# Supplementary material for: ML-AdVInfect: A Machine-Learning Based Adenoviral Infection Predictor
Source: Front Mol Biosci. 2021 May 7;8:647424. doi: 10.3389/fmolb.2021.647424 (PMC8139618; doi:10.3389/fmolb.2021.647424)
Supplement: Supplementary file 1 [file Table2.XLSX]

## Sheet: Sheet1
National Center for Biotechnology Information(NCBI) Taxonomy Identifier	Scientific Name	CAR UniProt Knowledgebase Accession	CD46 UniProt Knowledgebase Accession	CD80 UniProt Knowledgebase Accession	CD86 UniProt Knowledgebase Accession	ITAV UniProt Knowledgebase Accession	DSG2 UniProt Knowledgebase Accession	MSR1 UniProt Knowledgebase Accession	MARCO UniProt Knowledgebase Accession
10090	Mus musculus	P97792	O88174	Q00609	P42082	P43406	Q8VCE3	P30204	Q60754
9544	Macaca mulatta	F7FY16	F7DT60	F7HRG1	A0A1D5QAX6	F6QSK2	F7GWF5	F6Q3T3	-
9615	Canis lupus familiaris	F1P992	F1P8Z7	-	Q9TTF1	F1P8Q0	-	A0A5F4BQV7	E2RFD8
9597	Pan paniscus	A0A2R8ZHS8	A0A2R8ZH17	A0A2R9BU76	A0A2R9B1B1	A0A2R9BBR1	A0A2R8ZWU9	A0A2R9BBY0	A0A2R9BMI0
8840	Anas platyrhynchos platyrhynchos	-	-	-	A0A493TJF9	U3IFY9	U3IJF7	-	-
10141	Cavia porcellus	H0VG28	P70105	-	A0A286X8N9	H0VT70	H0W2B5	A0A286Y4X9	H0V108
9233	Aptenodytes forsteri	A0A087R8Z7	-	-	A0A087RH78	A0A087R9M1	A0A087REC5	-	-
143630	Paroedura picta	-	-	-	-	A0A402FHA7	A0A402EGK9	-	-
9685	Felis catus	A0A2I2UQ66	-	Q9GMZ9	A0A2I2UI18	M3W4G7	M3XCS4	M3W6T7	M3WJY3
7906	Acipenser ruthenus	-	-	-	-	A0A444TZR0	A0A662YME5	-	-
28377	Anolis carolinensis	G1KK56	-	-	-	H9G5P5	H9GPT4	-	-
8839	Anas platyrhynchos	R0LKZ7	-	-	R0L494	R0J934	-	-	-
43179	Ictidomys tridecemlineatus	I3NHJ6	A0A287D3L3	-	I3M0T8	I3M227	I3M9W6	-	-
9595	Gorilla gorilla gorilla	A0A2I2Y735	G3RSH3	G3RWI9	G3QZS4	G3QQK9	G3S5H2	G3RRN3	G3RHS7
225400	Myotis davidii	-	L5LU13	-	L5MDM5	L5LNV3	L5LS06	L5MGF1	-
59463	Myotis lucifugus	G1PLV3	G1P1A5	G1PZF1	G1PS43	G1P9X0	G1P0M4	G1PQM9	G1PR59
9103	Meleagris gallopavo	G1NNS6	-	-	G1NMI6	G1MZB7	G1NDH4	-	-
9913	Bos taurus	Q8WMV3	Q6VE48	A0A3S5ZP81	Q1JPC5	P80746	F1MFC2	P21758	-
9545	Macaca nemestrina	A0A2K6E8Y6	A0A2K6B410	A0A2K6BAK6	A0A2K6BVH5	A0A2K6AUD1	A0A2K6BF99	A0A2K6C0F3	A0A2K6BN27
9541	Macaca fascicularis	A0A2K5U3B6	A0A2K5WCR2	A0A2K5V5I7	A0A2K5TTJ8	A0A2K5WCD3	A0A2K5UGE1	A0A2K5UWE2	A0A2K5X0Z2
9940	Ovis aries	W5Q2S6	W5PX64	W5QES9	W5QFU6	W5Q553	W5P8U8	-	-
9598	Pan troglodytes	A0A2I3S9X7	A0A2I3T9K7	A0A2J8M3E9	H2QN76	H2R6C3	H2QEE5	A0A2I3TUU0	H2QIL9
44316	Chloebia gouldiae	-	-	A0A3L8S9S0	-	A0A3L8SJK6	A0A3L8T0X0	-	-
9823	Sus scrofa	A0A4X1UHA3	A0A286ZW08	Q9TT71	K7GL47	-	A0A287ATF2	K7GNV7	-
9031	Gallus gallus	-	-	-	Q3BKZ5	A0A3Q2UEZ7	F1NJD5	-	-
9986	Oryctolagus cuniculus	A0SVL1	U3KP03	G1SXC4	G1T1I0	G1TE34	G1SSW0	G1TSU0	G1SRY0
9888	Muntiacus muntjak	-	-	-	-	-	A0A5N3WNX0	-	-
10116	Rattus norvegicus	Q9R066	Q9Z0M4	A0A0G2K0F2	O35531	F1LZX9	F1LYX9	D3ZDS2	M0R9F7
9739	Tursiops truncatus	A0A2U4AB51	A0A2U3V9J7	A0A2U4AB14	A0A2U4ADM4	A0A2U3V2K6	A0A2U4AYG0	A0A2U4A8W7
9238	Pygoscelis adeliae	A0A093NYC3	-	-	A0A093NBR2	A0A093PA37	A0A093RN85	-	-
9483	Callithrix jacchus	U3BXX1	U3EIU8	F6Y367	F7HAH2	F7CBS5	U3CJP8	F6QNH5	F7FRB8
246437	Tupaia chinensis	L9KTN4	-	-	-	L8Y2N0	L9KPF5	-	-
9796	Equus caballus	F6U6L8	F6SQZ6	A0A3Q2HBD4	F6T6Z4	-	F7BI02	F7AL80	-
118797	Lipotes vexillifer	A0A340YI73	A0A340XMJ7	A0A340WKG2	A0A340WLZ1	A0A340YJF8	A0A340X7U9	A0A340WPV8	-
9606	Homo sapiens	P78310	P15529	P33681	P42081	P06756	Q14126	P21757	Q9UEW3
30538	Vicugna pacos	-	-	-	-	-	A0A6J3BIS8	A0A6J0B1D0	-
9669	Mustela putorius furo	M3YH47	M3XUZ6	M3YAK3	M3Y0B3	M3XWP9	M3Y6C9	-	M3XP93
29073	Ursus maritimus	A0A384CYU7	A0A384CXB8	A0A384DHB6	A0A384DHE3	A0A384BS93	A0A384C8H4	A0A384DQR5	A0A384BQE1
9925	Capra hircus	A0A452FP52	-	A0A452E0E1	A0A452EU10	A0A452E162	A0A452EUS1	A0A452E777	-
60711	Chlorocebus sabaeus	A0A0D9R932	A0A0D9RRP8	-	A0A0D9R4U3	A0A0D9RJD3	A0A0D9RZ41	A0A0D9RW60	A0A0D9RVH0
