# Supplementary material for: ML-AdVInfect: A Machine-Learning Based Adenoviral Infection Predictor
Source: Front Mol Biosci. 2021 May 7;8:647424. doi: 10.3389/fmolb.2021.647424 (PMC8139618; doi:10.3389/fmolb.2021.647424)
Supplement: Supplementary file 2 [file Table3.XLSX]

## Sheet: Sheet1
Adenovirus		Fiber Protein
National Center for Biotechnology Information(NCBI) Taxonomy Identifier	Organism Name	UniProt Knowledgebase Accession
46934	Human adenovirus 33	Q2Z0J7
565303	Human adenovirus B2	S5YS77
879186	Human adenovirus 57	A0A348FV83
129951	Human mastadenovirus C	J7IEE1
693059	Human adenovirus 14p	D6BP15
46926	Human adenovirus 24	Q2Z0K3
114326	Porcine adenovirus	A0A513PXU9
714978	Human adenovirus 55	S4UNB6
1145295	Human adenovirus 64	H6WWB5
46922	Human adenovirus D serotype 17	B8LFM5
650127	Human adenovirus D37H17	C8ZJU4
10535	unidentified adenovirus	A0A1L1Z7M7
650128	Human adenovirus D46H13	C8ZJU5
46933	Human adenovirus 32	Q2Z0J8
69150	Canine adenovirus serotype 1 (strain CLL)	Q65961
46932	Human adenovirus 30	Q2Z0H7
1520002	Raptor adenovirus 1	F4MI11
35262	Human adenovirus type 35p	Q67714
189830	Snake adenovirus serotype 1	A9CB96
650126	Human adenovirus D37H13	C8ZJU3
10530	Murine adenovirus A serotype 1	P19721
10534	Human adenovirus C serotype 6	Q76DN6
46930	Human adenovirus 28	O56784
46928	Human adenovirus 26	Q2Z0K1
130310	Human mastadenovirus D	A0A3S6PYI6
10553	Fowl adenovirus A serotype 1 (strain CELO / Phelps)	D6PSN1
10513	Canine adenovirus serotype 1 (strain Glaxo)	P22230
28275	Human adenovirus D10	B5BQ05
1643781	Human adenovirus 4p	A0A3G9CMS6
85755	Human adenovirus 7a	Q9QL91
28284	Human adenovirus F serotype 40	P18047
262789	Human adenovirus 35+11	Q76I92
10548	Human adenovirus 34	Q3ZKX3
32608	Human adenovirus 21	Q67712
35265	Porcine adenovirus A serotype 3	Q83457
1907210	Human adenovirus sp.	A0A1Y1BYA0
727977	Bat adenovirus TJM	D3X7D1
67603	Equine adenovirus B serotype 2	A0A0K1DBU9
88059	Human adenovirus 19a	M5A9G0
130329	Duck adenovirus 1	A0A482J640
46924	Human adenovirus 22	B5BQ06
190061	Fowl aviadenovirus A	A0A1L4BI69
1337398	Human adenovirus 66	R4HLB2
41678	Turkey adenovirus 3	O56261
28276	Human adenovirus D serotype 15	Q76QY0
101029	Human adenovirus 7d	Q508Q6
46936	Human adenovirus 36	Q2Z0J6
2170000	Deer mastadenovirus B	A0A1Y0B6I6
35261	Human adenovirus 34a	Q67713
172857	Fowl aviadenovirus 11	M4GPH0
556926	Human adenovirus 53	E5RWD1
31544	Human adenovirus B serotype 16	R4HLF4
45370	Porcine adenovirus 5	Q994D4
52275	Human adenovirus D37	A0A1Y1BYV9
2559941	Crane-associated adenovirus 1	A0A5H2WYN6
1091198	Human adenovirus 60a	G1FC29
651580	Human adenovirus 54	B9A5P2
1521028	Human adenovirus 21a	A0A075IQB3
218120	Human adenovirus 49	Q2Z0I6
216370	Human adenovirus 8E	F2ZCA2
46935	Human adenovirus 39	Q2Z0J4
10514	Canine adenovirus serotype 2	V9XSE0
10521	Human adenovirus 14	Q8V791
107462	Human adenovirus 50	Q3ZKS7
321934	Human adenovirus 50 prototype strain Wan	Q3T477
814922	Human adenovirus 14p1	D6BP13
130663	Fowl aviadenovirus 4	A0A173ADT9
1124795	Human adenovirus 63	G9JUY3
28278	Human adenovirus 19	Q80S16
28285	Human adenovirus C serotype 5	P11818
31545	Human adenovirus D serotype 8	Q86843
10547	Fowl adenovirus C serotype 10 (strain SA2)	O55281
10537	Canine mastadenovirus A	C7E2U3
2005055	Penguin siadenovirus A	A0A161CH96
586029	Fowl adenovirus 8b	A0A160CBM7
46916	Equine adenovirus A serotype 1	A0A1B0XBD0
46939	Human adenovirus 44	Q2Z0J1
260047	Human adenovirus 3+7	R4HLK2
114408	Feline adenovirus	Q6R2L0
78522	Odocoileus adenovirus 1	Q98XR5
46921	Human adenovirus D13	Q2Z0K7
190064	Fowl aviadenovirus D	A0A291FDB0
172864	Fowl aviadenovirus 9	Q77VH5
69151	Canine adenovirus serotype 1 (strain RI261)	Q96689
46929	Human adenovirus 27	Q2Z0K0
46937	Human adenovirus 42	Q2Z0J3
1096763	Human adenovirus 68	K7NG54
343462	Human adenovirus B serotype 11 (strain Slobiski)	P35774
650122	Human adenovirus D15H9	C8ZJT9
650123	Human adenovirus D17H29	C8ZJU0
69152	Canine adenovirus serotype 2 (strain Toronto A 26-61)	Q65914
326124	Human adenovirus 7d2	Q508R4
10533	Human adenovirus C serotype 1	Q76DN7
46927	Human adenovirus 25	Q2Z0K2
433356	Human adenovirus 38H44	D2CH24
10528	Human adenovirus A serotype 18	D3JIU4
35263	Human adenovirus 4a	A0A3G9K966
46923	Human adenovirus 20	Q2Z0K6
1091197	Human adenovirus 62	G1FBZ2
66295	Avian adenovirus 8 (strain ATCC A-2A)	M4GPG9
46931	Human adenovirus 29	Q2Z0J9
308444	Human adenovirus D serotype 15/H9	P68983
28282	Human adenovirus A serotype 12	P36711
650125	Human adenovirus D30H44	C8ZJU2
46938	Human adenovirus 43	M0QVJ5
316517	Human adenovirus 7p	Q508T0
45659	Human adenovirus B serotype 3	P04501
1461395	Human adenovirus 11+34	W6EK83
46941	Human adenovirus 46	Q2Z0I9
10524	Human adenovirus F serotype 41	F8WQR3
46942	Human adenovirus 47	Q2Z0I8
2039267	Eidolon helvum adenovirus	A0A348FKH7
190062	Fowl aviadenovirus B	H8WR01
46925	Human adenovirus 23	W8CZP4
108098	Human mastadenovirus B	A0A0K0PX17
190065	Fowl aviadenovirus E	E9KLB3
880565	Human adenovirus 56	E1AI37
310800	Human adenovirus 7l	310800
46943	Human adenovirus 38	Q2Z0J5
39641	Human adenovirus 48	Q2Z0I7
343463	Human adenovirus B serotype 11 (strain BC34)	P35773
10541	Human adenovirus 11	Q75Q64
114429	Bovine adenovirus 2	Q9DLD8
28280	Human adenovirus E serotype 4	P36844
130308	Human mastadenovirus E	A0A2R3WNY1
245072	Human adenovirus 51	Q2Z0I4
46940	Human adenovirus 45	Q2Z0J0
1354736	Fowl adenovirus	A0A128A6F9
10529	Human adenovirus A serotype 31	P36848
650124	Human adenovirus D19H30	C8ZJU1
10527	Human adenovirus D serotype 9	P68982
10510	Bovine adenovirus B serotype 3	Q03553
10519	Human adenovirus B serotype 7	P15141
1930638	Human adenovirus B79	A0A1L7NRN8
2608978	Siadenovirus IDL19-3602	A0A5J6DCX8
10515	Human adenovirus C serotype 2	A0A0F6PB57
10522	Human adenovirus B serotype 35	Q67733
38432	Simian adenovirus 13	A0A0M4MTX1
2064734	Rhesus adenovirus 58	A0A2H5AIA5
1146877	Bat mastadenovirus A	A0A3G9EJS7
507488	Cynomolgus adenovirus 1	A0A1C8EG85
1560346	Simian adenovirus DM-2014	A0A097IWB0
1520006	Duck adenovirus 2	A0A075FA63
1924072	Pigeon adenovirus 2a	A0A1L5LC39
39788	Bovine adenovirus C serotype 10	Q8QVG3
1159190	Simian adenovirus A1285	H9AAM9
2169706	Deer atadenovirus A	A0A515MFS4
1094363	Human adenovirus 65	H0PPH6
1520004	Skua adenovirus 1	G9B6L5
413258	Simian adenovirus 8	A0A0M3TGZ5
114102	Frog adenovirus 1 (strain ATCC VR-896)	Q9IIG6
995022	Simian adenovirus 49	F2WTM0
1788436	Bat mastadenovirus WIV9	A0A163HIW8
70333	Bovine adenovirus 4	Q997H2
190063	Fowl aviadenovirus C	A0A096ZH11
172861	Fowl aviadenovirus 5	R4N0P7
1907767	Pigeon adenovirus 2	A0A1D8QM96
172859	Fowl aviadenovirus 2	A0A191ULG6
909210	Simian adenovirus 18	H8PG12
2064737	Rhesus adenovirus 61	A0A2H5AIG2
2601527	Ovine adenovirus 8	A0A5B8MAV1
2250215	Polar bear mastadenovirus 1	A0A2Z4QJC1
1159193	Simian adenovirus A1327	H9AAX6
322681	Human adenovirus RKI-2797/04	Q52R95
586028	Fowl adenovirus 8a	A0A191UM02
1643649	Human adenovirus 71	T1UHQ0
1159188	Simian adenovirus A1173	H9AAG4
1159194	Simian adenovirus A1335	H9AB09
2233538	Duck adenovirus 3	A0A5F2P0D1
874272	Lizard adenovirus 2	A0A076FTG7
2064738	Rhesus adenovirus 62	A0A2H5AII8
943083	California sea lion adenovirus 1	A0A0P0CY11
1715778	Simian adenovirus 16	A0A0M5L3Z3
1408258	Turkey aviadenovirus 5	U5NEM9
332179	Human adenovirus 52	A0MK71
1714377	Bottlenose dolphin adenovirus 1	A0A1X7MPK1
1069441	Human adenovirus 61	G1DE39
2064732	Rhesus adenovirus 56	A0A2H5AI44
1968887	Squirrel adenovirus 1	A0A240FBH1
10532	Simian adenovirus serotype 7	Q0PLX4
1159186	Simian adenovirus A1139	H9AA99
2461378	Human adenovirus 86	A0A3G8W3T5
2580388	White sturgeon adenovirus 1	A0A4P8PIN8
2064735	Rhesus adenovirus 59	A0A2H5AIB8
2064730	Rhesus adenovirus 54	A0A2H5AI03
1574629	Rhesus adenovirus 53	A0A0A1EX03
585059	Simian adenovirus 20	F6KSW0
1923976	Simian mastadenovirus WIV19	A0A1L3INY3
1101371	Human adenovirus 67	H5T769
38420	Simian adenovirus 3	Q695Q9
172860	Fowl aviadenovirus 3	A0A191ULP1
1123958	Chimpanzee adenovirus Y25	G9G864
1986505	Bat mastadenovirus WIV17	A0A1X9RIT2
10512	Canine adenovirus 1	A0A1L2BWH5
995023	Simian adenovirus 50	F2WTQ2
35266	Simian adenovirus 23	Q6QPC5
175568	Simian adenovirus 24	Q6QP89
2064740	Rhesus adenovirus 64	A0A2H5AIN8
172862	Fowl aviadenovirus 6	A0A191ULR8
1159189	Simian adenovirus A1258	H9AAJ6
1604283	Human adenovirus 69	M0QU65
994672	Titi monkey adenovirus ECC-2011	G0ZAJ9
1193422	Goose adenovirus 4	I3PMP2
1159191	Simian adenovirus A1296	H9AAR1
1972755	Human adenovirus 81	W8VTP6
114430	Ovine adenovirus D serotype 7 (isolate OAV287)	Q83893
388609	Human adenovirus 22H8	C9S504
38430	Simian adenovirus 11	A0A0M4NHH9
2064743	Rhesus adenovirus 67	A0A2H5AIY5
764030	Pigeon adenovirus 1	X5M217
2591409	African pygmy hedgehog adenovirus 1	A0A4Y6HTS0
1574628	Rhesus adenovirus 52	A0A0A1EWY5
1580497	Psittacine adenovirus 3	A0A0A7JTT3
740971	Bat mastadenovirus	A0A3G9EJQ9
38416	Simian adenovirus 19	A0A0M5LB44
931972	Murine adenovirus 2	E7CH51
573199	Murine adenovirus 3	C3SAV4
1788432	Bat mastadenovirus WIV10	A0A163HK55
1986506	Bat mastadenovirus WIV18	A0A1X9RIU8
2604330	Southern Psittacara leucophthalmus aviadenovirus	A0A5C0PXY6
1967296	Rousettus aegyptiacus adenovirus	A0A344X9V8
318592	Psittacine adenovirus 1	A0A2Z5E038
1159192	Simian adenovirus A1312	H9AAU4
130309	Human mastadenovirus F	A0A191KT02
2064733	Rhesus adenovirus 57	A0A2H5AI67
1788434	Bat mastadenovirus WIV12	A0A1B0UI17
995021	Simian adenovirus 48	F2WTI9
172863	Fowl aviadenovirus 7	A0A191ULW2
10546	Bovine adenovirus 1	O71201
2064741	Rhesus adenovirus 65	A0A2H5AIU4
129875	Human mastadenovirus A	T1UDQ2
1408257	Turkey aviadenovirus 4	U5NHK6
2064739	Rhesus adenovirus 63	A0A2H5AIM4
111167	Bovine adenovirus 6	K9MNV0
35267	Porcine adenovirus B serotype 4	A0A0U3SAR0
2064731	Rhesus adenovirus 55	A0A2H5AI22
318490	Avirulent turkey hemorrhagic enteritis virus	Q2TLC1
2064742	Rhesus adenovirus 66	A0A2H5AIT5
413259	Simian adenovirus 6	H9TET4
1509400	Simian adenovirus ch1	A0A076V851
45368	Porcine adenovirus 1	Q64871
696069	Bat adenovirus 2	G1FQN7
1788435	Bat mastadenovirus WIV13	A0A1B0UHY4
1159187	Simian adenovirus A1163	H9AAD0
1146874	Bat mastadenovirus B	A0A4Y5SZJ8
2064736	Rhesus adenovirus 60	A0A2H5AIE5
310540	Simian adenovirus 1	Q5C8N5
1715779	Simian adenovirus 17	A0A2H4CK70
1788433	Bat mastadenovirus WIV11	A0A163HLD2
878329	Turkey adenovirus 1	E0YC76
2169709	Psittacine aviadenovirus B	A0A1P8SW84
980087	Human adenovirus 58	E9P574
1574627	Rhesus adenovirus 51	A0A0A1EWW7
175569	Simian adenovirus E22	Q6QPG1
