# Supplementary material for: ML-AdVInfect: A Machine-Learning Based Adenoviral Infection Predictor
Source: Front Mol Biosci. 2021 May 7;8:647424. doi: 10.3389/fmolb.2021.647424 (PMC8139618; doi:10.3389/fmolb.2021.647424)
Supplement: Supplementary file 3 [file Table6.XLSX]

## Sheet: CAR_only_traning_results
Classifiers and parameters	Sensitivity	Specificity	Accuracy	F-Score	MCC	AUC
SVM, kernel=”rbf”, gamma=”auto”	0.81 ± 0.011	0.51 ± 0.002	0.66 ± 0.005	0.70 ± 0.006	0.33 ± 0.012	0.66 ± 0.005
SVM, kernel=”rbf”, gamma=1	0.81 ± 0.016	0.50 ± 0.003	0.66 ± 0.007	0.70 ± 0.008	0.33 ± 0.017	0.66 ± 0.007
SVM, kernel=”rbf”, gamma=10	0.80 ± 0.014	0.51 ± 0.003	0.65 ± 0.006	0.70 ± 0.007	0.32 ± 0.014	0.65 ± 0.006
SVM, kernel=”poly”, degree = 3 , gamma=”auto”	0.79 ± 0.009	0.51 ± 0.001	0.65 ± 0.004	0.69 ± 0.005	0.31 ± 0.009	0.65 ± 0.004
SVM, kernel=”poly” degree = 3 , gamma=1	0.80 ± 0.013	0.50 ± 0.003	0.65 ± 0.006	0.70 ± 0.007	0.32 ± 0.013	0.65 ± 0.006
SVM, kernel=”poly”, degree = 3, gamma=10	0.79 ± 0.014	0.51 ± 0.002	0.65 ± 0.007	0.69 ± 0.008	0.32 ± 0.016	0.65 ± 0.007
SVM, kernel=”sigmoid”, gamma=”auto”	0.84 ± 0.016	0.43 ± 0.001	0.64 ± 0.008	0.70 ± 0.009	0.30 ± 0.021	0.64 ± 0.008
SVM, kernel=”sigmoid”, gamma=1	0.24 ± 0.010	0.70 ± 0.002	0.47 ± 0.005	0.31 ± 0.011	-0.07 ± 0.012	0.47 ± 0.005
SVM, kernel=”sigmoid”, gamma=10	0.88 ± 0.010	0.21 ± 0.002	0.54 ± 0.005	0.66 ± 0.005	0.12 ± 0.016	0.54 ± 0.005
MLPC, activation= “tanh” , hidden layer=(100,) (default)	0.79 ± 0.014	0.51 ± 0.002	0.65 ± 0.007	0.69 ± 0.008	0.31 ± 0.016	0.65 ± 0.007
MLPC, activation= “tanh”, hidden layer=(32,16,4)	0.79 ± 0.005	0.50 ± 0.002	0.65 ± 0.003	0.69 ± 0.003	0.31 ± 0.006	0.65 ± 0.003
MLPC, activation= “tanh”, hidden layer=(16,4)	0.81 ± 0.012	0.50 ± 0.003	0.66 ± 0.006	0.70 ± 0.007	0.33 ± 0.014	0.66 ± 0.006
MLPC, activation= “relu”, hidden layer=(100,) (default)	0.81 ± 0.010	0.51 ± 0.004	0.66 ± 0.005	0.70 ± 0.006	0.33 ± 0.012	0.66 ± 0.005
MLPC, activation= “relu”, hidden layer=(32,16,4)	0.81 ± 0.007	0.50 ± 0.003	0.66 ± 0.004	0.70 ± 0.004	0.33 ± 0.008	0.66 ± 0.004
MLPC, activation= “relu”, hidden layer=(16,4)	0.81 ± 0.010	0.50 ± 0.005	0.66 ± 0.004	0.70 ± 0.005	0.33 ± 0.011	0.66 ± 0.004
Random forest, number of trees = (n_estimator = 50), max_depth = “None”, criterion = “gini”	0.80 ± 0.008	0.50 ± 0.003	0.65 ± 0.004	0.69 ± 0.005	0.31 ± 0.010	0.65 ± 0.004
Random forest, number of trees = (n_estimator = 50), max_depth=16, criterion = “gini”	0.83 ± 0.011	0.51 ± 0.003	0.67 ± 0.006	0.71 ± 0.006	0.35 ± 0.013	0.67 ± 0.006
Random forest, number of trees = (n-estimator = 50), max_depth=32, criterion = “gini”	0.79 ± 0.013	0.51 ± 0.001	0.65 ± 0.006	0.69 ± 0.007	0.30 ± 0.014	0.65 ± 0.006
Random forest, number of trees = (n-estimator = 50), max_depth = “None”, criterion=”entropy”	0.79 ± 0.012	0.51 ± 0.002	0.65 ± 0.006	0.69 ± 0.007	0.30 ± 0.013	0.65 ± 0.006
Random forest, number of trees = (n-estimator = 50), criterion = “entropy”, max_depth=16	0.80 ± 0.010	0.50 ± 0.003	0.65 ± 0.005	0.70 ± 0.006	0.32 ± 0.012	0.65 ± 0.005
Random forest, number of trees = (n-estimator = 50), criterion= ”entropy”, max_depth=32	0.80 ± 0.012	0.51 ± 0.003	0.65 ± 0.005	0.70 ± 0.006	0.32 ± 0.013	0.65 ± 0.005
Random forest, number of trees = (n-estimator = 100), max_depth = “None”, criterion = “gini”	0.81 ± 0.010	0.51 ± 0.004	0.66 ± 0.004	0.70 ± 0.005	0.33 ± 0.010	0.66 ± 0.004
Random forest, number of trees = (n-estimator = 100), max_depth=16, criterion= “gini”	0.81 ± 0.009	0.51 ± 0.002	0.66 ± 0.004	0.70 ± 0.005	0.33 ± 0.010	0.66 ± 0.004
Random forest,number of trees = (n-estimator = 100), max_depth=32, criterion= “gini”	0.81 ± 0.011	0.50 ± 0.002	0.66 ± 0.005	0.70 ± 0.006	0.33 ± 0.012	0.66 ± 0.005
Random forest, number of trees = (n-estimator = 100), max_depth = “None”, criterion= “entropy”	0.80 ± 0.005	0.50 ± 0.001	0.65 ± 0.002	0.70 ± 0.003	0.32 ± 0.006	0.65 ± 0.002
Random forest, number of trees = (n-estimator = 100), criterion = “entropy”, max_depth=16	0.80 ± 0.010	0.51 ± 0.002	0.66 ± 0.005	0.70 ± 0.006	0.33 ± 0.011	0.66 ± 0.005
Random forest, number of trees = (n-estimator = 100), criterion = “entropy”, max_depth=32	0.80 ± 0.014	0.51 ± 0.002	0.65 ± 0.007	0.70 ± 0.008	0.32 ± 0.017	0.65 ± 0.007
Random forest, n-estimator = 150, max_depth=”None”, criterion = “gini”	0.81 ± 0.011	0.51 ± 0.002	0.66 ± 0.005	0.71 ± 0.006	0.34 ± 0.013	0.66 ± 0.005
Random forest, n-estimator = 150, max_depth=16, criterion = “gini”	0.80 ± 0.008	0.51 ± 0.002	0.65 ± 0.004	0.70 ± 0.004	0.32 ± 0.009	0.65 ± 0.004
Random forest, n-estimator = 150, max_depth=32, criterion = “gini”	0.81 ± 0.010	0.50 ± 0.004	0.65 ± 0.006	0.70 ± 0.006	0.32 ± 0.013	0.65 ± 0.006
Random forest, n-estimator = 150, criterion = “entropy”, max_depth = “None”	0.79 ± 0.015	0.50 ± 0.003	0.65 ± 0.008	0.69 ± 0.009	0.31 ± 0.019	0.65 ± 0.008
Random forest, n-estimator = 150, criterion = “entropy”, max_depth=16	0.81 ± 0.012	0.51 ± 0.003	0.66 ± 0.006	0.70 ± 0.007	0.33 ± 0.014	0.66 ± 0.006
Random forest, n-estimator = 150, criterion = “entropy”, max_depth=32	0.79 ± 0.006	0.51 ± 0.003	0.65 ± 0.003	0.69 ± 0.003	0.30 ± 0.006	0.65 ± 0.003

## Sheet: CD46_only_training_results
Classifiers and parameters	Sensitivity	Specificity	Accuracy	F-Score	MCC	AUC
SVM, kernel=”rbf”, gamma=”auto”	0.74 ± 0.010	0.60 ± 0.002	0.67 ± 0.005	0.69 ± 0.006	0.35 ± 0.011	0.67 ± 0.005
SVM, kernel=”rbf”, gamma=1	0.77 ± 0.011	0.60 ± 0.001	0.69 ± 0.005	0.71 ± 0.006	0.38 ± 0.012	0.69 ± 0.005
SVM, kernel=”rbf”, gamma=10	0.75 ± 0.010	0.60 ± 0.002	0.67 ± 0.005	0.70 ± 0.006	0.35 ± 0.011	0.67 ± 0.005
SVM, kernel=”poly”, degree = 3 , gamma=”auto”	0.75 ± 0.008	0.60 ± 0.002	0.68 ± 0.005	0.70 ± 0.005	0.36 ± 0.010	0.68 ± 0.005
SVM, kernel=”poly” degree = 3 , gamma=1	0.73 ± 0.009	0.60 ± 0.003	0.67 ± 0.004	0.69 ± 0.005	0.34 ± 0.008	0.67 ± 0.004
SVM, kernel=”poly”, degree = 3, gamma=10	0.79 ± 0.015	0.60 ± 0.002	0.69 ± 0.008	0.72 ± 0.009	0.40 ± 0.018	0.69 ± 0.008
SVM, kernel=”sigmoid”, gamma=”auto”	0.83 ± 0.013	0.43 ± 0.001	0.63 ± 0.006	0.69 ± 0.007	0.29 ± 0.016	0.63 ± 0.006
SVM, kernel=”sigmoid”, gamma=1	0.37 ± 0.013	0.62 ± 0.002	0.49 ± 0.006	0.42 ± 0.011	-0.02 ± 0.012	0.49 ± 0.006
SVM, kernel=”sigmoid”, gamma=10	0.36 ± 0.011	0.62 ± 0.002	0.49 ± 0.007	0.41 ± 0.011	-0.03 ± 0.014	0.49 ± 0.007
MLPC, activation= “tanh” , hidden layer=(100,) (default)	0.76 ± 0.014	0.59 ± 0.010	0.68 ± 0.008	0.70 ± 0.008	0.36 ± 0.016	0.68 ± 0.008
MLPC, activation= “tanh”, hidden layer=(32,16,4)	0.75 ± 0.010	0.60 ± 0.002	0.68 ± 0.005	0.70 ± 0.006	0.36 ± 0.010	0.68 ± 0.005
MLPC, activation= “tanh”, hidden layer=(16,4)	0.77 ± 0.013	0.60 ± 0.003	0.69 ± 0.006	0.71 ± 0.007	0.38 ± 0.014	0.69 ± 0.006
MLPC, activation= “relu”, hidden layer=(100,) (default)	0.77 ± 0.012	0.60 ± 0.002	0.69 ± 0.006	0.71 ± 0.007	0.38 ± 0.013	0.69 ± 0.006
MLPC, activation= “relu”, hidden layer=(32,16,4)	0.75 ± 0.011	0.60 ± 0.001	0.68 ± 0.005	0.70 ± 0.006	0.36 ± 0.012	0.68 ± 0.005
MLPC, activation= “relu”, hidden layer=(16,4)	0.75 ± 0.011	0.60 ± 0.001	0.67 ± 0.005	0.70 ± 0.007	0.35 ± 0.011	0.67 ± 0.005
Random forest, number of trees = (n_estimator = 50), max_depth = “None”, criterion = “gini”	0.76 ± 0.017	0.60 ± 0.002	0.68 ± 0.008	0.70 ± 0.010	0.36 ± 0.017	0.68 ± 0.008
Random forest, number of trees = (n_estimator = 50), max_depth=16, criterion = “gini”	0.76 ± 0.010	0.60 ± 0.001	0.68 ± 0.005	0.70 ± 0.006	0.37 ± 0.011	0.68 ± 0.005
Random forest, number of trees = (n-estimator = 50), max_depth=32, criterion = “gini”	0.75 ± 0.016	0.60 ± 0.002	0.67 ± 0.008	0.70 ± 0.010	0.35 ± 0.018	0.67 ± 0.008
Random forest, number of trees = (n-estimator = 50), max_depth = “None”, criterion=”entropy”	0.74 ± 0.013	0.60 ± 0.001	0.67 ± 0.006	0.69 ± 0.008	0.35 ± 0.013	0.67 ± 0.006
Random forest, number of trees = (n-estimator = 50), criterion = “entropy”, max_depth=16	0.77 ± 0.018	0.60 ± 0.002	0.69 ± 0.009	0.71 ± 0.011	0.38 ± 0.020	0.69 ± 0.009
Random forest, number of trees = (n-estimator = 50), criterion= ”entropy”, max_depth=32	0.75 ± 0.009	0.60 ± 0.002	0.68 ± 0.005	0.70 ± 0.006	0.35 ± 0.011	0.68 ± 0.005
Random forest, number of trees = (n-estimator = 100), max_depth = “None”, criterion = “gini”	0.75 ± 0.009	0.60 ± 0.002	0.68 ± 0.004	0.70 ± 0.005	0.36 ± 0.008	0.68 ± 0.004
Random forest, number of trees = (n-estimator = 100), max_depth=16, criterion= “gini”	0.76 ± 0.011	0.60 ± 0.001	0.68 ± 0.005	0.71 ± 0.006	0.37 ± 0.012	0.68 ± 0.005
Random forest,number of trees = (n-estimator = 100), max_depth=32, criterion= “gini”	0.75 ± 0.014	0.61 ± 0.002	0.68 ± 0.007	0.70 ± 0.009	0.36 ± 0.016	0.68 ± 0.007
Random forest, number of trees = (n-estimator = 100), max_depth = “None”, criterion= “entropy”	0.75 ± 0.013	0.60 ± 0.002	0.68 ± 0.006	0.70 ± 0.008	0.35 ± 0.013	0.68 ± 0.006
Random forest, number of trees = (n-estimator = 100), criterion = “entropy”, max_depth=16	0.76 ± 0.010	0.60 ± 0.002	0.68 ± 0.006	0.70 ± 0.006	0.36 ± 0.012	0.68 ± 0.006
Random forest, number of trees = (n-estimator = 100), criterion = “entropy”, max_depth=32	0.75 ± 0.013	0.60 ± 0.002	0.68 ± 0.006	0.70 ± 0.008	0.36 ± 0.013	0.68 ± 0.006
Random forest, n-estimator = 150, max_depth=”None”, criterion = “gini”	0.75 ± 0.014	0.60 ± 0.002	0.68 ± 0.007	0.70 ± 0.009	0.36 ± 0.016	0.68 ± 0.007
Random forest, n-estimator = 150, max_depth=16, criterion = “gini”	0.77 ± 0.011	0.60 ± 0.002	0.69 ± 0.006	0.71 ± 0.007	0.38 ± 0.013	0.69 ± 0.006
Random forest, n-estimator = 150, max_depth=32, criterion = “gini”	0.76 ± 0.012	0.61 ± 0.002	0.69 ± 0.006	0.71 ± 0.007	0.37 ± 0.012	0.69 ± 0.006
Random forest, n-estimator = 150, criterion = “entropy”, max_depth = “None”	0.75 ± 0.007	0.60 ± 0.001	0.68 ± 0.004	0.70 ± 0.004	0.36 ± 0.008	0.68 ± 0.004
Random forest, n-estimator = 150, criterion = “entropy”, max_depth=16	0.74 ± 0.007	0.60 ± 0.001	0.67 ± 0.004	0.69 ± 0.004	0.35 ± 0.007	0.67 ± 0.004
Random forest, n-estimator = 150, criterion = “entropy”, max_depth=32	0.75 ± 0.011	0.60 ± 0.001	0.68 ± 0.005	0.70 ± 0.006	0.36 ± 0.011	0.68 ± 0.005

## Sheet: CD80_only_training_results
Classifiers and parameters	Sensitivity	Specificity	Accuracy	F-Score	MCC	AUC
SVM, kernel=”rbf”, gamma=”auto”	0.66 ± 0.013	0.70 ± 0.003	0.68 ± 0.007	0.68 ± 0.009	0.36 ± 0.014	0.68 ± 0.007
SVM, kernel=”rbf”, gamma=1	0.68 ± 0.015	0.70 ± 0.002	0.69 ± 0.007	0.69 ± 0.010	0.38 ± 0.014	0.69 ± 0.007
SVM, kernel=”rbf”, gamma=10	0.66 ± 0.018	0.70 ± 0.002	0.68 ± 0.009	0.67 ± 0.012	0.36 ± 0.017	0.68 ± 0.009
SVM, kernel=”poly”, degree = 3 , gamma=”auto”	0.67 ± 0.013	0.71 ± 0.001	0.69 ± 0.007	0.68 ± 0.009	0.38 ± 0.013	0.69 ± 0.007
SVM, kernel=”poly” degree = 3 , gamma=1	0.69 ± 0.013	0.70 ± 0.002	0.69 ± 0.007	0.69 ± 0.009	0.39 ± 0.014	0.69 ± 0.007
SVM, kernel=”poly”, degree = 3, gamma=10	0.65 ± 0.013	0.71 ± 0.002	0.68 ± 0.007	0.67 ± 0.009	0.36 ± 0.013	0.68 ± 0.007
SVM, kernel=”sigmoid”, gamma=”auto”	0.56 ± 0.015	0.69 ± 0.002	0.63 ± 0.007	0.60 ± 0.011	0.25 ± 0.015	0.63 ± 0.007
SVM, kernel=”sigmoid”, gamma=1	0.56 ± 0.022	0.69 ± 0.032	0.63 ± 0.011	0.60 ± 0.011	0.26 ± 0.023	0.63 ± 0.011
SVM, kernel=”sigmoid”, gamma=10	0.52 ± 0.145	0.65 ± 0.011	0.58 ± 0.078	0.54 ± 0.120	0.16 ± 0.157	0.58 ± 0.078
MLPC, activation= “tanh” , hidden layer=(100,) (default)	0.67 ± 0.014	0.70 ± 0.002	0.69 ± 0.007	0.68 ± 0.009	0.37 ± 0.014	0.69 ± 0.007
MLPC, activation= “tanh”, hidden layer=(32,16,4)	0.65 ± 0.015	0.70 ± 0.002	0.67 ± 0.007	0.67 ± 0.010	0.35 ± 0.014	0.67 ± 0.007
MLPC, activation= “tanh”, hidden layer=(16,4)	0.69 ± 0.016	0.70 ± 0.002	0.69 ± 0.008	0.69 ± 0.011	0.39 ± 0.017	0.69 ± 0.008
MLPC, activation= “relu”, hidden layer=(100,) (default)	0.68 ± 0.015	0.70 ± 0.002	0.69 ± 0.008	0.69 ± 0.010	0.38 ± 0.015	0.69 ± 0.008
MLPC, activation= “relu”, hidden layer=(32,16,4)	0.65 ± 0.020	0.70 ± 0.002	0.68 ± 0.010	0.67 ± 0.014	0.35 ± 0.020	0.68 ± 0.010
MLPC, activation= “relu”, hidden layer=(16,4)	0.67 ± 0.011	0.70 ± 0.002	0.69 ± 0.006	0.68 ± 0.008	0.37 ± 0.012	0.69 ± 0.006
Random forest, number of trees = (n_estimator = 50), max_depth = “None”, criterion = “gini”	0.66 ± 0.009	0.70 ± 0.002	0.68 ± 0.004	0.68 ± 0.006	0.36 ± 0.008	0.68 ± 0.004
Random forest, number of trees = (n_estimator = 50), max_depth=16, criterion = “gini”	0.64 ± 0.008	0.70 ± 0.002	0.67 ± 0.004	0.66 ± 0.006	0.34 ± 0.008	0.67 ± 0.004
Random forest, number of trees = (n-estimator = 50), max_depth=32, criterion = “gini”	0.66 ± 0.014	0.70 ± 0.002	0.68 ± 0.007	0.68 ± 0.009	0.36 ± 0.013	0.68 ± 0.007
Random forest, number of trees = (n-estimator = 50), max_depth = “None”, criterion=”entropy”	0.65 ± 0.009	0.70 ± 0.002	0.67 ± 0.005	0.67 ± 0.007	0.35 ± 0.010	0.67 ± 0.005
Random forest, number of trees = (n-estimator = 50), criterion = “entropy”, max_depth=16	0.67 ± 0.007	0.70 ± 0.002	0.69 ± 0.003	0.68 ± 0.005	0.37 ± 0.007	0.69 ± 0.003
Random forest, number of trees = (n-estimator = 50), criterion= ”entropy”, max_depth=32	0.67 ± 0.007	0.70 ± 0.002	0.68 ± 0.003	0.68 ± 0.005	0.36 ± 0.007	0.68 ± 0.003
Random forest, number of trees = (n-estimator = 100), max_depth = “None”, criterion = “gini”	0.67 ± 0.015	0.71 ± 0.002	0.69 ± 0.008	0.68 ± 0.010	0.38 ± 0.016	0.69 ± 0.008
Random forest, number of trees = (n-estimator = 100), max_depth=16, criterion= “gini”	0.66 ± 0.014	0.70 ± 0.002	0.68 ± 0.007	0.67 ± 0.009	0.36 ± 0.014	0.68 ± 0.007
Random forest,number of trees = (n-estimator = 100), max_depth=32, criterion= “gini”	0.65 ± 0.013	0.70 ± 0.002	0.68 ± 0.007	0.67 ± 0.009	0.35 ± 0.014	0.68 ± 0.007
Random forest, number of trees = (n-estimator = 100), max_depth = “None”, criterion= “entropy”	0.68 ± 0.038	0.69 ± 0.041	0.68 ± 0.005	0.68 ± 0.011	0.37 ± 0.008	0.68 ± 0.005
Random forest, number of trees = (n-estimator = 100), criterion = “entropy”, max_depth=16	0.66 ± 0.014	0.70 ± 0.001	0.68 ± 0.007	0.67 ± 0.009	0.36 ± 0.014	0.68 ± 0.007
Random forest, number of trees = (n-estimator = 100), criterion = “entropy”, max_depth=32	0.64 ± 0.021	0.70 ± 0.002	0.67 ± 0.010	0.66 ± 0.014	0.34 ± 0.020	0.67 ± 0.010
Random forest, n-estimator = 150, max_depth=”None”, criterion = “gini”	0.67 ± 0.014	0.70 ± 0.002	0.68 ± 0.008	0.68 ± 0.010	0.37 ± 0.015	0.68 ± 0.008
Random forest, n-estimator = 150, max_depth=16, criterion = “gini”	0.67 ± 0.009	0.71 ± 0.001	0.69 ± 0.005	0.68 ± 0.006	0.38 ± 0.009	0.69 ± 0.005
Random forest, n-estimator = 150, max_depth=32, criterion = “gini”	0.67 ± 0.014	0.70 ± 0.003	0.68 ± 0.007	0.68 ± 0.009	0.37 ± 0.014	0.68 ± 0.007
Random forest, n-estimator = 150, criterion = “entropy”, max_depth = “None”	0.66 ± 0.012	0.70 ± 0.002	0.68 ± 0.006	0.67 ± 0.008	0.36 ± 0.013	0.68 ± 0.006
Random forest, n-estimator = 150, criterion = “entropy”, max_depth=16	0.65 ± 0.012	0.70 ± 0.002	0.68 ± 0.006	0.67 ± 0.008	0.36 ± 0.012	0.68 ± 0.006
Random forest, n-estimator = 150, criterion = “entropy”, max_depth=32	0.69 ± 0.010	0.70 ± 0.002	0.70 ± 0.005	0.70 ± 0.007	0.40 ± 0.010	0.70 ± 0.005

## Sheet: CD86_only_training_results
Classifiers and parameters	Sensitivity	Specificity	Accuracy	F-Score	MCC	AUC
SVM, kernel=”rbf”, gamma=”auto”	0.82 ± 0.012	0.47 ± 0.002	0.65 ± 0.006	0.70 ± 0.007	0.31 ± 0.015	0.65 ± 0.006
SVM, kernel=”rbf”, gamma=1	0.79 ± 0.086	0.50 ± 0.084	0.65 ± 0.005	0.69 ± 0.030	0.31 ± 0.012	0.65 ± 0.005
SVM, kernel=”rbf”, gamma=10	0.83 ± 0.014	0.47 ± 0.002	0.65 ± 0.008	0.70 ± 0.008	0.32 ± 0.018	0.65 ± 0.008
SVM, kernel=”poly”, degree = 3 , gamma=”auto”	0.83 ± 0.011	0.47 ± 0.001	0.65 ± 0.006	0.71 ± 0.006	0.33 ± 0.013	0.65 ± 0.006
SVM, kernel=”poly” degree = 3 , gamma=1	0.83 ± 0.012	0.47 ± 0.002	0.65 ± 0.006	0.71 ± 0.007	0.33 ± 0.015	0.65 ± 0.006
SVM, kernel=”poly”, degree = 3, gamma=10	0.82 ± 0.012	0.47 ± 0.002	0.64 ± 0.006	0.70 ± 0.007	0.31 ± 0.014	0.64 ± 0.006
SVM, kernel=”sigmoid”, gamma=”auto”	0.41 ± 0.011	0.61 ± 0.002	0.51 ± 0.006	0.45 ± 0.009	0.02 ± 0.012	0.51 ± 0.006
SVM, kernel=”sigmoid”, gamma=1	0.58 ± 0.209	0.54 ± 0.066	0.56 ± 0.072	0.55 ± 0.125	0.12 ± 0.155	0.56 ± 0.072
SVM, kernel=”sigmoid”, gamma=10	0.62 ± 0.105	0.43 ± 0.159	0.52 ± 0.065	0.56 ± 0.050	0.06 ± 0.138	0.52 ± 0.065
MLPC, activation= “tanh” , hidden layer=(100,) (default)	0.75 ± 0.133	0.56 ± 0.128	0.65 ± 0.006	0.68 ± 0.046	0.32 ± 0.017	0.65 ± 0.006
MLPC, activation= “tanh”, hidden layer=(32,16,4)	0.82 ± 0.010	0.48 ± 0.001	0.65 ± 0.005	0.70 ± 0.005	0.31 ± 0.011	0.65 ± 0.005
MLPC, activation= “tanh”, hidden layer=(16,4)	0.81 ± 0.090	0.50 ± 0.085	0.65 ± 0.005	0.70 ± 0.032	0.33 ± 0.015	0.65 ± 0.005
MLPC, activation= “relu”, hidden layer=(100,) (default)	0.81 ± 0.090	0.50 ± 0.084	0.65 ± 0.006	0.70 ± 0.032	0.33 ± 0.015	0.65 ± 0.006
MLPC, activation= “relu”, hidden layer=(32,16,4)	0.83 ± 0.028	0.45 ± 0.075	0.64 ± 0.024	0.70 ± 0.007	0.31 ± 0.038	0.64 ± 0.024
MLPC, activation= “relu”, hidden layer=(16,4)	0.82 ± 0.013	0.48 ± 0.001	0.65 ± 0.007	0.70 ± 0.007	0.32 ± 0.016	0.65 ± 0.007
Random forest, number of trees = (n_estimator = 50), max_depth = “None”, criterion = “gini”	0.81 ± 0.011	0.48 ± 0.002	0.64 ± 0.006	0.69 ± 0.006	0.30 ± 0.013	0.64 ± 0.006
Random forest, number of trees = (n_estimator = 50), max_depth=16, criterion = “gini”	0.84 ± 0.010	0.47 ± 0.001	0.66 ± 0.005	0.71 ± 0.005	0.33 ± 0.012	0.66 ± 0.005
Random forest, number of trees = (n-estimator = 50), max_depth=32, criterion = “gini”	0.82 ± 0.014	0.48 ± 0.002	0.65 ± 0.007	0.70 ± 0.008	0.31 ± 0.017	0.65 ± 0.007
Random forest, number of trees = (n-estimator = 50), max_depth = “None”, criterion=”entropy”	0.75 ± 0.111	0.53 ± 0.111	0.64 ± 0.002	0.67 ± 0.038	0.30 ± 0.006	0.64 ± 0.002
Random forest, number of trees = (n-estimator = 50), criterion = “entropy”, max_depth=16	0.80 ± 0.010	0.47 ± 0.002	0.63 ± 0.005	0.69 ± 0.006	0.29 ± 0.012	0.63 ± 0.005
Random forest, number of trees = (n-estimator = 50), criterion= ”entropy”, max_depth=32	0.81 ± 0.014	0.47 ± 0.002	0.64 ± 0.007	0.69 ± 0.007	0.30 ± 0.015	0.64 ± 0.007
Random forest, number of trees = (n-estimator = 100), max_depth = “None”, criterion = “gini”	0.85 ± 0.007	0.48 ± 0.002	0.66 ± 0.003	0.72 ± 0.004	0.35 ± 0.008	0.66 ± 0.003
Random forest, number of trees = (n-estimator = 100), max_depth=16, criterion= “gini”	0.83 ± 0.012	0.47 ± 0.001	0.65 ± 0.006	0.70 ± 0.007	0.32 ± 0.015	0.65 ± 0.006
Random forest,number of trees = (n-estimator = 100), max_depth=32, criterion= “gini”	0.83 ± 0.009	0.47 ± 0.001	0.65 ± 0.004	0.70 ± 0.005	0.32 ± 0.011	0.65 ± 0.004
Random forest, number of trees = (n-estimator = 100), max_depth = “None”, criterion= “entropy”	0.82 ± 0.011	0.47 ± 0.001	0.64 ± 0.006	0.70 ± 0.006	0.31 ± 0.014	0.64 ± 0.006
Random forest, number of trees = (n-estimator = 100), criterion = “entropy”, max_depth=16	0.82 ± 0.008	0.48 ± 0.002	0.65 ± 0.004	0.70 ± 0.004	0.31 ± 0.010	0.65 ± 0.004
Random forest, number of trees = (n-estimator = 100), criterion = “entropy”, max_depth=32	0.83 ± 0.013	0.48 ± 0.001	0.65 ± 0.007	0.70 ± 0.007	0.33 ± 0.017	0.65 ± 0.007
Random forest, n-estimator = 150, max_depth=”None”, criterion = “gini”	0.84 ± 0.004	0.47 ± 0.002	0.66 ± 0.003	0.71 ± 0.003	0.34 ± 0.006	0.66 ± 0.003
Random forest, n-estimator = 150, max_depth=16, criterion = “gini”	0.82 ± 0.008	0.47 ± 0.002	0.65 ± 0.004	0.70 ± 0.005	0.31 ± 0.010	0.65 ± 0.004
Random forest, n-estimator = 150, max_depth=32, criterion = “gini”	0.81 ± 0.017	0.47 ± 0.002	0.64 ± 0.009	0.69 ± 0.009	0.30 ± 0.020	0.64 ± 0.009
Random forest, n-estimator = 150, criterion = “entropy”, max_depth = “None”	0.83 ± 0.012	0.48 ± 0.001	0.66 ± 0.006	0.71 ± 0.007	0.33 ± 0.015	0.66 ± 0.006
Random forest, n-estimator = 150, criterion = “entropy”, max_depth=16	0.81 ± 0.005	0.47 ± 0.002	0.64 ± 0.003	0.69 ± 0.003	0.30 ± 0.007	0.64 ± 0.003
Random forest, n-estimator = 150, criterion = “entropy”, max_depth=32	0.84 ± 0.009	0.47 ± 0.002	0.66 ± 0.005	0.71 ± 0.005	0.33 ± 0.011	0.66 ± 0.005

## Sheet: ITAV_only_training_results
Classifiers and parameters	Sensitivity	Specificity	Accuracy	F-Score	MCC	AUC
SVM, kernel=”rbf”, gamma=”auto”	0.89 ± 0.005	0.33 ± 0.002	0.61 ± 0.003	0.70 ± 0.003	0.27 ± 0.008	0.61 ± 0.003
SVM, kernel=”rbf”, gamma=1	0.89 ± 0.010	0.33 ± 0.001	0.61 ± 0.005	0.69 ± 0.005	0.26 ± 0.015	0.61 ± 0.005
SVM, kernel=”rbf”, gamma=10	0.88 ± 0.007	0.33 ± 0.001	0.61 ± 0.004	0.69 ± 0.004	0.25 ± 0.011	0.61 ± 0.004
SVM, kernel=”poly”, degree = 3 , gamma=”auto”	0.87 ± 0.008	0.33 ± 0.002	0.60 ± 0.004	0.68 ± 0.004	0.23 ± 0.011	0.60 ± 0.004
SVM, kernel=”poly” degree = 3 , gamma=1	0.90 ± 0.006	0.33 ± 0.002	0.62 ± 0.003	0.70 ± 0.003	0.28 ± 0.008	0.62 ± 0.003
SVM, kernel=”poly”, degree = 3, gamma=10	0.84 ± 0.130	0.37 ± 0.133	0.61 ± 0.004	0.68 ± 0.046	0.26 ± 0.011	0.61 ± 0.004
SVM, kernel=”sigmoid”, gamma=”auto”	0.92 ± 0.016	0.28 ± 0.050	0.60 ± 0.018	0.69 ± 0.006	0.25 ± 0.030	0.60 ± 0.018
SVM, kernel=”sigmoid”, gamma=1	0.52 ± 0.012	0.40 ± 0.001	0.46 ± 0.006	0.49 ± 0.008	-0.07 ± 0.011	0.46 ± 0.006
SVM, kernel=”sigmoid”, gamma=10	0.56 ± 0.015	0.30 ± 0.002	0.43 ± 0.007	0.50 ± 0.010	-0.14 ± 0.015	0.43 ± 0.007
MLPC, activation= “tanh” , hidden layer=(100,) (default)	0.75 ± 0.206	0.46 ± 0.202	0.60 ± 0.004	0.64 ± 0.079	0.24 ± 0.020	0.60 ± 0.004
MLPC, activation= “tanh”, hidden layer=(32,16,4)	0.93 ± 0.011	0.33 ± 0.002	0.63 ± 0.005	0.71 ± 0.005	0.32 ± 0.017	0.63 ± 0.005
MLPC, activation= “tanh”, hidden layer=(16,4)	0.83 ± 0.139	0.38 ± 0.132	0.60 ± 0.006	0.67 ± 0.055	0.25 ± 0.022	0.60 ± 0.006
MLPC, activation= “relu”, hidden layer=(100,) (default)	0.89 ± 0.007	0.33 ± 0.001	0.61 ± 0.004	0.69 ± 0.004	0.26 ± 0.010	0.61 ± 0.004
MLPC, activation= “relu”, hidden layer=(32,16,4)	0.87 ± 0.006	0.33 ± 0.001	0.60 ± 0.003	0.69 ± 0.003	0.24 ± 0.008	0.60 ± 0.003
MLPC, activation= “relu”, hidden layer=(16,4)	0.89 ± 0.009	0.33 ± 0.001	0.61 ± 0.004	0.69 ± 0.005	0.26 ± 0.012	0.61 ± 0.004
Random forest, number of trees = (n_estimator = 50), max_depth = “None”, criterion = “gini”	0.53 ± 0.178	0.68 ± 0.179	0.60 ± 0.004	0.56 ± 0.066	0.23 ± 0.015	0.60 ± 0.004
Random forest, number of trees = (n_estimator = 50), max_depth=16, criterion = “gini”	0.89 ± 0.008	0.33 ± 0.001	0.61 ± 0.004	0.69 ± 0.004	0.26 ± 0.012	0.61 ± 0.004
Random forest, number of trees = (n-estimator = 50), max_depth=32, criterion = “gini”	0.85 ± 0.130	0.37 ± 0.132	0.61 ± 0.003	0.68 ± 0.045	0.27 ± 0.012	0.61 ± 0.003
Random forest, number of trees = (n-estimator = 50), max_depth = “None”, criterion=”entropy”	0.90 ± 0.008	0.33 ± 0.002	0.62 ± 0.004	0.70 ± 0.004	0.28 ± 0.012	0.62 ± 0.004
Random forest, number of trees = (n-estimator = 50), criterion = “entropy”, max_depth=16	0.61 ± 0.215	0.60 ± 0.218	0.60 ± 0.006	0.59 ± 0.079	0.23 ± 0.018	0.60 ± 0.006
Random forest, number of trees = (n-estimator = 50), criterion= ”entropy”, max_depth=32	0.90 ± 0.011	0.33 ± 0.002	0.62 ± 0.006	0.70 ± 0.006	0.28 ± 0.016	0.62 ± 0.006
Random forest, number of trees = (n-estimator = 100), max_depth = “None”, criterion = “gini”	0.83 ± 0.134	0.37 ± 0.133	0.60 ± 0.004	0.67 ± 0.051	0.24 ± 0.014	0.60 ± 0.004
Random forest, number of trees = (n-estimator = 100), max_depth=16, criterion= “gini”	0.84 ± 0.133	0.37 ± 0.132	0.61 ± 0.004	0.67 ± 0.050	0.25 ± 0.015	0.61 ± 0.004
Random forest,number of trees = (n-estimator = 100), max_depth=32, criterion= “gini”	0.90 ± 0.011	0.33 ± 0.001	0.61 ± 0.005	0.70 ± 0.005	0.28 ± 0.015	0.61 ± 0.005
Random forest, number of trees = (n-estimator = 100), max_depth = “None”, criterion= “entropy”	0.88 ± 0.006	0.33 ± 0.001	0.60 ± 0.003	0.69 ± 0.003	0.25 ± 0.009	0.60 ± 0.003
Random forest, number of trees = (n-estimator = 100), criterion = “entropy”, max_depth=16	0.90 ± 0.005	0.33 ± 0.002	0.61 ± 0.003	0.70 ± 0.003	0.27 ± 0.009	0.61 ± 0.003
Random forest, number of trees = (n-estimator = 100), criterion = “entropy”, max_depth=32	0.79 ± 0.177	0.42 ± 0.176	0.60 ± 0.004	0.66 ± 0.066	0.24 ± 0.016	0.60 ± 0.004
Random forest, n-estimator = 150, max_depth=”None”, criterion = “gini”	0.88 ± 0.009	0.33 ± 0.002	0.60 ± 0.005	0.69 ± 0.005	0.25 ± 0.013	0.60 ± 0.005
Random forest, n-estimator = 150, max_depth=16, criterion = “gini”	0.89 ± 0.008	0.33 ± 0.002	0.61 ± 0.004	0.69 ± 0.004	0.26 ± 0.012	0.61 ± 0.004
Random forest, n-estimator = 150, max_depth=32, criterion = “gini”	0.85 ± 0.133	0.37 ± 0.132	0.61 ± 0.003	0.68 ± 0.048	0.27 ± 0.015	0.61 ± 0.003
Random forest, n-estimator = 150, criterion = “entropy”, max_depth = “None”	0.84 ± 0.130	0.38 ± 0.132	0.61 ± 0.004	0.68 ± 0.046	0.26 ± 0.014	0.61 ± 0.004
Random forest, n-estimator = 150, criterion = “entropy”, max_depth=16	0.76 ± 0.205	0.46 ± 0.202	0.61 ± 0.004	0.65 ± 0.076	0.26 ± 0.021	0.61 ± 0.004
Random forest, n-estimator = 150, criterion = “entropy”, max_depth=32	0.89 ± 0.007	0.33 ± 0.002	0.61 ± 0.004	0.70 ± 0.004	0.27 ± 0.011	0.61 ± 0.004

## Sheet: DSG2_only_training_results
Classifiers and parameters	Sensitivity	Specificity	Accuracy	F-Score	MCC	AUC
SVM, kernel=”rbf”, gamma=”auto”	0.41 ± 0.260	0.67 ± 0.248	0.54 ± 0.007	0.44 ± 0.140	0.11 ± 0.014	0.54 ± 0.007
SVM, kernel=”rbf”, gamma=1	0.26 ± 0.041	0.84 ± 0.037	0.55 ± 0.007	0.37 ± 0.034	0.12 ± 0.016	0.55 ± 0.007
SVM, kernel=”rbf”, gamma=10	0.47 ± 0.224	0.63 ± 0.227	0.55 ± 0.005	0.49 ± 0.096	0.11 ± 0.010	0.55 ± 0.005
SVM, kernel=”poly”, degree = 3 , gamma=”auto”	0.74 ± 0.163	0.37 ± 0.163	0.55 ± 0.004	0.61 ± 0.084	0.12 ± 0.011	0.55 ± 0.004
SVM, kernel=”poly” degree = 3 , gamma=1	0.30 ± 0.173	0.80 ± 0.165	0.55 ± 0.006	0.38 ± 0.090	0.13 ± 0.012	0.55 ± 0.006
SVM, kernel=”poly”, degree = 3, gamma=10	0.28 ± 0.042	0.83 ± 0.049	0.56 ± 0.006	0.39 ± 0.032	0.13 ± 0.018	0.56 ± 0.006
SVM, kernel=”sigmoid”, gamma=”auto”	0.73 ± 0.158	0.34 ± 0.163	0.54 ± 0.012	0.60 ± 0.074	0.09 ± 0.028	0.54 ± 0.012
SVM, kernel=”sigmoid”, gamma=1	0.68 ± 0.008	0.24 ± 0.002	0.46 ± 0.004	0.56 ± 0.005	-0.09 ± 0.009	0.46 ± 0.004
SVM, kernel=”sigmoid”, gamma=10	0.63 ± 0.015	0.27 ± 0.001	0.45 ± 0.008	0.53 ± 0.009	-0.11 ± 0.016	0.45 ± 0.008
MLPC, activation= “tanh” , hidden layer=(100,) (default)	0.37 ± 0.198	0.73 ± 0.222	0.55 ± 0.013	0.43 ± 0.095	0.12 ± 0.033	0.55 ± 0.013
MLPC, activation= “tanh”, hidden layer=(32,16,4)	0.30 ± 0.051	0.83 ± 0.051	0.57 ± 0.004	0.41 ± 0.039	0.16 ± 0.013	0.57 ± 0.004
MLPC, activation= “tanh”, hidden layer=(16,4)	0.44 ± 0.246	0.65 ± 0.245	0.54 ± 0.007	0.45 ± 0.130	0.10 ± 0.015	0.54 ± 0.007
MLPC, activation= “relu”, hidden layer=(100,) (default)	0.31 ± 0.058	0.81 ± 0.057	0.56 ± 0.002	0.41 ± 0.043	0.14 ± 0.010	0.56 ± 0.002
MLPC, activation= “relu”, hidden layer=(32,16,4)	0.59 ± 0.271	0.50 ± 0.282	0.55 ± 0.009	0.54 ± 0.121	0.11 ± 0.017	0.55 ± 0.009
MLPC, activation= “relu”, hidden layer=(16,4)	0.57 ± 0.280	0.53 ± 0.289	0.55 ± 0.012	0.52 ± 0.130	0.11 ± 0.015	0.55 ± 0.012
Random forest, number of trees = (n_estimator = 50), max_depth = “None”, criterion = “gini”	0.36 ± 0.217	0.75 ± 0.217	0.56 ± 0.005	0.42 ± 0.113	0.14 ± 0.011	0.56 ± 0.005
Random forest, number of trees = (n_estimator = 50), max_depth=16, criterion = “gini”	0.47 ± 0.267	0.63 ± 0.269	0.55 ± 0.002	0.47 ± 0.137	0.13 ± 0.009	0.55 ± 0.002
Random forest, number of trees = (n-estimator = 50), max_depth=32, criterion = “gini”	0.48 ± 0.266	0.63 ± 0.268	0.55 ± 0.005	0.48 ± 0.134	0.13 ± 0.013	0.55 ± 0.005
Random forest, number of trees = (n-estimator = 50), max_depth = “None”, criterion=”entropy”	0.27 ± 0.014	0.85 ± 0.002	0.56 ± 0.007	0.38 ± 0.016	0.14 ± 0.016	0.56 ± 0.007
Random forest, number of trees = (n-estimator = 50), criterion = “entropy”, max_depth=16	0.27 ± 0.012	0.85 ± 0.001	0.56 ± 0.007	0.38 ± 0.014	0.15 ± 0.015	0.56 ± 0.007
Random forest, number of trees = (n-estimator = 50), criterion= ”entropy”, max_depth=32	0.26 ± 0.011	0.85 ± 0.002	0.56 ± 0.006	0.37 ± 0.013	0.14 ± 0.013	0.56 ± 0.006
Random forest, number of trees = (n-estimator = 100), max_depth = “None”, criterion = “gini”	0.82 ± 0.012	0.30 ± 0.002	0.56 ± 0.007	0.65 ± 0.007	0.14 ± 0.016	0.56 ± 0.007
Random forest, number of trees = (n-estimator = 100), max_depth=16, criterion= “gini”	0.53 ± 0.264	0.56 ± 0.265	0.55 ± 0.004	0.50 ± 0.125	0.11 ± 0.009	0.55 ± 0.004
Random forest,number of trees = (n-estimator = 100), max_depth=32, criterion= “gini”	0.39 ± 0.235	0.72 ± 0.234	0.55 ± 0.002	0.43 ± 0.120	0.13 ± 0.008	0.55 ± 0.002
Random forest, number of trees = (n-estimator = 100), max_depth = “None”, criterion= “entropy”	0.29 ± 0.070	0.82 ± 0.058	0.55 ± 0.006	0.38 ± 0.058	0.12 ± 0.006	0.55 ± 0.006
Random forest, number of trees = (n-estimator = 100), criterion = “entropy”, max_depth=16	0.37 ± 0.217	0.73 ± 0.217	0.55 ± 0.004	0.42 ± 0.114	0.12 ± 0.010	0.55 ± 0.004
Random forest, number of trees = (n-estimator = 100), criterion = “entropy”, max_depth=32	0.26 ± 0.047	0.83 ± 0.050	0.55 ± 0.004	0.37 ± 0.038	0.12 ± 0.014	0.55 ± 0.004
Random forest, n-estimator = 150, max_depth=”None”, criterion = “gini”	0.72 ± 0.195	0.36 ± 0.193	0.54 ± 0.006	0.59 ± 0.088	0.09 ± 0.014	0.54 ± 0.006
Random forest, n-estimator = 150, max_depth=16, criterion = “gini”	0.28 ± 0.036	0.84 ± 0.036	0.56 ± 0.006	0.38 ± 0.029	0.14 ± 0.014	0.56 ± 0.006
Random forest, n-estimator = 150, max_depth=32, criterion = “gini”	0.28 ± 0.045	0.84 ± 0.043	0.56 ± 0.004	0.38 ± 0.035	0.14 ± 0.011	0.56 ± 0.004
Random forest, n-estimator = 150, criterion = “entropy”, max_depth = “None”	0.30 ± 0.163	0.80 ± 0.166	0.55 ± 0.005	0.38 ± 0.085	0.12 ± 0.013	0.55 ± 0.005
Random forest, n-estimator = 150, criterion = “entropy”, max_depth=16	0.34 ± 0.060	0.77 ± 0.057	0.55 ± 0.007	0.43 ± 0.048	0.12 ± 0.016	0.55 ± 0.007
Random forest, n-estimator = 150, criterion = “entropy”, max_depth=32	0.31 ± 0.169	0.79 ± 0.164	0.55 ± 0.008	0.39 ± 0.089	0.13 ± 0.017	0.55 ± 0.008

## Sheet: MSR1_only_training_results
Classifiers and parameters	Sensitivity	Specificity	Accuracy	F-Score	MCC	AUC
SVM, kernel=”rbf”, gamma=”auto”	0.49 ± 0.031	0.77 ± 0.040	0.63 ± 0.009	0.57 ± 0.015	0.28 ± 0.021	0.63 ± 0.009
SVM, kernel=”rbf”, gamma=1	0.62 ± 0.093	0.66 ± 0.096	0.64 ± 0.005	0.63 ± 0.035	0.29 ± 0.014	0.64 ± 0.005
SVM, kernel=”rbf”, gamma=10	0.60 ± 0.053	0.68 ± 0.058	0.64 ± 0.006	0.63 ± 0.021	0.28 ± 0.015	0.64 ± 0.006
SVM, kernel=”poly”, degree = 3 , gamma=”auto”	0.60 ± 0.084	0.66 ± 0.087	0.63 ± 0.005	0.62 ± 0.032	0.27 ± 0.013	0.63 ± 0.005
SVM, kernel=”poly” degree = 3 , gamma=1	0.62 ± 0.055	0.63 ± 0.054	0.63 ± 0.006	0.62 ± 0.021	0.25 ± 0.012	0.63 ± 0.006
SVM, kernel=”poly”, degree = 3, gamma=10	0.55 ± 0.052	0.73 ± 0.048	0.64 ± 0.006	0.60 ± 0.026	0.29 ± 0.013	0.64 ± 0.006
SVM, kernel=”sigmoid”, gamma=”auto”	0.47 ± 0.014	0.26 ± 0.001	0.37 ± 0.007	0.43 ± 0.010	-0.27 ± 0.013	0.37 ± 0.007
SVM, kernel=”sigmoid”, gamma=1	0.49 ± 0.136	0.69 ± 0.028	0.59 ± 0.054	0.54 ± 0.118	0.18 ± 0.111	0.59 ± 0.054
SVM, kernel=”sigmoid”, gamma=10	0.47 ± 0.116	0.66 ± 0.136	0.57 ± 0.079	0.52 ± 0.103	0.14 ± 0.162	0.57 ± 0.079
MLPC, activation= “tanh” , hidden layer=(100,) (default)	0.60 ± 0.084	0.69 ± 0.086	0.65 ± 0.007	0.63 ± 0.033	0.30 ± 0.019	0.65 ± 0.007
MLPC, activation= “tanh”, hidden layer=(32,16,4)	0.52 ± 0.031	0.75 ± 0.029	0.64 ± 0.007	0.59 ± 0.017	0.28 ± 0.014	0.64 ± 0.007
MLPC, activation= “tanh”, hidden layer=(16,4)	0.62 ± 0.092	0.65 ± 0.096	0.64 ± 0.006	0.63 ± 0.034	0.28 ± 0.012	0.64 ± 0.006
MLPC, activation= “relu”, hidden layer=(100,) (default)	0.55 ± 0.068	0.73 ± 0.075	0.64 ± 0.005	0.60 ± 0.028	0.28 ± 0.016	0.64 ± 0.005
MLPC, activation= “relu”, hidden layer=(32,16,4)	0.61 ± 0.081	0.65 ± 0.079	0.63 ± 0.006	0.62 ± 0.032	0.26 ± 0.012	0.63 ± 0.006
MLPC, activation= “relu”, hidden layer=(16,4)	0.65 ± 0.139	0.60 ± 0.202	0.62 ± 0.037	0.63 ± 0.040	0.26 ± 0.066	0.62 ± 0.037
Random forest, number of trees = (n_estimator = 50), max_depth = “None”, criterion = “gini”	0.55 ± 0.069	0.73 ± 0.069	0.64 ± 0.005	0.60 ± 0.032	0.29 ± 0.013	0.64 ± 0.005
Random forest, number of trees = (n_estimator = 50), max_depth=16, criterion = “gini”	0.64 ± 0.037	0.65 ± 0.047	0.64 ± 0.007	0.64 ± 0.011	0.28 ± 0.014	0.64 ± 0.007
Random forest, number of trees = (n-estimator = 50), max_depth=32, criterion = “gini”	0.64 ± 0.058	0.64 ± 0.060	0.64 ± 0.009	0.64 ± 0.022	0.28 ± 0.017	0.64 ± 0.009
Random forest, number of trees = (n-estimator = 50), max_depth = “None”, criterion=”entropy”	0.67 ± 0.062	0.62 ± 0.067	0.64 ± 0.004	0.65 ± 0.020	0.29 ± 0.008	0.64 ± 0.004
Random forest, number of trees = (n-estimator = 50), criterion = “entropy”, max_depth=16	0.61 ± 0.054	0.69 ± 0.053	0.65 ± 0.004	0.64 ± 0.020	0.30 ± 0.007	0.65 ± 0.004
Random forest, number of trees = (n-estimator = 50), criterion= ”entropy”, max_depth=32	0.64 ± 0.076	0.64 ± 0.081	0.64 ± 0.006	0.64 ± 0.027	0.28 ± 0.013	0.64 ± 0.006
Random forest, number of trees = (n-estimator = 100), max_depth = “None”, criterion = “gini”	0.57 ± 0.064	0.72 ± 0.062	0.65 ± 0.007	0.62 ± 0.029	0.30 ± 0.015	0.65 ± 0.007
Random forest, number of trees = (n-estimator = 100), max_depth=16, criterion= “gini”	0.63 ± 0.104	0.65 ± 0.104	0.64 ± 0.005	0.63 ± 0.040	0.28 ± 0.011	0.64 ± 0.005
Random forest,number of trees = (n-estimator = 100), max_depth=32, criterion= “gini”	0.63 ± 0.062	0.63 ± 0.064	0.63 ± 0.004	0.63 ± 0.023	0.26 ± 0.008	0.63 ± 0.004
Random forest, number of trees = (n-estimator = 100), max_depth = “None”, criterion= “entropy”	0.55 ± 0.070	0.73 ± 0.061	0.64 ± 0.010	0.60 ± 0.034	0.28 ± 0.018	0.64 ± 0.010
Random forest, number of trees = (n-estimator = 100), criterion = “entropy”, max_depth=16	0.63 ± 0.063	0.62 ± 0.068	0.63 ± 0.006	0.63 ± 0.023	0.26 ± 0.012	0.63 ± 0.006
Random forest, number of trees = (n-estimator = 100), criterion = “entropy”, max_depth=32	0.58 ± 0.057	0.68 ± 0.056	0.63 ± 0.005	0.61 ± 0.023	0.27 ± 0.011	0.63 ± 0.005
Random forest, n-estimator = 150, max_depth=”None”, criterion = “gini”	0.59 ± 0.042	0.68 ± 0.048	0.63 ± 0.006	0.62 ± 0.015	0.27 ± 0.013	0.63 ± 0.006
Random forest, n-estimator = 150, max_depth=16, criterion = “gini”	0.59 ± 0.067	0.70 ± 0.069	0.65 ± 0.008	0.62 ± 0.028	0.30 ± 0.019	0.65 ± 0.008
Random forest, n-estimator = 150, max_depth=32, criterion = “gini”	0.55 ± 0.064	0.72 ± 0.062	0.63 ± 0.006	0.60 ± 0.032	0.28 ± 0.015	0.63 ± 0.006
Random forest, n-estimator = 150, criterion = “entropy”, max_depth = “None”	0.67 ± 0.083	0.62 ± 0.084	0.65 ± 0.004	0.65 ± 0.030	0.30 ± 0.009	0.65 ± 0.004
Random forest, n-estimator = 150, criterion = “entropy”, max_depth=16	0.50 ± 0.048	0.78 ± 0.052	0.64 ± 0.006	0.58 ± 0.022	0.29 ± 0.015	0.64 ± 0.006
Random forest, n-estimator = 150, criterion = “entropy”, max_depth=32	0.57 ± 0.035	0.70 ± 0.030	0.63 ± 0.005	0.61 ± 0.018	0.27 ± 0.010	0.63 ± 0.005

## Sheet: MARCO_only_training_results
Classifiers and parameters	Sensitivity	Specificity	Accuracy	F-Score	MCC	AUC
SVM, kernel=”rbf”, gamma=”auto”	0.46 ± 0.014	0.81 ± 0.002	0.64 ± 0.007	0.56 ± 0.012	0.29 ± 0.013	0.64 ± 0.007
SVM, kernel=”rbf”, gamma=1	0.44 ± 0.010	0.81 ± 0.001	0.63 ± 0.005	0.54 ± 0.009	0.27 ± 0.010	0.63 ± 0.005
SVM, kernel=”rbf”, gamma=10	0.47 ± 0.023	0.79 ± 0.020	0.63 ± 0.006	0.55 ± 0.015	0.27 ± 0.012	0.63 ± 0.006
SVM, kernel=”poly”, degree = 3 , gamma=”auto”	0.46 ± 0.018	0.80 ± 0.017	0.63 ± 0.008	0.55 ± 0.013	0.27 ± 0.016	0.63 ± 0.008
SVM, kernel=”poly” degree = 3 , gamma=1	0.40 ± 0.012	0.81 ± 0.002	0.60 ± 0.006	0.50 ± 0.011	0.23 ± 0.011	0.60 ± 0.006
SVM, kernel=”poly”, degree = 3, gamma=10	0.40 ± 0.025	0.81 ± 0.011	0.61 ± 0.009	0.51 ± 0.022	0.24 ± 0.017	0.61 ± 0.009
SVM, kernel=”sigmoid”, gamma=”auto”	0.43 ± 0.051	0.82 ± 0.030	0.63 ± 0.011	0.53 ± 0.040	0.28 ± 0.013	0.63 ± 0.011
SVM, kernel=”sigmoid”, gamma=1	0.29 ± 0.024	0.87 ± 0.013	0.58 ± 0.007	0.40 ± 0.023	0.20 ± 0.012	0.58 ± 0.007
SVM, kernel=”sigmoid”, gamma=10	0.48 ± 0.013	0.77 ± 0.001	0.62 ± 0.007	0.56 ± 0.011	0.26 ± 0.013	0.62 ± 0.007
MLPC, activation= “tanh” , hidden layer=(100,) (default)	0.47 ± 0.021	0.81 ± 0.013	0.64 ± 0.007	0.57 ± 0.015	0.30 ± 0.012	0.64 ± 0.007
MLPC, activation= “tanh”, hidden layer=(32,16,4)	0.43 ± 0.017	0.82 ± 0.010	0.63 ± 0.007	0.54 ± 0.014	0.27 ± 0.014	0.63 ± 0.007
MLPC, activation= “tanh”, hidden layer=(16,4)	0.44 ± 0.017	0.81 ± 0.012	0.62 ± 0.007	0.54 ± 0.013	0.26 ± 0.013	0.62 ± 0.007
MLPC, activation= “relu”, hidden layer=(100,) (default)	0.46 ± 0.013	0.81 ± 0.001	0.64 ± 0.007	0.56 ± 0.012	0.29 ± 0.013	0.64 ± 0.007
MLPC, activation= “relu”, hidden layer=(32,16,4)	0.47 ± 0.019	0.80 ± 0.013	0.64 ± 0.007	0.56 ± 0.014	0.29 ± 0.013	0.64 ± 0.007
MLPC, activation= “relu”, hidden layer=(16,4)	0.47 ± 0.019	0.81 ± 0.012	0.64 ± 0.005	0.57 ± 0.013	0.30 ± 0.009	0.64 ± 0.005
Random forest, number of trees = (n_estimator = 50), max_depth = “None”, criterion = “gini”	0.43 ± 0.019	0.80 ± 0.015	0.62 ± 0.008	0.53 ± 0.014	0.25 ± 0.016	0.62 ± 0.008
Random forest, number of trees = (n_estimator = 50), max_depth=16, criterion = “gini”	0.42 ± 0.016	0.81 ± 0.010	0.62 ± 0.004	0.53 ± 0.012	0.26 ± 0.007	0.62 ± 0.004
Random forest, number of trees = (n-estimator = 50), max_depth=32, criterion = “gini”	0.43 ± 0.018	0.82 ± 0.015	0.62 ± 0.005	0.53 ± 0.013	0.27 ± 0.011	0.62 ± 0.005
Random forest, number of trees = (n-estimator = 50), max_depth = “None”, criterion=”entropy”	0.44 ± 0.016	0.81 ± 0.001	0.62 ± 0.009	0.54 ± 0.015	0.27 ± 0.017	0.62 ± 0.009
Random forest, number of trees = (n-estimator = 50), criterion = “entropy”, max_depth=16	0.41 ± 0.011	0.81 ± 0.002	0.61 ± 0.006	0.51 ± 0.011	0.24 ± 0.012	0.61 ± 0.006
Random forest, number of trees = (n-estimator = 50), criterion= ”entropy”, max_depth=32	0.43 ± 0.036	0.79 ± 0.027	0.61 ± 0.007	0.52 ± 0.026	0.24 ± 0.012	0.61 ± 0.007
Random forest, number of trees = (n-estimator = 100), max_depth = “None”, criterion = “gini”	0.47 ± 0.010	0.81 ± 0.001	0.64 ± 0.005	0.56 ± 0.008	0.30 ± 0.009	0.64 ± 0.005
Random forest, number of trees = (n-estimator = 100), max_depth=16, criterion= “gini”	0.48 ± 0.031	0.79 ± 0.020	0.63 ± 0.010	0.57 ± 0.022	0.28 ± 0.019	0.63 ± 0.010
Random forest,number of trees = (n-estimator = 100), max_depth=32, criterion= “gini”	0.48 ± 0.022	0.79 ± 0.020	0.64 ± 0.006	0.57 ± 0.014	0.29 ± 0.012	0.64 ± 0.006
Random forest, number of trees = (n-estimator = 100), max_depth = “None”, criterion= “entropy”	0.42 ± 0.025	0.82 ± 0.015	0.62 ± 0.007	0.53 ± 0.019	0.26 ± 0.013	0.62 ± 0.007
Random forest, number of trees = (n-estimator = 100), criterion = “entropy”, max_depth=16	0.45 ± 0.014	0.81 ± 0.002	0.63 ± 0.007	0.55 ± 0.013	0.28 ± 0.014	0.63 ± 0.007
Random forest, number of trees = (n-estimator = 100), criterion = “entropy”, max_depth=32	0.43 ± 0.016	0.80 ± 0.016	0.62 ± 0.007	0.53 ± 0.012	0.25 ± 0.015	0.62 ± 0.007
Random forest, n-estimator = 150, max_depth=”None”, criterion = “gini”	0.46 ± 0.011	0.81 ± 0.001	0.64 ± 0.006	0.56 ± 0.010	0.29 ± 0.012	0.64 ± 0.006
Random forest, n-estimator = 150, max_depth=16, criterion = “gini”	0.47 ± 0.022	0.79 ± 0.020	0.63 ± 0.008	0.56 ± 0.015	0.28 ± 0.017	0.63 ± 0.008
Random forest, n-estimator = 150, max_depth=32, criterion = “gini”	0.44 ± 0.020	0.81 ± 0.012	0.62 ± 0.005	0.54 ± 0.014	0.26 ± 0.009	0.62 ± 0.005
Random forest, n-estimator = 150, criterion = “entropy”, max_depth = “None”	0.44 ± 0.005	0.81 ± 0.002	0.62 ± 0.002	0.54 ± 0.004	0.27 ± 0.005	0.62 ± 0.002
Random forest, n-estimator = 150, criterion = “entropy”, max_depth=16	0.43 ± 0.016	0.81 ± 0.002	0.62 ± 0.008	0.53 ± 0.015	0.26 ± 0.015	0.62 ± 0.008
Random forest, n-estimator = 150, criterion = “entropy”, max_depth=32	0.41 ± 0.019	0.81 ± 0.010	0.61 ± 0.008	0.51 ± 0.016	0.25 ± 0.016	0.61 ± 0.008

## Sheet: HOPITOR_vs_eightReceptor_training_results
Classifiers and parameters	Sensitivity	Specificity	Accuracy	F-Score	MCC	AUC
SVM, kernel=”rbf”, gamma=”auto”	0.74 ± 0.016	0.84 ± 0.007	0.79 ± 0.007	0.78 ± 0.009	0.59 ± 0.013	0.79 ± 0.007
SVM, kernel=”rbf”, gamma=1	0.76 ± 0.012	0.84 ± 0.012	0.80 ± 0.004	0.79 ± 0.004	0.60 ± 0.007	0.80 ± 0.004
SVM, kernel=”rbf”, gamma=10	0.80 ± 0.015	0.82 ± 0.013	0.81 ± 0.004	0.81 ± 0.005	0.62 ± 0.008	0.81 ± 0.004
SVM, kernel=”poly”, degree = 3 , gamma=”auto”	0.73 ± 0.018	0.87 ± 0.002	0.80 ± 0.009	0.78 ± 0.012	0.61 ± 0.016	0.80 ± 0.009
SVM, kernel=”poly” degree = 3 , gamma=1	0.77 ± 0.017	0.84 ± 0.012	0.80 ± 0.007	0.79 ± 0.009	0.61 ± 0.014	0.80 ± 0.007
SVM, kernel=”poly”, degree = 3, gamma=10	0.76 ± 0.013	0.85 ± 0.008	0.80 ± 0.005	0.79 ± 0.007	0.61 ± 0.010	0.80 ± 0.005
SVM, kernel=”sigmoid”, gamma=”auto”	0.49 ± 0.035	0.52 ± 0.019	0.51 ± 0.019	0.49 ± 0.026	0.01 ± 0.038	0.51 ± 0.019
SVM, kernel=”sigmoid”, gamma=1	0.49 ± 0.006	0.48 ± 0.010	0.49 ± 0.004	0.49 ± 0.004	-0.03 ± 0.009	0.49 ± 0.004
SVM, kernel=”sigmoid”, gamma=10	0.46 ± 0.014	0.49 ± 0.010	0.48 ± 0.010	0.47 ± 0.012	-0.05 ± 0.019	0.48 ± 0.010
MLPC, activation= “tanh” , hidden layer=(100,) (default)	0.77 ± 0.022	0.84 ± 0.017	0.80 ± 0.005	0.80 ± 0.008	0.61 ± 0.009	0.80 ± 0.005
MLPC, activation= “tanh”, hidden layer=(32,16,4)	0.73 ± 0.019	0.85 ± 0.013	0.79 ± 0.006	0.78 ± 0.009	0.59 ± 0.012	0.79 ± 0.006
MLPC, activation= “tanh”, hidden layer=(16,4)	0.80 ± 0.024	0.83 ± 0.019	0.81 ± 0.005	0.81 ± 0.008	0.63 ± 0.010	0.81 ± 0.005
MLPC, activation= “relu”, hidden layer=(100,) (default)	0.80 ± 0.012	0.83 ± 0.010	0.82 ± 0.005	0.81 ± 0.005	0.63 ± 0.009	0.82 ± 0.005
MLPC, activation= “relu”, hidden layer=(32,16,4)	0.80 ± 0.008	0.84 ± 0.005	0.82 ± 0.003	0.82 ± 0.004	0.65 ± 0.007	0.82 ± 0.003
MLPC, activation= “relu”, hidden layer=(16,4)	0.77 ± 0.018	0.82 ± 0.014	0.80 ± 0.004	0.79 ± 0.007	0.60 ± 0.008	0.80 ± 0.004
Random forest, number of trees = (n_estimator = 50), max_depth = “None”, criterion = “gini”	0.78 ± 0.017	0.84 ± 0.013	0.81 ± 0.004	0.81 ± 0.006	0.62 ± 0.007	0.81 ± 0.004
Random forest, number of trees = (n_estimator = 50), max_depth=16, criterion = “gini”	0.79 ± 0.018	0.83 ± 0.015	0.81 ± 0.006	0.81 ± 0.008	0.62 ± 0.012	0.81 ± 0.006
Random forest, number of trees = (n-estimator = 50), max_depth=32, criterion = “gini”	0.81 ± 0.016	0.81 ± 0.012	0.81 ± 0.006	0.81 ± 0.007	0.62 ± 0.012	0.81 ± 0.006
Random forest, number of trees = (n-estimator = 50), max_depth = “None”, criterion=”entropy”	0.77 ± 0.011	0.83 ± 0.004	0.80 ± 0.006	0.79 ± 0.007	0.60 ± 0.011	0.80 ± 0.006
Random forest, number of trees = (n-estimator = 50), criterion = “entropy”, max_depth=16	0.78 ± 0.018	0.82 ± 0.013	0.80 ± 0.007	0.80 ± 0.009	0.60 ± 0.013	0.80 ± 0.007
Random forest, number of trees = (n-estimator = 50), criterion= ”entropy”, max_depth=32	0.78 ± 0.018	0.82 ± 0.010	0.80 ± 0.005	0.80 ± 0.008	0.60 ± 0.010	0.80 ± 0.005
Random forest, number of trees = (n-estimator = 100), max_depth = “None”, criterion = “gini”	0.80 ± 0.013	0.81 ± 0.009	0.81 ± 0.004	0.80 ± 0.005	0.61 ± 0.008	0.81 ± 0.004
Random forest, number of trees = (n-estimator = 100), max_depth=16, criterion= “gini”	0.79 ± 0.014	0.83 ± 0.006	0.81 ± 0.006	0.81 ± 0.008	0.62 ± 0.012	0.81 ± 0.006
Random forest,number of trees = (n-estimator = 100), max_depth=32, criterion= “gini”	0.78 ± 0.012	0.83 ± 0.011	0.81 ± 0.004	0.80 ± 0.005	0.61 ± 0.009	0.81 ± 0.004
Random forest, number of trees = (n-estimator = 100), max_depth = “None”, criterion= “entropy”	0.81 ± 0.014	0.83 ± 0.011	0.82 ± 0.007	0.82 ± 0.007	0.65 ± 0.013	0.82 ± 0.007
Random forest, number of trees = (n-estimator = 100), criterion = “entropy”, max_depth=16	0.80 ± 0.017	0.83 ± 0.012	0.81 ± 0.006	0.81 ± 0.008	0.63 ± 0.012	0.81 ± 0.006
Random forest, number of trees = (n-estimator = 100), criterion = “entropy”, max_depth=32	0.76 ± 0.010	0.84 ± 0.008	0.80 ± 0.006	0.79 ± 0.006	0.60 ± 0.011	0.80 ± 0.006
Random forest, n-estimator = 150, max_depth=”None”, criterion = “gini”	0.78 ± 0.014	0.82 ± 0.007	0.80 ± 0.006	0.80 ± 0.008	0.60 ± 0.013	0.80 ± 0.006
Random forest, n-estimator = 150, max_depth=16, criterion = “gini”	0.79 ± 0.015	0.81 ± 0.011	0.80 ± 0.004	0.80 ± 0.005	0.60 ± 0.007	0.80 ± 0.004
Random forest, n-estimator = 150, max_depth=32, criterion = “gini”	0.78 ± 0.012	0.83 ± 0.006	0.81 ± 0.007	0.80 ± 0.008	0.61 ± 0.013	0.81 ± 0.007
Random forest, n-estimator = 150, criterion = “entropy”, max_depth = “None”	0.80 ± 0.014	0.82 ± 0.014	0.81 ± 0.006	0.81 ± 0.006	0.62 ± 0.011	0.81 ± 0.006
Random forest, n-estimator = 150, criterion = “entropy”, max_depth=16	0.80 ± 0.016	0.83 ± 0.010	0.81 ± 0.006	0.81 ± 0.008	0.63 ± 0.012	0.81 ± 0.006
Random forest, n-estimator = 150, criterion = “entropy”, max_depth=32	0.77 ± 0.011	0.84 ± 0.011	0.81 ± 0.004	0.80 ± 0.005	0.62 ± 0.008	0.81 ± 0.004

## Sheet: VHPPI_vs_eightReceptor_training_results
Classifiers and parameters	Sensitivity	Specificity	Accuracy	F-Score	MCC	AUC
SVM, kernel=”rbf”, gamma=”auto”	0.75 ± 0.050	0.74 ± 0.047	0.74 ± 0.009	0.74 ± 0.016	0.49 ± 0.018	0.74 ± 0.009
SVM, kernel=”rbf”, gamma=1	0.80 ± 0.015	0.76 ± 0.018	0.78 ± 0.006	0.78 ± 0.006	0.56 ± 0.012	0.78 ± 0.006
SVM, kernel=”rbf”, gamma=10	0.82 ± 0.021	0.72 ± 0.024	0.77 ± 0.005	0.78 ± 0.006	0.54 ± 0.010	0.77 ± 0.005
SVM, kernel=”poly”, degree = 3 , gamma=”auto”	0.83 ± 0.023	0.69 ± 0.013	0.76 ± 0.006	0.78 ± 0.009	0.53 ± 0.015	0.76 ± 0.006
SVM, kernel=”poly” degree = 3 , gamma=1	0.84 ± 0.016	0.70 ± 0.021	0.77 ± 0.007	0.79 ± 0.006	0.55 ± 0.013	0.77 ± 0.007
SVM, kernel=”poly”, degree = 3, gamma=10	0.84 ± 0.020	0.70 ± 0.020	0.77 ± 0.004	0.79 ± 0.005	0.55 ± 0.009	0.77 ± 0.004
SVM, kernel=”sigmoid”, gamma=”auto”	0.54 ± 0.057	0.57 ± 0.030	0.55 ± 0.023	0.54 ± 0.036	0.10 ± 0.046	0.55 ± 0.023
SVM, kernel=”sigmoid”, gamma=1	0.39 ± 0.015	0.42 ± 0.028	0.41 ± 0.020	0.40 ± 0.016	-0.18 ± 0.039	0.41 ± 0.020
SVM, kernel=”sigmoid”, gamma=10	0.37 ± 0.013	0.39 ± 0.029	0.38 ± 0.014	0.38 ± 0.010	-0.23 ± 0.027	0.38 ± 0.014
MLPC, activation= “tanh” , hidden layer=(100,) (default)	0.83 ± 0.019	0.71 ± 0.013	0.77 ± 0.005	0.78 ± 0.007	0.54 ± 0.011	0.77 ± 0.005
MLPC, activation= “tanh”, hidden layer=(32,16,4)	0.78 ± 0.036	0.75 ± 0.029	0.77 ± 0.007	0.77 ± 0.012	0.54 ± 0.013	0.77 ± 0.007
MLPC, activation= “tanh”, hidden layer=(16,4)	0.84 ± 0.026	0.72 ± 0.023	0.78 ± 0.012	0.79 ± 0.013	0.57 ± 0.024	0.78 ± 0.012
MLPC, activation= “relu”, hidden layer=(100,) (default)	0.83 ± 0.028	0.73 ± 0.023	0.78 ± 0.005	0.79 ± 0.009	0.56 ± 0.012	0.78 ± 0.005
MLPC, activation= “relu”, hidden layer=(32,16,4)	0.82 ± 0.064	0.72 ± 0.055	0.77 ± 0.006	0.78 ± 0.019	0.55 ± 0.013	0.77 ± 0.006
MLPC, activation= “relu”, hidden layer=(16,4)	0.75 ± 0.191	0.76 ± 0.063	0.75 ± 0.067	0.73 ± 0.149	0.51 ± 0.119	0.75 ± 0.067
Random forest, number of trees = (n_estimator = 50), max_depth = “None”, criterion = “gini”	0.83 ± 0.011	0.72 ± 0.016	0.77 ± 0.004	0.79 ± 0.003	0.55 ± 0.008	0.77 ± 0.004
Random forest, number of trees = (n_estimator = 50), max_depth=16, criterion = “gini”	0.80 ± 0.021	0.73 ± 0.024	0.77 ± 0.005	0.78 ± 0.006	0.54 ± 0.010	0.77 ± 0.005
Random forest, number of trees = (n-estimator = 50), max_depth=32, criterion = “gini”	0.84 ± 0.021	0.71 ± 0.012	0.77 ± 0.007	0.79 ± 0.009	0.55 ± 0.015	0.77 ± 0.007
Random forest, number of trees = (n-estimator = 50), max_depth = “None”, criterion=”entropy”	0.84 ± 0.025	0.72 ± 0.024	0.78 ± 0.004	0.79 ± 0.007	0.56 ± 0.009	0.78 ± 0.004
Random forest, number of trees = (n-estimator = 50), criterion = “entropy”, max_depth=16	0.83 ± 0.035	0.71 ± 0.035	0.77 ± 0.006	0.79 ± 0.009	0.55 ± 0.013	0.77 ± 0.006
Random forest, number of trees = (n-estimator = 50), criterion= ”entropy”, max_depth=32	0.81 ± 0.015	0.73 ± 0.019	0.77 ± 0.007	0.78 ± 0.006	0.55 ± 0.013	0.77 ± 0.007
Random forest, number of trees = (n-estimator = 100), max_depth = “None”, criterion = “gini”	0.83 ± 0.020	0.71 ± 0.020	0.77 ± 0.004	0.79 ± 0.005	0.55 ± 0.008	0.77 ± 0.004
Random forest, number of trees = (n-estimator = 100), max_depth=16, criterion= “gini”	0.87 ± 0.012	0.69 ± 0.016	0.78 ± 0.005	0.80 ± 0.004	0.57 ± 0.009	0.78 ± 0.005
Random forest,number of trees = (n-estimator = 100), max_depth=32, criterion= “gini”	0.85 ± 0.029	0.70 ± 0.022	0.77 ± 0.004	0.79 ± 0.009	0.55 ± 0.013	0.77 ± 0.004
Random forest, number of trees = (n-estimator = 100), max_depth = “None”, criterion= “entropy”	0.85 ± 0.013	0.70 ± 0.017	0.78 ± 0.005	0.79 ± 0.005	0.56 ± 0.010	0.78 ± 0.005
Random forest, number of trees = (n-estimator = 100), criterion = “entropy”, max_depth=16	0.83 ± 0.024	0.71 ± 0.023	0.77 ± 0.006	0.78 ± 0.008	0.55 ± 0.013	0.77 ± 0.006
Random forest, number of trees = (n-estimator = 100), criterion = “entropy”, max_depth=32	0.84 ± 0.021	0.72 ± 0.017	0.78 ± 0.006	0.79 ± 0.007	0.56 ± 0.013	0.78 ± 0.006
Random forest, n-estimator = 150, max_depth=”None”, criterion = “gini”	0.86 ± 0.018	0.69 ± 0.019	0.78 ± 0.002	0.80 ± 0.004	0.57 ± 0.005	0.78 ± 0.002
Random forest, n-estimator = 150, max_depth=16, criterion = “gini”	0.86 ± 0.016	0.72 ± 0.017	0.79 ± 0.005	0.81 ± 0.005	0.59 ± 0.010	0.79 ± 0.005
Random forest, n-estimator = 150, max_depth=32, criterion = “gini”	0.87 ± 0.026	0.70 ± 0.027	0.78 ± 0.005	0.80 ± 0.007	0.58 ± 0.011	0.78 ± 0.005
Random forest, n-estimator = 150, criterion = “entropy”, max_depth = “None”	0.84 ± 0.018	0.71 ± 0.018	0.77 ± 0.005	0.79 ± 0.006	0.55 ± 0.011	0.77 ± 0.005
Random forest, n-estimator = 150, criterion = “entropy”, max_depth=16	0.84 ± 0.026	0.71 ± 0.028	0.78 ± 0.008	0.79 ± 0.008	0.56 ± 0.015	0.78 ± 0.008
Random forest, n-estimator = 150, criterion = “entropy”, max_depth=32	0.82 ± 0.016	0.73 ± 0.015	0.78 ± 0.004	0.79 ± 0.005	0.56 ± 0.008	0.78 ± 0.004

[truncated: 2 more sheets: DENOVO_vs_eightReceptor_training_results, HVPPI_vs_eightReceptor_training_results]
