# Supplementary material for: ML-AdVInfect: A Machine-Learning Based Adenoviral Infection Predictor
Source: Front Mol Biosci. 2021 May 7;8:647424. doi: 10.3389/fmolb.2021.647424 (PMC8139618; doi:10.3389/fmolb.2021.647424)
Supplement: Supplementary file 4 [file Table4.XLSX]

## Sheet: Sayfa1
Host Information						AdV Information		AdV/Host Protein Information									Virus-Host Protein Interaction Predictions
																	For CAR				For CD46				For CD80				For CD86				For ITAV				For DSG2				For MSR1				For MARCO
National Center for Biotechnology Information(NCBI) Taxonomy Identifier	Scientific Name	Genus	Family	Order	Class	National Center for Biotechnology Information(NCBI) Taxonomy Identifier	Scientific Name	AdV Fiber Protein UniProt Knowledgebase Accession	CAR UniProt Knowledgebase Accession	CD46 UniProt Knowledgebase Accession	CD80 UniProt Knowledgebase Accession	CD86 UniProt Knowledgebase Accession	ITAV UniProt Knowledgebase Accession	DSG2 UniProt Knowledgebase Accession	MSR1 UniProt Knowledgebase Accession	MARCO UniProt Knowledgebase Accession	HOPITOR	VHPPI	DeNovo	InterSPPI-HVPPI	HOPITOR	VHPPI	DeNovo	InterSPPI-HVPPI	HOPITOR	VHPPI	DeNovo	InterSPPI-HVPPI	HOPITOR	VHPPI	DeNovo	InterSPPI-HVPPI	HOPITOR	VHPPI	DeNovo	InterSPPI-HVPPI	HOPITOR	VHPPI	DeNovo	InterSPPI-HVPPI	HOPITOR	VHPPI	DeNovo	InterSPPI-HVPPI	HOPITOR	VHPPI	DeNovo	InterSPPI-HVPPI	Infection Prediction (SVM/RBF Kernel)
9483	Callithrix jacchus	Callithrix	Cebidae	Primates	Mammalia	1091198	Human adenovirus 60a	G1FC29	U3BXX1	U3EIU8	F6Y367	F7HAH2	F7CBS5	U3CJP8	F6QNH5	F7FRB8	1	1	1	0	1	1	1	0	1	1	1	0	1	0	1	0	1	1	1	0	0	1	1	0	0	0	0	0	1	1	1	0	0
9483	Callithrix jacchus	Callithrix	Cebidae	Primates	Mammalia	45659	Human adenovirus B serotype 3	P04501	U3BXX1	U3EIU8	F6Y367	F7HAH2	F7CBS5	U3CJP8	F6QNH5	F7FRB8	1	1	1	0	1	1	1	0	0	0	1	0	1	0	1	0	0	1	1	0	0	1	1	0	0	0	0	0	0	1	1	0	0
9483	Callithrix jacchus	Callithrix	Cebidae	Primates	Mammalia	693059	Human adenovirus 14p	D6BP15	U3BXX1	U3EIU8	F6Y367	F7HAH2	F7CBS5	U3CJP8	F6QNH5	F7FRB8	1	1	1	0	1	1	1	0	0	1	1	0	0	0	1	0	0	1	1	0	0	1	1	0	0	0	0	0	1	1	1	0	0
9483	Callithrix jacchus	Callithrix	Cebidae	Primates	Mammalia	10514	Canine adenovirus serotype 2	V9XSE0	U3BXX1	U3EIU8	F6Y367	F7HAH2	F7CBS5	U3CJP8	F6QNH5	F7FRB8	1	1	1	0	1	1	1	0	0	0	1	0	1	1	1	0	0	1	1	0	0	1	1	0	1	1	1	0	0	0	0	0	0
9483	Callithrix jacchus	Callithrix	Cebidae	Primates	Mammalia	31545	Human adenovirus D serotype 8	Q86843	U3BXX1	U3EIU8	F6Y367	F7HAH2	F7CBS5	U3CJP8	F6QNH5	F7FRB8	1	1	1	0	1	1	1	0	1	1	1	0	1	0	1	0	1	1	1	0	1	1	1	0	0	1	0	0	1	1	1	0	0
9483	Callithrix jacchus	Callithrix	Cebidae	Primates	Mammalia	10547	Fowl adenovirus C serotype 10 (strain SA2)	O55281	U3BXX1	U3EIU8	F6Y367	F7HAH2	F7CBS5	U3CJP8	F6QNH5	F7FRB8	0	1	1	0	0	1	1	0	0	1	1	0	0	0	1	0	0	1	1	0	0	1	1	0	0	0	0	0	0	1	1	0	0
9483	Callithrix jacchus	Callithrix	Cebidae	Primates	Mammalia	995022	Simian adenovirus 49	F2WTM0	U3BXX1	U3EIU8	F6Y367	F7HAH2	F7CBS5	U3CJP8	F6QNH5	F7FRB8	0	1	1	0	1	1	1	0	0	0	1	0	1	1	1	0	0	1	1	0	0	1	1	0	0	1	1	0	0	0	0	0	0
9483	Callithrix jacchus	Callithrix	Cebidae	Primates	Mammalia	46942	Human adenovirus 47	Q2Z0I8	U3BXX1	U3EIU8	F6Y367	F7HAH2	F7CBS5	U3CJP8	F6QNH5	F7FRB8	1	1	1	0	1	0	1	0	1	0	1	0	1	0	1	0	1	1	1	0	1	0	1	0	0	0	0	0	1	1	1	0	0
9483	Callithrix jacchus	Callithrix	Cebidae	Primates	Mammalia	28285	Human adenovirus C serotype 5	P11818	U3BXX1	U3EIU8	F6Y367	F7HAH2	F7CBS5	U3CJP8	F6QNH5	F7FRB8	1	1	1	0	1	1	1	0	1	1	1	0	0	0	1	0	1	1	1	0	0	1	1	0	0	0	1	0	0	1	1	0	1
9483	Callithrix jacchus	Callithrix	Cebidae	Primates	Mammalia	10534	Human adenovirus C serotype 6	Q76DN6	U3BXX1	U3EIU8	F6Y367	F7HAH2	F7CBS5	U3CJP8	F6QNH5	F7FRB8	1	1	1	0	1	1	1	0	1	1	1	0	0	0	1	0	1	1	1	0	0	1	1	0	0	0	0	0	0	1	1	0	1
9483	Callithrix jacchus	Callithrix	Cebidae	Primates	Mammalia	909210	Simian adenovirus 18	H8PG12	U3BXX1	U3EIU8	F6Y367	F7HAH2	F7CBS5	U3CJP8	F6QNH5	F7FRB8	1	1	1	0	1	1	1	0	1	0	1	0	1	1	1	0	0	1	1	0	0	1	1	0	1	1	1	0	0	0	0	0	0
9483	Callithrix jacchus	Callithrix	Cebidae	Primates	Mammalia	1461395	Human adenovirus 11+34	W6EK83	U3BXX1	U3EIU8	F6Y367	F7HAH2	F7CBS5	U3CJP8	F6QNH5	F7FRB8	1	1	1	0	1	1	1	0	0	1	1	0	1	0	1	0	0	1	1	0	0	1	1	0	0	0	0	0	1	1	1	0	0
9483	Callithrix jacchus	Callithrix	Cebidae	Primates	Mammalia	1159190	Simian adenovirus A1285	H9AAM9	U3BXX1	U3EIU8	F6Y367	F7HAH2	F7CBS5	U3CJP8	F6QNH5	F7FRB8	1	1	1	0	1	1	1	0	0	0	1	0	1	1	1	0	0	1	1	0	0	1	1	0	0	1	1	0	0	0	0	0	0
9483	Callithrix jacchus	Callithrix	Cebidae	Primates	Mammalia	1193422	Goose adenovirus 4	I3PMP2	U3BXX1	U3EIU8	F6Y367	F7HAH2	F7CBS5	U3CJP8	F6QNH5	F7FRB8	1	0	1	0	1	0	1	0	1	0	1	0	1	1	1	0	1	0	1	0	0	1	1	0	1	0	1	0	0	0	0	0	0
9483	Callithrix jacchus	Callithrix	Cebidae	Primates	Mammalia	2039267	Eidolon helvum adenovirus	A0A348FKH7	U3BXX1	U3EIU8	F6Y367	F7HAH2	F7CBS5	U3CJP8	F6QNH5	F7FRB8	1	1	1	0	1	1	1	0	0	0	1	0	0	0	1	0	1	1	1	0	0	1	1	0	0	0	1	0	0	1	1	0	0
9483	Callithrix jacchus	Callithrix	Cebidae	Primates	Mammalia	35266	Simian adenovirus 23	Q6QPC5	U3BXX1	U3EIU8	F6Y367	F7HAH2	F7CBS5	U3CJP8	F6QNH5	F7FRB8	1	1	1	0	1	1	1	0	1	0	1	0	1	1	1	0	0	1	1	0	0	1	1	0	1	1	1	0	0	0	0	0	0
9483	Callithrix jacchus	Callithrix	Cebidae	Primates	Mammalia	308444	Human adenovirus D serotype 15/H9	P68983	U3BXX1	U3EIU8	F6Y367	F7HAH2	F7CBS5	U3CJP8	F6QNH5	F7FRB8	1	1	1	0	1	0	1	0	1	1	1	0	1	0	1	0	1	1	1	0	1	1	1	0	0	0	0	0	1	1	1	0	0
9483	Callithrix jacchus	Callithrix	Cebidae	Primates	Mammalia	1408257	Turkey aviadenovirus 4	U5NHK6	U3BXX1	U3EIU8	F6Y367	F7HAH2	F7CBS5	U3CJP8	F6QNH5	F7FRB8	1	1	1	0	1	0	1	0	0	0	1	0	1	1	1	0	1	0	1	0	0	1	1	0	1	0	1	0	0	0	0	0	0
9483	Callithrix jacchus	Callithrix	Cebidae	Primates	Mammalia	88059	Human adenovirus 19a	M5A9G0	U3BXX1	U3EIU8	F6Y367	F7HAH2	F7CBS5	U3CJP8	F6QNH5	F7FRB8	1	1	1	0	1	0	1	0	1	1	1	0	1	0	1	0	1	1	1	0	1	1	1	0	0	0	0	0	1	1	1	0	0
9483	Callithrix jacchus	Callithrix	Cebidae	Primates	Mammalia	45368	Porcine adenovirus 1	Q64871	U3BXX1	U3EIU8	F6Y367	F7HAH2	F7CBS5	U3CJP8	F6QNH5	F7FRB8	1	0	1	0	1	0	1	0	1	0	1	0	1	0	1	0	1	0	1	0	0	0	1	0	1	0	1	0	0	0	0	0	0
9483	Callithrix jacchus	Callithrix	Cebidae	Primates	Mammalia	2064741	Rhesus adenovirus 65	A0A2H5AIU4	U3BXX1	U3EIU8	F6Y367	F7HAH2	F7CBS5	U3CJP8	F6QNH5	F7FRB8	1	1	1	0	1	1	1	0	1	0	1	0	1	1	1	0	0	1	1	0	0	1	1	0	0	1	1	0	0	0	0	0	0
9483	Callithrix jacchus	Callithrix	Cebidae	Primates	Mammalia	995023	Simian adenovirus 50	F2WTQ2	U3BXX1	U3EIU8	F6Y367	F7HAH2	F7CBS5	U3CJP8	F6QNH5	F7FRB8	0	1	1	0	1	1	1	0	0	0	1	0	1	1	1	0	0	1	1	0	0	1	1	0	0	1	1	0	0	0	0	0	0
9483	Callithrix jacchus	Callithrix	Cebidae	Primates	Mammalia	172864	Fowl aviadenovirus 9	Q77VH5	U3BXX1	U3EIU8	F6Y367	F7HAH2	F7CBS5	U3CJP8	F6QNH5	F7FRB8	0	1	1	0	0	1	1	0	0	1	1	0	0	0	1	0	0	1	1	0	0	1	1	0	0	0	0	0	0	1	1	0	0
9483	Callithrix jacchus	Callithrix	Cebidae	Primates	Mammalia	2064742	Rhesus adenovirus 66	A0A2H5AIT5	U3BXX1	U3EIU8	F6Y367	F7HAH2	F7CBS5	U3CJP8	F6QNH5	F7FRB8	1	1	1	0	1	1	1	0	1	0	1	0	1	1	1	0	0	1	1	0	0	1	1	0	0	1	1	0	0	0	0	0	0
9483	Callithrix jacchus	Callithrix	Cebidae	Primates	Mammalia	35262	Human adenovirus type 35p	Q67714	U3BXX1	U3EIU8	F6Y367	F7HAH2	F7CBS5	U3CJP8	F6QNH5	F7FRB8	1	1	1	0	1	1	1	0	0	1	1	0	1	0	1	0	1	1	1	0	1	1	1	0	0	0	0	0	1	1	1	0	0
9483	Callithrix jacchus	Callithrix	Cebidae	Primates	Mammalia	1101371	Human adenovirus 67	H5T769	U3BXX1	U3EIU8	F6Y367	F7HAH2	F7CBS5	U3CJP8	F6QNH5	F7FRB8	1	1	1	0	1	1	1	0	0	0	1	0	1	1	1	0	0	1	1	0	0	1	1	0	0	1	1	0	0	0	0	0	0
9483	Callithrix jacchus	Callithrix	Cebidae	Primates	Mammalia	10553	Fowl adenovirus A serotype 1 (strain CELO / Phelps)	D6PSN1	U3BXX1	U3EIU8	F6Y367	F7HAH2	F7CBS5	U3CJP8	F6QNH5	F7FRB8	0	1	1	0	0	1	1	0	0	1	1	0	1	0	1	0	0	1	1	0	0	1	1	0	0	0	0	0	0	1	1	0	0
9483	Callithrix jacchus	Callithrix	Cebidae	Primates	Mammalia	28278	Human adenovirus 19	Q80S16	U3BXX1	U3EIU8	F6Y367	F7HAH2	F7CBS5	U3CJP8	F6QNH5	F7FRB8	1	1	1	0	1	0	1	0	1	0	1	0	1	0	1	0	1	1	1	0	1	1	1	0	0	0	0	0	1	1	1	0	0
9483	Callithrix jacchus	Callithrix	Cebidae	Primates	Mammalia	46933	Human adenovirus 32	Q2Z0J8	U3BXX1	U3EIU8	F6Y367	F7HAH2	F7CBS5	U3CJP8	F6QNH5	F7FRB8	1	1	1	0	1	0	1	0	0	0	1	0	1	0	1	0	1	1	1	0	1	0	1	0	0	0	0	0	1	1	1	0	0
9483	Callithrix jacchus	Callithrix	Cebidae	Primates	Mammalia	46938	Human adenovirus 43	M0QVJ5	U3BXX1	U3EIU8	F6Y367	F7HAH2	F7CBS5	U3CJP8	F6QNH5	F7FRB8	1	1	1	0	1	0	1	0	0	0	1	0	1	0	1	0	1	1	1	0	0	1	1	0	0	0	0	0	0	1	1	0	0
9483	Callithrix jacchus	Callithrix	Cebidae	Primates	Mammalia	1968887	Squirrel adenovirus 1	A0A240FBH1	U3BXX1	U3EIU8	F6Y367	F7HAH2	F7CBS5	U3CJP8	F6QNH5	F7FRB8	1	1	1	0	1	1	1	0	1	0	1	0	1	1	1	0	0	1	1	0	0	1	1	0	1	1	0	0	0	0	0	0	0
9483	Callithrix jacchus	Callithrix	Cebidae	Primates	Mammalia	41678	Turkey adenovirus 3	O56261	U3BXX1	U3EIU8	F6Y367	F7HAH2	F7CBS5	U3CJP8	F6QNH5	F7FRB8	1	1	1	0	1	1	1	0	1	1	1	0	1	0	1	0	1	1	1	0	1	1	1	0	1	0	0	0	1	1	1	0	0
9483	Callithrix jacchus	Callithrix	Cebidae	Primates	Mammalia	2169709	Psittacine aviadenovirus B	A0A1P8SW84	U3BXX1	U3EIU8	F6Y367	F7HAH2	F7CBS5	U3CJP8	F6QNH5	F7FRB8	1	1	1	0	1	1	1	0	0	0	1	0	1	1	1	0	0	1	1	0	0	1	1	0	0	1	1	0	0	0	0	0	0
9483	Callithrix jacchus	Callithrix	Cebidae	Primates	Mammalia	35265	Porcine adenovirus A serotype 3	Q83457	U3BXX1	U3EIU8	F6Y367	F7HAH2	F7CBS5	U3CJP8	F6QNH5	F7FRB8	1	1	1	0	1	1	1	0	0	0	1	0	0	0	1	0	1	1	1	0	0	1	1	0	0	0	0	0	0	1	1	0	1
9483	Callithrix jacchus	Callithrix	Cebidae	Primates	Mammalia	114430	Ovine adenovirus D serotype 7 (isolate OAV287)	Q83893	U3BXX1	U3EIU8	F6Y367	F7HAH2	F7CBS5	U3CJP8	F6QNH5	F7FRB8	1	1	1	0	1	1	1	0	1	0	1	0	1	1	1	0	0	0	1	0	0	1	1	0	1	1	1	0	0	0	0	0	0
9483	Callithrix jacchus	Callithrix	Cebidae	Primates	Mammalia	70333	Bovine adenovirus 4	Q997H2	U3BXX1	U3EIU8	F6Y367	F7HAH2	F7CBS5	U3CJP8	F6QNH5	F7FRB8	1	0	1	0	1	0	1	0	0	0	1	0	1	0	1	0	0	0	1	0	0	0	1	0	1	0	1	0	0	0	0	0	0
9483	Callithrix jacchus	Callithrix	Cebidae	Primates	Mammalia	39788	Bovine adenovirus C serotype 10	Q8QVG3	U3BXX1	U3EIU8	F6Y367	F7HAH2	F7CBS5	U3CJP8	F6QNH5	F7FRB8	0	1	1	0	0	1	1	0	1	0	1	0	0	1	1	0	0	1	1	0	0	1	1	0	0	1	0	0	0	0	0	0	0
9483	Callithrix jacchus	Callithrix	Cebidae	Primates	Mammalia	1520002	Raptor adenovirus 1	F4MI11	U3BXX1	U3EIU8	F6Y367	F7HAH2	F7CBS5	U3CJP8	F6QNH5	F7FRB8	1	1	1	0	1	1	1	0	1	1	1	0	1	0	1	0	1	1	1	0	1	1	1	0	0	0	0	0	1	1	1	0	0
9483	Callithrix jacchus	Callithrix	Cebidae	Primates	Mammalia	108098	Human mastadenovirus B	A0A0K0PX17	U3BXX1	U3EIU8	F6Y367	F7HAH2	F7CBS5	U3CJP8	F6QNH5	F7FRB8	0	1	1	0	1	1	1	0	1	1	1	0	0	0	1	0	0	1	1	0	0	1	1	0	0	1	0	0	0	1	1	0	1
9483	Callithrix jacchus	Callithrix	Cebidae	Primates	Mammalia	28280	Human adenovirus E serotype 4	P36844	U3BXX1	U3EIU8	F6Y367	F7HAH2	F7CBS5	U3CJP8	F6QNH5	F7FRB8	1	1	1	0	1	1	1	0	0	1	1	0	0	0	1	0	0	1	1	0	0	1	1	0	0	0	0	0	1	1	1	0	0
9483	Callithrix jacchus	Callithrix	Cebidae	Primates	Mammalia	2064732	Rhesus adenovirus 56	A0A2H5AI44	U3BXX1	U3EIU8	F6Y367	F7HAH2	F7CBS5	U3CJP8	F6QNH5	F7FRB8	1	1	1	0	1	1	1	0	1	0	1	0	1	1	1	0	0	1	1	0	0	1	1	0	1	1	1	0	0	0	0	0	0
9483	Callithrix jacchus	Callithrix	Cebidae	Primates	Mammalia	326124	Human adenovirus 7d2	Q508R4	U3BXX1	U3EIU8	F6Y367	F7HAH2	F7CBS5	U3CJP8	F6QNH5	F7FRB8	1	1	1	0	1	1	1	0	0	1	1	0	1	0	1	0	0	1	1	0	0	1	1	0	0	0	0	0	0	1	1	0	0
9483	Callithrix jacchus	Callithrix	Cebidae	Primates	Mammalia	1714377	Bottlenose dolphin adenovirus 1	A0A1X7MPK1	U3BXX1	U3EIU8	F6Y367	F7HAH2	F7CBS5	U3CJP8	F6QNH5	F7FRB8	1	1	1	0	1	1	1	0	0	0	1	0	1	1	1	0	0	1	1	0	0	1	1	0	1	1	1	0	0	0	0	0	0
9483	Callithrix jacchus	Callithrix	Cebidae	Primates	Mammalia	1520006	Duck adenovirus 2	A0A075FA63	U3BXX1	U3EIU8	F6Y367	F7HAH2	F7CBS5	U3CJP8	F6QNH5	F7FRB8	0	1	1	0	0	0	1	0	0	0	1	0	1	1	1	0	0	0	1	0	0	1	1	0	0	0	1	0	0	0	0	0	0
9483	Callithrix jacchus	Callithrix	Cebidae	Primates	Mammalia	46926	Human adenovirus 24	Q2Z0K3	U3BXX1	U3EIU8	F6Y367	F7HAH2	F7CBS5	U3CJP8	F6QNH5	F7FRB8	1	1	1	0	1	1	1	0	0	0	1	0	1	0	1	0	1	1	1	0	1	1	1	0	0	0	0	0	1	1	1	0	0
9483	Callithrix jacchus	Callithrix	Cebidae	Primates	Mammalia	556926	Human adenovirus 53	E5RWD1	U3BXX1	U3EIU8	F6Y367	F7HAH2	F7CBS5	U3CJP8	F6QNH5	F7FRB8	1	1	1	0	1	1	1	0	1	1	1	0	1	0	1	0	1	1	1	0	1	1	1	0	0	0	0	0	1	1	1	0	0
9483	Callithrix jacchus	Callithrix	Cebidae	Primates	Mammalia	1643781	Human adenovirus 4p	A0A3G9CMS6	U3BXX1	U3EIU8	F6Y367	F7HAH2	F7CBS5	U3CJP8	F6QNH5	F7FRB8	1	1	1	0	1	1	1	0	0	0	1	0	1	0	1	0	1	1	1	0	1	1	1	0	0	0	0	0	1	1	1	0	0
9483	Callithrix jacchus	Callithrix	Cebidae	Primates	Mammalia	2064730	Rhesus adenovirus 54	A0A2H5AI03	U3BXX1	U3EIU8	F6Y367	F7HAH2	F7CBS5	U3CJP8	F6QNH5	F7FRB8	1	1	1	0	1	1	1	0	1	0	1	0	1	1	1	0	0	1	1	0	0	1	1	0	1	1	1	0	0	0	0	0	0
9483	Callithrix jacchus	Callithrix	Cebidae	Primates	Mammalia	45370	Porcine adenovirus 5	Q994D4	U3BXX1	U3EIU8	F6Y367	F7HAH2	F7CBS5	U3CJP8	F6QNH5	F7FRB8	1	1	1	0	1	1	1	0	1	1	1	0	1	0	1	0	0	1	1	0	0	1	1	0	0	0	0	0	1	1	1	0	0
9483	Callithrix jacchus	Callithrix	Cebidae	Primates	Mammalia	32608	Human adenovirus 21	Q67712	U3BXX1	U3EIU8	F6Y367	F7HAH2	F7CBS5	U3CJP8	F6QNH5	F7FRB8	1	1	1	0	1	1	1	0	0	1	1	0	1	0	1	0	1	1	1	0	0	1	1	0	0	0	0	0	1	1	1	0	0
9483	Callithrix jacchus	Callithrix	Cebidae	Primates	Mammalia	129951	Human mastadenovirus C	J7IEE1	U3BXX1	U3EIU8	F6Y367	F7HAH2	F7CBS5	U3CJP8	F6QNH5	F7FRB8	1	1	1	0	1	1	1	0	1	0	1	0	0	0	1	0	1	1	1	0	0	1	1	0	0	0	0	0	1	1	1	0	1
9483	Callithrix jacchus	Callithrix	Cebidae	Primates	Mammalia	69151	Canine adenovirus serotype 1 (strain RI261)	Q96689	U3BXX1	U3EIU8	F6Y367	F7HAH2	F7CBS5	U3CJP8	F6QNH5	F7FRB8	1	1	1	0	1	1	1	0	0	1	1	0	1	0	1	0	0	1	1	0	0	1	1	0	0	0	0	0	1	1	1	0	0
9483	Callithrix jacchus	Callithrix	Cebidae	Primates	Mammalia	879186	Human adenovirus 57	A0A348FV83	U3BXX1	U3EIU8	F6Y367	F7HAH2	F7CBS5	U3CJP8	F6QNH5	F7FRB8	1	1	1	0	1	1	1	0	1	1	1	0	0	0	1	0	1	1	1	0	0	1	1	0	0	0	0	0	0	1	1	0	1
9483	Callithrix jacchus	Callithrix	Cebidae	Primates	Mammalia	1337398	Human adenovirus 66	R4HLB2	U3BXX1	U3EIU8	F6Y367	F7HAH2	F7CBS5	U3CJP8	F6QNH5	F7FRB8	1	1	1	0	1	1	1	0	0	0	1	0	1	0	1	0	0	1	1	0	0	1	1	0	0	0	0	0	0	1	1	0	0
9483	Callithrix jacchus	Callithrix	Cebidae	Primates	Mammalia	28282	Human adenovirus A serotype 12	P36711	U3BXX1	U3EIU8	F6Y367	F7HAH2	F7CBS5	U3CJP8	F6QNH5	F7FRB8	1	1	1	0	1	1	1	0	0	1	1	0	1	0	1	0	1	1	1	0	0	1	1	0	0	1	1	0	0	1	1	0	0
9483	Callithrix jacchus	Callithrix	Cebidae	Primates	Mammalia	10532	Simian adenovirus serotype 7	Q0PLX4	U3BXX1	U3EIU8	F6Y367	F7HAH2	F7CBS5	U3CJP8	F6QNH5	F7FRB8	1	1	1	0	1	1	1	0	1	0	1	0	1	1	1	0	0	1	1	0	0	1	1	0	0	1	1	0	0	0	0	0	0
9483	Callithrix jacchus	Callithrix	Cebidae	Primates	Mammalia	10515	Human adenovirus C serotype 2	A0A0F6PB57	U3BXX1	U3EIU8	F6Y367	F7HAH2	F7CBS5	U3CJP8	F6QNH5	F7FRB8	1	1	1	0	1	1	1	0	1	1	1	0	1	0	1	0	1	1	1	0	1	1	1	0	0	0	1	0	1	1	1	0	0
9483	Callithrix jacchus	Callithrix	Cebidae	Primates	Mammalia	114408	Feline adenovirus	Q6R2L0	U3BXX1	U3EIU8	F6Y367	F7HAH2	F7CBS5	U3CJP8	F6QNH5	F7FRB8	1	1	1	0	1	1	1	0	0	1	1	0	0	0	1	0	1	1	1	0	0	1	1	0	0	0	1	0	0	1	1	0	0
9483	Callithrix jacchus	Callithrix	Cebidae	Primates	Mammalia	2064733	Rhesus adenovirus 57	A0A2H5AI67	U3BXX1	U3EIU8	F6Y367	F7HAH2	F7CBS5	U3CJP8	F6QNH5	F7FRB8	1	1	1	0	1	0	1	0	1	0	1	0	1	1	1	0	0	0	1	0	0	1	1	0	1	1	1	0	0	0	0	0	0
9483	Callithrix jacchus	Callithrix	Cebidae	Primates	Mammalia	931972	Murine adenovirus 2	E7CH51	U3BXX1	U3EIU8	F6Y367	F7HAH2	F7CBS5	U3CJP8	F6QNH5	F7FRB8	0	1	1	0	0	1	1	0	0	0	1	0	0	1	1	0	0	1	1	0	0	1	1	0	0	1	1	0	0	0	0	0	0
9483	Callithrix jacchus	Callithrix	Cebidae	Primates	Mammalia	46924	Human adenovirus 22	B5BQ06	U3BXX1	U3EIU8	F6Y367	F7HAH2	F7CBS5	U3CJP8	F6QNH5	F7FRB8	0	1	1	0	0	1	1	0	0	1	1	0	0	0	1	0	0	1	1	0	0	1	1	0	0	1	0	0	0	1	1	0	0
9483	Callithrix jacchus	Callithrix	Cebidae	Primates	Mammalia	28276	Human adenovirus D serotype 15	Q76QY0	U3BXX1	U3EIU8	F6Y367	F7HAH2	F7CBS5	U3CJP8	F6QNH5	F7FRB8	1	1	1	0	1	1	1	0	1	0	1	0	1	1	1	0	0	1	1	0	0	1	1	0	0	1	1	0	0	0	0	0	0
9483	Callithrix jacchus	Callithrix	Cebidae	Primates	Mammalia	2608978	Siadenovirus IDL19-3602	A0A5J6DCX8	U3BXX1	U3EIU8	F6Y367	F7HAH2	F7CBS5	U3CJP8	F6QNH5	F7FRB8	1	1	1	0	1	1	1	0	0	1	1	0	0	0	1	0	0	0	1	0	0	1	1	0	0	0	0	0	0	1	1	0	0
9483	Callithrix jacchus	Callithrix	Cebidae	Primates	Mammalia	1159188	Simian adenovirus A1173	H9AAG4	U3BXX1	U3EIU8	F6Y367	F7HAH2	F7CBS5	U3CJP8	F6QNH5	F7FRB8	1	1	1	0	1	1	1	0	0	0	1	0	1	1	1	0	0	1	1	0	0	1	1	0	0	1	1	0	0	0	0	0	0
9483	Callithrix jacchus	Callithrix	Cebidae	Primates	Mammalia	650128	Human adenovirus D46H13	C8ZJU5	U3BXX1	U3EIU8	F6Y367	F7HAH2	F7CBS5	U3CJP8	F6QNH5	F7FRB8	1	1	1	0	1	0	1	0	0	0	1	0	1	0	1	0	1	1	1	0	1	0	1	0	0	0	0	0	1	1	1	0	0
9483	Callithrix jacchus	Callithrix	Cebidae	Primates	Mammalia	1788436	Bat mastadenovirus WIV9	A0A163HIW8	U3BXX1	U3EIU8	F6Y367	F7HAH2	F7CBS5	U3CJP8	F6QNH5	F7FRB8	1	1	1	0	1	1	1	0	1	0	1	0	1	1	1	0	1	1	1	0	0	1	1	0	1	1	1	0	0	0	0	0	0
9483	Callithrix jacchus	Callithrix	Cebidae	Primates	Mammalia	190062	Fowl aviadenovirus B	H8WR01	U3BXX1	U3EIU8	F6Y367	F7HAH2	F7CBS5	U3CJP8	F6QNH5	F7FRB8	0	1	1	0	0	1	1	0	0	1	1	0	0	0	1	0	0	1	1	0	0	1	1	0	0	1	1	0	0	1	1	0	0
9483	Callithrix jacchus	Callithrix	Cebidae	Primates	Mammalia	2064740	Rhesus adenovirus 64	A0A2H5AIN8	U3BXX1	U3EIU8	F6Y367	F7HAH2	F7CBS5	U3CJP8	F6QNH5	F7FRB8	1	1	1	0	1	1	1	0	1	0	1	0	1	1	1	0	0	1	1	0	0	1	1	0	0	1	1	0	0	0	0	0	0
9483	Callithrix jacchus	Callithrix	Cebidae	Primates	Mammalia	650123	Human adenovirus D17H29	C8ZJU0	U3BXX1	U3EIU8	F6Y367	F7HAH2	F7CBS5	U3CJP8	F6QNH5	F7FRB8	1	1	1	0	1	1	1	0	0	1	1	0	1	0	1	0	1	1	1	0	1	1	1	0	0	0	0	0	1	1	1	0	0
9483	Callithrix jacchus	Callithrix	Cebidae	Primates	Mammalia	714978	Human adenovirus 55	S4UNB6	U3BXX1	U3EIU8	F6Y367	F7HAH2	F7CBS5	U3CJP8	F6QNH5	F7FRB8	1	1	1	0	1	1	1	0	0	1	1	0	0	0	1	0	0	1	1	0	0	1	1	0	0	0	0	0	1	1	1	0	0
9483	Callithrix jacchus	Callithrix	Cebidae	Primates	Mammalia	1159191	Simian adenovirus A1296	H9AAR1	U3BXX1	U3EIU8	F6Y367	F7HAH2	F7CBS5	U3CJP8	F6QNH5	F7FRB8	1	1	1	0	1	1	1	0	0	0	1	0	1	1	1	0	0	1	1	0	0	1	1	0	0	1	1	0	0	0	0	0	0
9483	Callithrix jacchus	Callithrix	Cebidae	Primates	Mammalia	10541	Human adenovirus 11	Q75Q64	U3BXX1	U3EIU8	F6Y367	F7HAH2	F7CBS5	U3CJP8	F6QNH5	F7FRB8	1	1	1	0	1	1	1	0	0	0	1	0	1	1	1	0	0	1	1	0	0	1	1	0	0	1	1	0	0	0	0	0	0
9483	Callithrix jacchus	Callithrix	Cebidae	Primates	Mammalia	1094363	Human adenovirus 65	H0PPH6	U3BXX1	U3EIU8	F6Y367	F7HAH2	F7CBS5	U3CJP8	F6QNH5	F7FRB8	1	1	1	0	1	1	1	0	1	0	1	0	1	1	1	0	0	1	1	0	0	1	1	0	1	1	0	0	0	0	0	0	0
9483	Callithrix jacchus	Callithrix	Cebidae	Primates	Mammalia	46934	Human adenovirus 33	Q2Z0J7	U3BXX1	U3EIU8	F6Y367	F7HAH2	F7CBS5	U3CJP8	F6QNH5	F7FRB8	1	1	1	0	1	1	1	0	0	1	1	0	1	0	1	0	1	1	1	0	1	1	1	0	0	0	0	0	1	1	1	0	0
9483	Callithrix jacchus	Callithrix	Cebidae	Primates	Mammalia	1560346	Simian adenovirus DM-2014	A0A097IWB0	U3BXX1	U3EIU8	F6Y367	F7HAH2	F7CBS5	U3CJP8	F6QNH5	F7FRB8	1	1	1	0	1	1	1	0	1	0	1	0	1	1	1	0	0	1	1	0	0	1	1	0	1	1	1	0	0	0	0	0	0
9483	Callithrix jacchus	Callithrix	Cebidae	Primates	Mammalia	727977	Bat adenovirus TJM	D3X7D1	U3BXX1	U3EIU8	F6Y367	F7HAH2	F7CBS5	U3CJP8	F6QNH5	F7FRB8	1	1	1	0	1	1	1	0	1	1	1	0	1	0	1	0	1	1	1	0	1	1	1	0	0	1	0	0	1	1	1	0	0
9483	Callithrix jacchus	Callithrix	Cebidae	Primates	Mammalia	651580	Human adenovirus 54	B9A5P2	U3BXX1	U3EIU8	F6Y367	F7HAH2	F7CBS5	U3CJP8	F6QNH5	F7FRB8	1	1	1	0	1	1	1	0	1	1	1	0	1	0	1	0	1	1	1	0	1	1	1	0	0	0	0	0	1	1	1	0	0
9483	Callithrix jacchus	Callithrix	Cebidae	Primates	Mammalia	78522	Odocoileus adenovirus 1	Q98XR5	U3BXX1	U3EIU8	F6Y367	F7HAH2	F7CBS5	U3CJP8	F6QNH5	F7FRB8	1	1	1	0	1	1	1	0	1	1	1	0	1	0	1	0	1	1	1	0	0	1	1	0	0	0	0	0	1	1	1	0	0
9483	Callithrix jacchus	Callithrix	Cebidae	Primates	Mammalia	1930638	Human adenovirus B79	A0A1L7NRN8	U3BXX1	U3EIU8	F6Y367	F7HAH2	F7CBS5	U3CJP8	F6QNH5	F7FRB8	1	1	1	0	1	1	1	0	0	1	1	0	1	0	1	0	0	1	1	0	0	1	1	0	0	0	0	0	1	1	1	0	0
9483	Callithrix jacchus	Callithrix	Cebidae	Primates	Mammalia	1574628	Rhesus adenovirus 52	A0A0A1EWY5	U3BXX1	U3EIU8	F6Y367	F7HAH2	F7CBS5	U3CJP8	F6QNH5	F7FRB8	1	1	1	0	1	1	1	0	1	0	1	0	1	1	1	0	0	1	1	0	0	1	1	0	1	1	1	0	0	0	0	0	0
9483	Callithrix jacchus	Callithrix	Cebidae	Primates	Mammalia	46937	Human adenovirus 42	Q2Z0J3	U3BXX1	U3EIU8	F6Y367	F7HAH2	F7CBS5	U3CJP8	F6QNH5	F7FRB8	1	1	1	0	1	1	1	0	0	1	1	0	1	0	1	0	1	1	1	0	0	1	1	0	0	0	0	0	1	1	1	0	0
9483	Callithrix jacchus	Callithrix	Cebidae	Primates	Mammalia	46939	Human adenovirus 44	Q2Z0J1	U3BXX1	U3EIU8	F6Y367	F7HAH2	F7CBS5	U3CJP8	F6QNH5	F7FRB8	1	1	1	0	1	1	1	0	1	1	1	0	0	0	1	0	1	1	1	0	0	1	1	0	0	1	0	0	0	1	1	0	1
9483	Callithrix jacchus	Callithrix	Cebidae	Primates	Mammalia	321934	Human adenovirus 50 prototype strain Wan	Q3T477	U3BXX1	U3EIU8	F6Y367	F7HAH2	F7CBS5	U3CJP8	F6QNH5	F7FRB8	1	1	1	0	1	1	1	0	0	1	1	0	1	0	1	0	1	1	1	0	1	1	1	0	0	0	0	0	1	1	1	0	0
9483	Callithrix jacchus	Callithrix	Cebidae	Primates	Mammalia	1145295	Human adenovirus 64	H6WWB5	U3BXX1	U3EIU8	F6Y367	F7HAH2	F7CBS5	U3CJP8	F6QNH5	F7FRB8	1	1	1	0	1	1	1	0	1	1	1	0	1	0	1	0	1	1	1	0	1	1	1	0	0	0	0	0	1	1	1	0	0
9483	Callithrix jacchus	Callithrix	Cebidae	Primates	Mammalia	814922	Human adenovirus 14p1	D6BP13	U3BXX1	U3EIU8	F6Y367	F7HAH2	F7CBS5	U3CJP8	F6QNH5	F7FRB8	1	1	1	0	1	1	1	0	0	1	1	0	0	0	1	0	0	1	1	0	0	1	1	0	0	0	0	0	1	1	1	0	0
9483	Callithrix jacchus	Callithrix	Cebidae	Primates	Mammalia	35267	Porcine adenovirus B serotype 4	A0A0U3SAR0	U3BXX1	U3EIU8	F6Y367	F7HAH2	F7CBS5	U3CJP8	F6QNH5	F7FRB8	1	1	1	0	1	1	1	0	1	0	1	0	1	1	1	0	0	1	1	0	0	1	1	0	1	1	1	0	0	0	0	0	0
9483	Callithrix jacchus	Callithrix	Cebidae	Primates	Mammalia	318490	Avirulent turkey hemorrhagic enteritis virus	Q2TLC1	U3BXX1	U3EIU8	F6Y367	F7HAH2	F7CBS5	U3CJP8	F6QNH5	F7FRB8	1	1	1	0	1	1	1	0	1	0	1	0	1	1	1	0	1	1	1	0	0	1	1	0	1	1	1	0	0	0	0	0	0
9483	Callithrix jacchus	Callithrix	Cebidae	Primates	Mammalia	10519	Human adenovirus B serotype 7	P15141	U3BXX1	U3EIU8	F6Y367	F7HAH2	F7CBS5	U3CJP8	F6QNH5	F7FRB8	1	1	1	0	1	1	1	0	0	1	1	0	1	0	1	0	1	1	1	0	0	1	1	0	0	0	0	0	1	1	1	0	0
9483	Callithrix jacchus	Callithrix	Cebidae	Primates	Mammalia	994672	Titi monkey adenovirus ECC-2011	G0ZAJ9	U3BXX1	U3EIU8	F6Y367	F7HAH2	F7CBS5	U3CJP8	F6QNH5	F7FRB8	0	1	1	0	1	1	1	0	1	0	1	0	1	1	1	0	0	1	1	0	0	1	1	0	0	1	0	0	0	0	0	0	0
9483	Callithrix jacchus	Callithrix	Cebidae	Primates	Mammalia	101029	Human adenovirus 7d	Q508Q6	U3BXX1	U3EIU8	F6Y367	F7HAH2	F7CBS5	U3CJP8	F6QNH5	F7FRB8	1	1	1	0	1	1	1	0	0	1	1	0	1	0	1	0	0	1	1	0	0	1	1	0	0	0	0	0	0	1	1	0	0
9483	Callithrix jacchus	Callithrix	Cebidae	Primates	Mammalia	764030	Pigeon adenovirus 1	X5M217	U3BXX1	U3EIU8	F6Y367	F7HAH2	F7CBS5	U3CJP8	F6QNH5	F7FRB8	0	1	1	0	0	1	1	0	0	0	1	0	0	1	1	0	0	1	1	0	0	1	1	0	0	1	1	0	0	0	0	0	0
9483	Callithrix jacchus	Callithrix	Cebidae	Primates	Mammalia	1159186	Simian adenovirus A1139	H9AA99	U3BXX1	U3EIU8	F6Y367	F7HAH2	F7CBS5	U3CJP8	F6QNH5	F7FRB8	0	1	1	0	1	1	1	0	0	0	1	0	1	1	1	0	0	1	1	0	0	1	1	0	0	1	1	0	0	0	0	0	0
9483	Callithrix jacchus	Callithrix	Cebidae	Primates	Mammalia	433356	Human adenovirus 38H44	D2CH24	U3BXX1	U3EIU8	F6Y367	F7HAH2	F7CBS5	U3CJP8	F6QNH5	F7FRB8	1	1	1	0	1	1	1	0	0	1	1	0	1	0	1	0	1	1	1	0	1	1	1	0	0	1	0	0	1	1	1	0	0
9483	Callithrix jacchus	Callithrix	Cebidae	Primates	Mammalia	10524	Human adenovirus F serotype 41	F8WQR3	U3BXX1	U3EIU8	F6Y367	F7HAH2	F7CBS5	U3CJP8	F6QNH5	F7FRB8	1	1	1	0	1	1	1	0	0	1	1	0	1	0	1	0	1	1	1	0	0	1	1	0	0	1	0	0	1	1	1	0	0
9483	Callithrix jacchus	Callithrix	Cebidae	Primates	Mammalia	318592	Psittacine adenovirus 1	A0A2Z5E038	U3BXX1	U3EIU8	F6Y367	F7HAH2	F7CBS5	U3CJP8	F6QNH5	F7FRB8	0	1	1	0	0	1	1	0	0	0	1	0	0	1	1	0	0	1	1	0	0	1	1	0	0	1	1	0	0	0	0	0	0
9483	Callithrix jacchus	Callithrix	Cebidae	Primates	Mammalia	114102	Frog adenovirus 1 (strain ATCC VR-896)	Q9IIG6	U3BXX1	U3EIU8	F6Y367	F7HAH2	F7CBS5	U3CJP8	F6QNH5	F7FRB8	1	0	1	0	1	1	1	0	1	0	1	0	1	1	1	0	0	0	1	0	0	1	1	0	0	1	1	0	0	0	0	0	0
9483	Callithrix jacchus	Callithrix	Cebidae	Primates	Mammalia	388609	Human adenovirus 22H8	C9S504	U3BXX1	U3EIU8	F6Y367	F7HAH2	F7CBS5	U3CJP8	F6QNH5	F7FRB8	1	1	1	0	1	1	1	0	1	0	1	0	1	1	1	0	0	1	1	0	0	1	1	0	1	1	0	0	0	0	0	0	0
9483	Callithrix jacchus	Callithrix	Cebidae	Primates	Mammalia	46941	Human adenovirus 46	Q2Z0I9	U3BXX1	U3EIU8	F6Y367	F7HAH2	F7CBS5	U3CJP8	F6QNH5	F7FRB8	1	1	1	0	1	1	1	0	0	0	1	0	1	0	1	0	1	1	1	0	1	1	1	0	0	0	0	0	1	1	1	0	0
9483	Callithrix jacchus	Callithrix	Cebidae	Primates	Mammalia	1159187	Simian adenovirus A1163	H9AAD0	U3BXX1	U3EIU8	F6Y367	F7HAH2	F7CBS5	U3CJP8	F6QNH5	F7FRB8	1	1	1	0	1	1	1	0	0	0	1	0	1	1	1	0	0	1	1	0	0	1	1	0	0	1	1	0	0	0	0	0	0
9483	Callithrix jacchus	Callithrix	Cebidae	Primates	Mammalia	10522	Human adenovirus B serotype 35	Q67733	U3BXX1	U3EIU8	F6Y367	F7HAH2	F7CBS5	U3CJP8	F6QNH5	F7FRB8	1	1	1	0	1	1	1	0	1	0	1	0	1	1	1	0	0	1	1	0	0	1	1	0	1	1	1	0	0	0	0	0	0
9483	Callithrix jacchus	Callithrix	Cebidae	Primates	Mammalia	10513	Canine adenovirus serotype 1 (strain Glaxo)	P22230	U3BXX1	U3EIU8	F6Y367	F7HAH2	F7CBS5	U3CJP8	F6QNH5	F7FRB8	1	1	1	0	1	1	1	0	0	1	1	0	1	0	1	0	0	1	1	0	0	1	1	0	0	0	0	0	1	1	1	0	0
9483	Callithrix jacchus	Callithrix	Cebidae	Primates	Mammalia	2064731	Rhesus adenovirus 55	A0A2H5AI22	U3BXX1	U3EIU8	F6Y367	F7HAH2	F7CBS5	U3CJP8	F6QNH5	F7FRB8	1	1	1	0	1	0	1	0	1	0	1	0	1	1	1	0	0	0	1	0	0	1	1	0	1	1	1	0	0	0	0	0	0
9483	Callithrix jacchus	Callithrix	Cebidae	Primates	Mammalia	1972755	Human adenovirus 81	W8VTP6	U3BXX1	U3EIU8	F6Y367	F7HAH2	F7CBS5	U3CJP8	F6QNH5	F7FRB8	0	1	1	0	1	1	1	0	1	0	1	0	1	1	1	0	0	1	1	0	0	1	1	0	0	1	1	0	0	0	0	0	0
9483	Callithrix jacchus	Callithrix	Cebidae	Primates	Mammalia	216370	Human adenovirus 8E	F2ZCA2	U3BXX1	U3EIU8	F6Y367	F7HAH2	F7CBS5	U3CJP8	F6QNH5	F7FRB8	1	1	1	0	1	1	1	0	1	1	1	0	1	0	1	0	1	1	1	0	1	1	1	0	0	0	0	0	1	1	1	0	0
9483	Callithrix jacchus	Callithrix	Cebidae	Primates	Mammalia	740971	Bat mastadenovirus	A0A3G9EJQ9	U3BXX1	U3EIU8	F6Y367	F7HAH2	F7CBS5	U3CJP8	F6QNH5	F7FRB8	1	1	1	0	1	1	1	0	1	0	1	0	1	1	1	0	0	1	1	0	0	1	1	0	1	1	1	0	0	0	0	0	0
9483	Callithrix jacchus	Callithrix	Cebidae	Primates	Mammalia	1408258	Turkey aviadenovirus 5	U5NEM9	U3BXX1	U3EIU8	F6Y367	F7HAH2	F7CBS5	U3CJP8	F6QNH5	F7FRB8	0	1	1	0	0	1	1	0	0	0	1	0	0	1	1	0	0	1	1	0	0	1	1	0	0	1	0	0	0	0	0	0	0
9483	Callithrix jacchus	Callithrix	Cebidae	Primates	Mammalia	10535	unidentified adenovirus	A0A1L1Z7M7	U3BXX1	U3EIU8	F6Y367	F7HAH2	F7CBS5	U3CJP8	F6QNH5	F7FRB8	1	1	1	0	1	1	1	0	1	0	1	0	1	0	1	0	1	1	1	0	1	1	1	0	0	0	0	0	1	1	1	0	0
9483	Callithrix jacchus	Callithrix	Cebidae	Primates	Mammalia	585059	Simian adenovirus 20	F6KSW0	U3BXX1	U3EIU8	F6Y367	F7HAH2	F7CBS5	U3CJP8	F6QNH5	F7FRB8	1	1	1	0	1	1	1	0	1	0	1	0	1	1	1	0	0	1	1	0	0	1	1	0	0	1	1	0	0	0	0	0	0
9483	Callithrix jacchus	Callithrix	Cebidae	Primates	Mammalia	573199	Murine adenovirus 3	C3SAV4	U3BXX1	U3EIU8	F6Y367	F7HAH2	F7CBS5	U3CJP8	F6QNH5	F7FRB8	1	1	1	0	1	1	1	0	1	0	1	0	1	1	1	0	1	1	1	0	0	1	1	0	1	1	1	0	0	0	0	0	0
9483	Callithrix jacchus	Callithrix	Cebidae	Primates	Mammalia	1123958	Chimpanzee adenovirus Y25	G9G864	U3BXX1	U3EIU8	F6Y367	F7HAH2	F7CBS5	U3CJP8	F6QNH5	F7FRB8	1	1	1	0	1	1	1	0	1	0	1	0	1	1	1	0	0	1	1	0	0	1	1	0	0	1	1	0	0	0	0	0	0
9483	Callithrix jacchus	Callithrix	Cebidae	Primates	Mammalia	67603	Equine adenovirus B serotype 2	A0A0K1DBU9	U3BXX1	U3EIU8	F6Y367	F7HAH2	F7CBS5	U3CJP8	F6QNH5	F7FRB8	1	1	1	0	1	1	1	0	1	1	1	0	1	0	1	0	1	1	1	0	1	1	1	0	0	0	0	0	0	1	1	0	0
9483	Callithrix jacchus	Callithrix	Cebidae	Primates	Mammalia	10527	Human adenovirus D serotype 9	P68982	U3BXX1	U3EIU8	F6Y367	F7HAH2	F7CBS5	U3CJP8	F6QNH5	F7FRB8	1	1	1	0	1	0	1	0	1	0	1	0	1	0	1	0	1	1	1	0	1	1	1	0	0	0	0	0	1	1	1	0	0
9483	Callithrix jacchus	Callithrix	Cebidae	Primates	Mammalia	190065	Fowl aviadenovirus E	E9KLB3	U3BXX1	U3EIU8	F6Y367	F7HAH2	F7CBS5	U3CJP8	F6QNH5	F7FRB8	0	1	1	0	0	1	1	0	0	1	1	0	0	0	1	0	0	1	1	0	0	1	1	0	0	1	1	0	0	1	1	0	0
9483	Callithrix jacchus	Callithrix	Cebidae	Primates	Mammalia	10530	Murine adenovirus A serotype 1	P19721	U3BXX1	U3EIU8	F6Y367	F7HAH2	F7CBS5	U3CJP8	F6QNH5	F7FRB8	1	1	1	0	1	1	1	0	1	0	1	0	1	0	1	0	1	1	1	0	1	1	1	0	1	0	0	0	1	1	1	0	1
9483	Callithrix jacchus	Callithrix	Cebidae	Primates	Mammalia	28284	Human adenovirus F serotype 40	P18047	U3BXX1	U3EIU8	F6Y367	F7HAH2	F7CBS5	U3CJP8	F6QNH5	F7FRB8	1	1	1	0	1	1	1	0	1	1	1	0	1	0	1	0	1	1	1	0	0	1	1	0	0	0	0	0	1	1	1	0	0
9483	Callithrix jacchus	Callithrix	Cebidae	Primates	Mammalia	696069	Bat adenovirus 2	G1FQN7	U3BXX1	U3EIU8	F6Y367	F7HAH2	F7CBS5	U3CJP8	F6QNH5	F7FRB8	1	1	1	0	1	1	1	0	0	0	1	0	1	1	1	0	0	1	1	0	0	1	1	0	0	1	0	0	0	0	0	0	0
9483	Callithrix jacchus	Callithrix	Cebidae	Primates	Mammalia	10521	Human adenovirus 14	Q8V791	U3BXX1	U3EIU8	F6Y367	F7HAH2	F7CBS5	U3CJP8	F6QNH5	F7FRB8	1	1	1	0	1	1	1	0	0	1	1	0	0	0	1	0	0	1	1	0	0	1	1	0	0	0	0	0	1	1	1	0	0
9483	Callithrix jacchus	Callithrix	Cebidae	Primates	Mammalia	310800	Human adenovirus 7l	310800	U3BXX1	U3EIU8	F6Y367	F7HAH2	F7CBS5	U3CJP8	F6QNH5	F7FRB8	0	0	0	0	0	0	0	0	0	0	0	0	0	0	0	0	0	0	0	0	0	0	0	0	0	0	0	0	0	0	0	0	0
9483	Callithrix jacchus	Callithrix	Cebidae	Primates	Mammalia	114326	Porcine adenovirus	A0A513PXU9	U3BXX1	U3EIU8	F6Y367	F7HAH2	F7CBS5	U3CJP8	F6QNH5	F7FRB8	1	0	1	0	1	1	1	0	1	0	1	0	1	0	1	0	1	1	1	0	0	1	1	0	0	0	0	0	1	1	1	0	0
9483	Callithrix jacchus	Callithrix	Cebidae	Primates	Mammalia	1096763	Human adenovirus 68	K7NG54	U3BXX1	U3EIU8	F6Y367	F7HAH2	F7CBS5	U3CJP8	F6QNH5	F7FRB8	1	1	1	0	1	1	1	0	0	1	1	0	0	0	1	0	1	1	1	0	0	1	1	0	0	0	0	0	0	1	1	0	0
9483	Callithrix jacchus	Callithrix	Cebidae	Primates	Mammalia	130309	Human mastadenovirus F	A0A191KT02	U3BXX1	U3EIU8	F6Y367	F7HAH2	F7CBS5	U3CJP8	F6QNH5	F7FRB8	1	1	1	0	1	1	1	0	1	0	1	0	1	1	1	0	0	1	1	0	0	1	1	0	1	1	1	0	0	0	0	0	0
9483	Callithrix jacchus	Callithrix	Cebidae	Primates	Mammalia	310540	Simian adenovirus 1	Q5C8N5	U3BXX1	U3EIU8	F6Y367	F7HAH2	F7CBS5	U3CJP8	F6QNH5	F7FRB8	1	1	1	0	1	1	1	0	1	0	1	0	1	1	1	0	0	1	1	0	0	1	1	0	1	1	1	0	0	0	0	0	0
9483	Callithrix jacchus	Callithrix	Cebidae	Primates	Mammalia	507488	Cynomolgus adenovirus 1	A0A1C8EG85	U3BXX1	U3EIU8	F6Y367	F7HAH2	F7CBS5	U3CJP8	F6QNH5	F7FRB8	1	1	1	0	1	1	1	0	0	0	1	0	1	1	1	0	0	1	1	0	0	1	1	0	0	1	1	0	0	0	0	0	0
9483	Callithrix jacchus	Callithrix	Cebidae	Primates	Mammalia	586029	Fowl adenovirus 8b	A0A160CBM7	U3BXX1	U3EIU8	F6Y367	F7HAH2	F7CBS5	U3CJP8	F6QNH5	F7FRB8	0	1	1	0	0	1	1	0	0	1	1	0	0	0	1	0	0	1	1	0	0	1	1	0	0	0	1	0	0	1	1	0	0
9483	Callithrix jacchus	Callithrix	Cebidae	Primates	Mammalia	1643649	Human adenovirus 71	T1UHQ0	U3BXX1	U3EIU8	F6Y367	F7HAH2	F7CBS5	U3CJP8	F6QNH5	F7FRB8	1	1	1	0	1	1	1	0	1	0	1	0	1	1	1	0	0	1	1	0	0	1	1	0	1	1	0	0	0	0	0	0	0
9483	Callithrix jacchus	Callithrix	Cebidae	Primates	Mammalia	1069441	Human adenovirus 61	G1DE39	U3BXX1	U3EIU8	F6Y367	F7HAH2	F7CBS5	U3CJP8	F6QNH5	F7FRB8	1	1	1	0	1	1	1	0	0	0	1	0	1	1	1	0	0	1	1	0	0	1	1	0	0	1	1	0	0	0	0	0	0
9483	Callithrix jacchus	Callithrix	Cebidae	Primates	Mammalia	2170000	Deer mastadenovirus B	A0A1Y0B6I6	U3BXX1	U3EIU8	F6Y367	F7HAH2	F7CBS5	U3CJP8	F6QNH5	F7FRB8	1	1	1	0	1	1	1	0	1	1	1	0	1	0	1	0	1	1	1	0	1	1	1	0	0	0	0	0	1	1	1	0	0
9483	Callithrix jacchus	Callithrix	Cebidae	Primates	Mammalia	10510	Bovine adenovirus B serotype 3	Q03553	U3BXX1	U3EIU8	F6Y367	F7HAH2	F7CBS5	U3CJP8	F6QNH5	F7FRB8	1	1	1	0	1	1	1	0	1	0	1	0	1	0	1	0	1	1	1	0	0	1	1	0	0	0	0	0	0	1	1	0	1
9483	Callithrix jacchus	Callithrix	Cebidae	Primates	Mammalia	175569	Simian adenovirus E22	Q6QPG1	U3BXX1	U3EIU8	F6Y367	F7HAH2	F7CBS5	U3CJP8	F6QNH5	F7FRB8	1	1	1	0	1	1	1	0	1	0	1	0	1	1	1	0	0	1	1	0	0	1	1	0	0	1	0	0	0	0	0	0	0
9483	Callithrix jacchus	Callithrix	Cebidae	Primates	Mammalia	1788433	Bat mastadenovirus WIV11	A0A163HLD2	U3BXX1	U3EIU8	F6Y367	F7HAH2	F7CBS5	U3CJP8	F6QNH5	F7FRB8	1	1	1	0	1	1	1	0	1	0	1	0	1	1	1	0	1	1	1	0	0	1	1	0	1	1	1	0	0	0	0	0	0
9483	Callithrix jacchus	Callithrix	Cebidae	Primates	Mammalia	2064743	Rhesus adenovirus 67	A0A2H5AIY5	U3BXX1	U3EIU8	F6Y367	F7HAH2	F7CBS5	U3CJP8	F6QNH5	F7FRB8	1	1	1	0	1	0	1	0	1	0	1	0	1	1	1	0	0	0	1	0	0	1	1	0	1	1	1	0	0	0	0	0	0
9483	Callithrix jacchus	Callithrix	Cebidae	Primates	Mammalia	172863	Fowl aviadenovirus 7	A0A191ULW2	U3BXX1	U3EIU8	F6Y367	F7HAH2	F7CBS5	U3CJP8	F6QNH5	F7FRB8	0	1	1	0	0	1	1	0	0	0	1	0	0	1	1	0	0	1	1	0	0	1	1	0	0	1	1	0	0	0	0	0	0
9483	Callithrix jacchus	Callithrix	Cebidae	Primates	Mammalia	1159192	Simian adenovirus A1312	H9AAU4	U3BXX1	U3EIU8	F6Y367	F7HAH2	F7CBS5	U3CJP8	F6QNH5	F7FRB8	0	1	1	0	0	1	1	0	0	0	1	0	1	1	1	0	0	1	1	0	0	1	1	0	0	1	1	0	0	0	0	0	0
9483	Callithrix jacchus	Callithrix	Cebidae	Primates	Mammalia	1967296	Rousettus aegyptiacus adenovirus	A0A344X9V8	U3BXX1	U3EIU8	F6Y367	F7HAH2	F7CBS5	U3CJP8	F6QNH5	F7FRB8	0	1	1	0	1	1	1	0	0	0	1	0	0	1	1	0	0	1	1	0	0	1	1	0	0	1	1	0	0	0	0	0	0
9483	Callithrix jacchus	Callithrix	Cebidae	Primates	Mammalia	2064736	Rhesus adenovirus 60	A0A2H5AIE5	U3BXX1	U3EIU8	F6Y367	F7HAH2	F7CBS5	U3CJP8	F6QNH5	F7FRB8	1	1	1	0	1	1	1	0	1	0	1	0	1	1	1	0	0	1	1	0	0	1	1	0	0	1	1	0	0	0	0	0	0
9483	Callithrix jacchus	Callithrix	Cebidae	Primates	Mammalia	1923976	Simian mastadenovirus WIV19	A0A1L3INY3	U3BXX1	U3EIU8	F6Y367	F7HAH2	F7CBS5	U3CJP8	F6QNH5	F7FRB8	1	1	1	0	1	1	1	0	0	0	1	0	1	1	1	0	1	1	1	0	0	1	1	0	0	1	1	0	0	0	0	0	0
9483	Callithrix jacchus	Callithrix	Cebidae	Primates	Mammalia	1574629	Rhesus adenovirus 53	A0A0A1EX03	U3BXX1	U3EIU8	F6Y367	F7HAH2	F7CBS5	U3CJP8	F6QNH5	F7FRB8	1	1	1	0	1	1	1	0	1	0	1	0	1	1	1	0	0	1	1	0	0	1	1	0	1	1	1	0	0	0	0	0	0
9483	Callithrix jacchus	Callithrix	Cebidae	Primates	Mammalia	129875	Human mastadenovirus A	T1UDQ2	U3BXX1	U3EIU8	F6Y367	F7HAH2	F7CBS5	U3CJP8	F6QNH5	F7FRB8	1	1	1	0	1	1	1	0	1	0	1	0	1	1	1	0	0	1	1	0	0	1	1	0	1	1	1	0	0	0	0	0	0
9483	Callithrix jacchus	Callithrix	Cebidae	Primates	Mammalia	46936	Human adenovirus 36	Q2Z0J6	U3BXX1	U3EIU8	F6Y367	F7HAH2	F7CBS5	U3CJP8	F6QNH5	F7FRB8	1	1	1	0	1	1	1	0	0	0	1	0	1	0	1	0	1	1	1	0	1	1	1	0	0	0	0	0	1	1	1	0	0
9483	Callithrix jacchus	Callithrix	Cebidae	Primates	Mammalia	2064738	Rhesus adenovirus 62	A0A2H5AII8	U3BXX1	U3EIU8	F6Y367	F7HAH2	F7CBS5	U3CJP8	F6QNH5	F7FRB8	1	1	1	0	1	1	1	0	1	0	1	0	1	1	1	0	0	1	1	0	0	1	1	0	0	1	1	0	0	0	0	0	0
9483	Callithrix jacchus	Callithrix	Cebidae	Primates	Mammalia	175568	Simian adenovirus 24	Q6QP89	U3BXX1	U3EIU8	F6Y367	F7HAH2	F7CBS5	U3CJP8	F6QNH5	F7FRB8	1	1	1	0	1	0	1	0	0	0	1	0	1	1	1	0	0	0	1	0	0	1	1	0	0	0	1	0	0	0	0	0	0
9483	Callithrix jacchus	Callithrix	Cebidae	Primates	Mammalia	2601527	Ovine adenovirus 8	A0A5B8MAV1	U3BXX1	U3EIU8	F6Y367	F7HAH2	F7CBS5	U3CJP8	F6QNH5	F7FRB8	1	0	1	0	1	1	1	0	1	0	1	0	1	0	1	0	0	0	1	0	0	1	1	0	0	0	0	0	0	0	0	0	0
9483	Callithrix jacchus	Callithrix	Cebidae	Primates	Mammalia	1354736	Fowl adenovirus	A0A128A6F9	U3BXX1	U3EIU8	F6Y367	F7HAH2	F7CBS5	U3CJP8	F6QNH5	F7FRB8	0	1	1	0	0	1	1	0	0	1	1	0	0	0	1	0	0	1	1	0	0	1	1	0	0	0	0	0	0	1	1	0	0
9483	Callithrix jacchus	Callithrix	Cebidae	Primates	Mammalia	322681	Human adenovirus RKI-2797/04	Q52R95	U3BXX1	U3EIU8	F6Y367	F7HAH2	F7CBS5	U3CJP8	F6QNH5	F7FRB8	1	1	1	0	1	1	1	0	1	0	1	0	1	1	1	0	0	1	1	0	0	1	1	0	1	0	1	0	0	0	0	0	0
9483	Callithrix jacchus	Callithrix	Cebidae	Primates	Mammalia	565303	Human adenovirus B2	S5YS77	U3BXX1	U3EIU8	F6Y367	F7HAH2	F7CBS5	U3CJP8	F6QNH5	F7FRB8	1	1	1	0	1	1	1	0	0	1	1	0	0	0	1	0	0	1	1	0	0	1	1	0	0	0	0	0	1	1	1	0	0
9483	Callithrix jacchus	Callithrix	Cebidae	Primates	Mammalia	650126	Human adenovirus D37H13	C8ZJU3	U3BXX1	U3EIU8	F6Y367	F7HAH2	F7CBS5	U3CJP8	F6QNH5	F7FRB8	1	1	1	0	1	0	1	0	1	0	1	0	1	0	1	0	1	1	1	0	1	1	1	0	0	0	0	0	1	1	1	0	0
9483	Callithrix jacchus	Callithrix	Cebidae	Primates	Mammalia	343463	Human adenovirus B serotype 11 (strain BC34)	P35773	U3BXX1	U3EIU8	F6Y367	F7HAH2	F7CBS5	U3CJP8	F6QNH5	F7FRB8	1	1	1	0	1	1	1	0	0	1	1	0	0	0	1	0	0	1	1	0	0	1	1	0	0	0	0	0	1	1	1	0	0
9483	Callithrix jacchus	Callithrix	Cebidae	Primates	Mammalia	130663	Fowl aviadenovirus 4	A0A173ADT9	U3BXX1	U3EIU8	F6Y367	F7HAH2	F7CBS5	U3CJP8	F6QNH5	F7FRB8	1	1	1	0	1	1	1	0	0	1	1	0	0	0	1	0	0	1	1	0	0	1	1	0	0	0	0	0	0	1	1	0	0
9483	Callithrix jacchus	Callithrix	Cebidae	Primates	Mammalia	650122	Human adenovirus D15H9	C8ZJT9	U3BXX1	U3EIU8	F6Y367	F7HAH2	F7CBS5	U3CJP8	F6QNH5	F7FRB8	1	1	1	0	1	1	1	0	1	1	1	0	1	0	1	0	1	1	1	0	1	1	1	0	1	0	0	0	1	1	1	0	0
9483	Callithrix jacchus	Callithrix	Cebidae	Primates	Mammalia	1146874	Bat mastadenovirus B	A0A4Y5SZJ8	U3BXX1	U3EIU8	F6Y367	F7HAH2	F7CBS5	U3CJP8	F6QNH5	F7FRB8	1	1	1	0	1	1	1	0	0	0	1	0	1	1	1	0	0	1	1	0	0	1	1	0	0	1	0	0	0	0	0	0	0
9483	Callithrix jacchus	Callithrix	Cebidae	Primates	Mammalia	1146877	Bat mastadenovirus A	A0A3G9EJS7	U3BXX1	U3EIU8	F6Y367	F7HAH2	F7CBS5	U3CJP8	F6QNH5	F7FRB8	1	1	1	0	1	1	1	0	1	0	1	0	1	1	1	0	1	1	1	0	0	1	1	0	1	1	1	0	0	0	0	0	0
9483	Callithrix jacchus	Callithrix	Cebidae	Primates	Mammalia	114429	Bovine adenovirus 2	Q9DLD8	U3BXX1	U3EIU8	F6Y367	F7HAH2	F7CBS5	U3CJP8	F6QNH5	F7FRB8	1	1	1	0	1	1	1	0	1	0	1	0	1	0	1	0	1	1	1	0	0	1	1	0	0	0	0	0	1	1	1	0	0
9483	Callithrix jacchus	Callithrix	Cebidae	Primates	Mammalia	1521028	Human adenovirus 21a	A0A075IQB3	U3BXX1	U3EIU8	F6Y367	F7HAH2	F7CBS5	U3CJP8	F6QNH5	F7FRB8	1	1	1	0	1	1	1	0	0	1	1	0	1	0	1	0	1	1	1	0	1	1	1	0	0	1	0	0	1	1	1	0	0
9483	Callithrix jacchus	Callithrix	Cebidae	Primates	Mammalia	172860	Fowl aviadenovirus 3	A0A191ULP1	U3BXX1	U3EIU8	F6Y367	F7HAH2	F7CBS5	U3CJP8	F6QNH5	F7FRB8	1	1	1	0	1	1	1	0	0	0	1	0	1	1	1	0	0	1	1	0	0	1	1	0	1	1	1	0	0	0	0	0	0
9483	Callithrix jacchus	Callithrix	Cebidae	Primates	Mammalia	878329	Turkey adenovirus 1	E0YC76	U3BXX1	U3EIU8	F6Y367	F7HAH2	F7CBS5	U3CJP8	F6QNH5	F7FRB8	0	1	1	0	0	1	1	0	0	0	1	0	0	1	1	0	0	1	1	0	0	1	1	0	0	1	1	0	0	0	0	0	0
9483	Callithrix jacchus	Callithrix	Cebidae	Primates	Mammalia	130329	Duck adenovirus 1	A0A482J640	U3BXX1	U3EIU8	F6Y367	F7HAH2	F7CBS5	U3CJP8	F6QNH5	F7FRB8	1	1	1	0	1	1	1	0	0	1	1	0	0	0	1	0	1	1	1	0	0	1	1	0	0	0	1	0	0	1	1	0	0
9483	Callithrix jacchus	Callithrix	Cebidae	Primates	Mammalia	130308	Human mastadenovirus E	A0A2R3WNY1	U3BXX1	U3EIU8	F6Y367	F7HAH2	F7CBS5	U3CJP8	F6QNH5	F7FRB8	1	1	1	0	1	1	1	0	0	0	1	0	1	0	1	0	1	1	1	0	0	1	1	0	0	0	0	0	1	1	1	0	0
9483	Callithrix jacchus	Callithrix	Cebidae	Primates	Mammalia	190061	Fowl aviadenovirus A	A0A1L4BI69	U3BXX1	U3EIU8	F6Y367	F7HAH2	F7CBS5	U3CJP8	F6QNH5	F7FRB8	0	1	1	0	0	1	1	0	0	1	1	0	1	0	1	0	0	1	1	0	0	1	1	0	0	0	1	0	0	1	1	0	0
9483	Callithrix jacchus	Callithrix	Cebidae	Primates	Mammalia	586028	Fowl adenovirus 8a	A0A191UM02	U3BXX1	U3EIU8	F6Y367	F7HAH2	F7CBS5	U3CJP8	F6QNH5	F7FRB8	0	1	1	0	0	1	1	0	0	0	1	0	0	1	1	0	0	1	1	0	0	1	1	0	0	1	1	0	0	0	0	0	0
9483	Callithrix jacchus	Callithrix	Cebidae	Primates	Mammalia	2559941	Crane-associated adenovirus 1	A0A5H2WYN6	U3BXX1	U3EIU8	F6Y367	F7HAH2	F7CBS5	U3CJP8	F6QNH5	F7FRB8	1	1	1	0	1	1	1	0	1	1	1	0	1	0	1	0	1	1	1	0	1	1	1	0	0	0	0	0	1	1	1	0	0
9483	Callithrix jacchus	Callithrix	Cebidae	Primates	Mammalia	46916	Equine adenovirus A serotype 1	A0A1B0XBD0	U3BXX1	U3EIU8	F6Y367	F7HAH2	F7CBS5	U3CJP8	F6QNH5	F7FRB8	0	1	1	0	0	1	1	0	0	1	1	0	0	0	1	0	0	1	1	0	0	1	1	0	0	0	0	0	0	1	1	0	0
9483	Callithrix jacchus	Callithrix	Cebidae	Primates	Mammalia	85755	Human adenovirus 7a	Q9QL91	U3BXX1	U3EIU8	F6Y367	F7HAH2	F7CBS5	U3CJP8	F6QNH5	F7FRB8	1	1	1	0	1	1	1	0	0	1	1	0	1	0	1	0	0	1	1	0	0	1	1	0	0	0	0	0	0	1	1	0	0
9483	Callithrix jacchus	Callithrix	Cebidae	Primates	Mammalia	32608	Human adenovirus 21	Q67712	U3BXX1	U3EIU8	F6Y367	F7HAH2	F7CBS5	U3CJP8	F6QNH5	F7FRB8	1	1	1	0	1	1	1	0	0	1	1	0	1	0	1	0	1	1	1	0	0	1	1	0	0	0	0	0	1	1	1	0	0
9483	Callithrix jacchus	Callithrix	Cebidae	Primates	Mammalia	2580388	White sturgeon adenovirus 1	A0A4P8PIN8	U3BXX1	U3EIU8	F6Y367	F7HAH2	F7CBS5	U3CJP8	F6QNH5	F7FRB8	0	1	1	0	0	1	1	0	0	0	1	0	0	1	1	0	0	1	1	0	0	1	1	0	0	1	0	0	0	0	0	0	0
9483	Callithrix jacchus	Callithrix	Cebidae	Primates	Mammalia	2591409	African pygmy hedgehog adenovirus 1	A0A4Y6HTS0	U3BXX1	U3EIU8	F6Y367	F7HAH2	F7CBS5	U3CJP8	F6QNH5	F7FRB8	1	1	1	0	1	1	1	0	0	0	1	0	1	1	1	0	0	1	1	0	0	1	1	0	1	1	1	0	0	0	0	0	0
9483	Callithrix jacchus	Callithrix	Cebidae	Primates	Mammalia	343462	Human adenovirus B serotype 11 (strain Slobiski)	P35774	U3BXX1	U3EIU8	F6Y367	F7HAH2	F7CBS5	U3CJP8	F6QNH5	F7FRB8	1	1	1	0	1	1	1	0	0	1	1	0	0	0	1	0	0	1	1	0	0	1	1	0	0	0	0	0	0	1	1	0	0
9483	Callithrix jacchus	Callithrix	Cebidae	Primates	Mammalia	38416	Simian adenovirus 19	A0A0M5LB44	U3BXX1	U3EIU8	F6Y367	F7HAH2	F7CBS5	U3CJP8	F6QNH5	F7FRB8	1	1	1	0	1	1	1	0	1	0	1	0	1	1	1	0	0	1	1	0	0	1	1	0	1	1	1	0	0	0	0	0	0
9483	Callithrix jacchus	Callithrix	Cebidae	Primates	Mammalia	1715778	Simian adenovirus 16	A0A0M5L3Z3	U3BXX1	U3EIU8	F6Y367	F7HAH2	F7CBS5	U3CJP8	F6QNH5	F7FRB8	1	1	1	0	1	1	1	0	0	0	1	0	1	1	1	0	0	1	1	0	0	1	1	0	1	1	1	0	0	0	0	0	0
9483	Callithrix jacchus	Callithrix	Cebidae	Primates	Mammalia	28276	Human adenovirus D serotype 15	Q76QY0	U3BXX1	U3EIU8	F6Y367	F7HAH2	F7CBS5	U3CJP8	F6QNH5	F7FRB8	1	1	1	0	1	1	1	0	1	0	1	0	1	1	1	0	0	1	1	0	0	1	1	0	0	1	1	0	0	0	0	0	0
9483	Callithrix jacchus	Callithrix	Cebidae	Primates	Mammalia	46922	Human adenovirus D serotype 17	B8LFM5	U3BXX1	U3EIU8	F6Y367	F7HAH2	F7CBS5	U3CJP8	F6QNH5	F7FRB8	1	1	1	0	1	1	1	0	1	1	1	0	1	0	1	0	1	1	1	0	0	1	1	0	0	0	0	0	0	1	1	0	0
9483	Callithrix jacchus	Callithrix	Cebidae	Primates	Mammalia	38430	Simian adenovirus 11	A0A0M4NHH9	U3BXX1	U3EIU8	F6Y367	F7HAH2	F7CBS5	U3CJP8	F6QNH5	F7FRB8	1	1	1	0	1	1	1	0	1	0	1	0	1	1	1	0	0	1	1	0	0	1	1	0	1	1	1	0	0	0	0	0	0
9483	Callithrix jacchus	Callithrix	Cebidae	Primates	Mammalia	1124795	Human adenovirus 63	G9JUY3	U3BXX1	U3EIU8	F6Y367	F7HAH2	F7CBS5	U3CJP8	F6QNH5	F7FRB8	1	1	1	0	1	1	1	0	0	1	1	0	1	0	1	0	1	1	1	0	1	1	1	0	0	0	0	0	1	1	1	0	0
9483	Callithrix jacchus	Callithrix	Cebidae	Primates	Mammalia	52275	Human adenovirus D37	A0A1Y1BYV9	U3BXX1	U3EIU8	F6Y367	F7HAH2	F7CBS5	U3CJP8	F6QNH5	F7FRB8	1	1	1	0	1	0	1	0	1	1	1	0	1	0	1	0	1	1	1	0	1	1	1	0	0	0	0	0	1	1	1	0	0
9483	Callithrix jacchus	Callithrix	Cebidae	Primates	Mammalia	10537	Canine mastadenovirus A	C7E2U3	U3BXX1	U3EIU8	F6Y367	F7HAH2	F7CBS5	U3CJP8	F6QNH5	F7FRB8	1	1	1	0	1	1	1	0	0	1	1	0	1	0	1	0	1	1	1	0	0	1	1	0	0	1	0	0	0	1	1	0	0
9483	Callithrix jacchus	Callithrix	Cebidae	Primates	Mammalia	38432	Simian adenovirus 13	A0A0M4MTX1	U3BXX1	U3EIU8	F6Y367	F7HAH2	F7CBS5	U3CJP8	F6QNH5	F7FRB8	1	1	1	0	1	1	1	0	1	0	1	0	1	1	1	0	0	1	1	0	0	1	1	0	1	1	1	0	0	0	0	0	0
9483	Callithrix jacchus	Callithrix	Cebidae	Primates	Mammalia	172859	Fowl aviadenovirus 2	A0A191ULG6	U3BXX1	U3EIU8	F6Y367	F7HAH2	F7CBS5	U3CJP8	F6QNH5	F7FRB8	1	1	1	0	0	1	1	0	0	0	1	0	1	1	1	0	0	1	1	0	0	1	1	0	0	1	1	0	0	0	0	0	0
9483	Callithrix jacchus	Callithrix	Cebidae	Primates	Mammalia	10548	Human adenovirus 34	Q3ZKX3	U3BXX1	U3EIU8	F6Y367	F7HAH2	F7CBS5	U3CJP8	F6QNH5	F7FRB8	1	1	1	0	1	1	1	0	0	1	1	0	1	0	1	0	1	1	1	0	1	1	1	0	0	0	0	0	1	1	1	0	0
9483	Callithrix jacchus	Callithrix	Cebidae	Primates	Mammalia	1907767	Pigeon adenovirus 2	A0A1D8QM96	U3BXX1	U3EIU8	F6Y367	F7HAH2	F7CBS5	U3CJP8	F6QNH5	F7FRB8	1	1	1	0	1	0	1	0	1	0	1	0	1	1	1	0	1	0	1	0	0	1	1	0	1	1	1	0	0	0	0	0	0
9483	Callithrix jacchus	Callithrix	Cebidae	Primates	Mammalia	189830	Snake adenovirus serotype 1	A9CB96	U3BXX1	U3EIU8	F6Y367	F7HAH2	F7CBS5	U3CJP8	F6QNH5	F7FRB8	0	1	1	0	0	1	1	0	0	1	1	0	0	0	1	0	0	1	1	0	0	1	1	0	0	1	0	0	0	1	1	0	0
9483	Callithrix jacchus	Callithrix	Cebidae	Primates	Mammalia	69150	Canine adenovirus serotype 1 (strain CLL)	Q65961	U3BXX1	U3EIU8	F6Y367	F7HAH2	F7CBS5	U3CJP8	F6QNH5	F7FRB8	1	1	1	0	1	1	1	0	0	1	1	0	1	0	1	0	0	1	1	0	0	1	1	0	0	1	0	0	1	1	1	0	0
9483	Callithrix jacchus	Callithrix	Cebidae	Primates	Mammalia	1159193	Simian adenovirus A1327	H9AAX6	U3BXX1	U3EIU8	F6Y367	F7HAH2	F7CBS5	U3CJP8	F6QNH5	F7FRB8	1	1	1	0	1	1	1	0	0	0	1	0	1	1	1	0	0	1	1	0	0	1	1	0	0	1	1	0	0	0	0	0	0
9483	Callithrix jacchus	Callithrix	Cebidae	Primates	Mammalia	650124	Human adenovirus D19H30	C8ZJU1	U3BXX1	U3EIU8	F6Y367	F7HAH2	F7CBS5	U3CJP8	F6QNH5	F7FRB8	1	1	1	0	1	0	1	0	1	0	1	0	1	0	1	0	1	1	1	0	0	0	1	0	0	0	0	0	1	1	1	0	0
9483	Callithrix jacchus	Callithrix	Cebidae	Primates	Mammalia	316517	Human adenovirus 7p	Q508T0	U3BXX1	U3EIU8	F6Y367	F7HAH2	F7CBS5	U3CJP8	F6QNH5	F7FRB8	1	1	1	0	1	1	1	0	0	1	1	0	1	0	1	0	0	1	1	0	0	1	1	0	0	0	0	0	0	1	1	0	0
9483	Callithrix jacchus	Callithrix	Cebidae	Primates	Mammalia	2233538	Duck adenovirus 3	A0A5F2P0D1	U3BXX1	U3EIU8	F6Y367	F7HAH2	F7CBS5	U3CJP8	F6QNH5	F7FRB8	1	1	1	0	1	1	1	0	0	0	1	0	1	1	1	0	0	1	1	0	0	1	1	0	0	1	1	0	0	0	0	0	0
9483	Callithrix jacchus	Callithrix	Cebidae	Primates	Mammalia	46930	Human adenovirus 28	O56784	U3BXX1	U3EIU8	F6Y367	F7HAH2	F7CBS5	U3CJP8	F6QNH5	F7FRB8	0	1	1	0	1	1	1	0	0	0	1	0	1	0	1	0	0	1	1	0	0	1	1	0	0	0	0	0	0	1	1	0	0
9483	Callithrix jacchus	Callithrix	Cebidae	Primates	Mammalia	650125	Human adenovirus D30H44	C8ZJU2	U3BXX1	U3EIU8	F6Y367	F7HAH2	F7CBS5	U3CJP8	F6QNH5	F7FRB8	1	0	1	0	1	0	1	0	1	0	1	0	0	0	1	0	1	0	1	0	0	0	1	0	0	0	0	0	0	0	1	0	1
9483	Callithrix jacchus	Callithrix	Cebidae	Primates	Mammalia	46928	Human adenovirus 26	Q2Z0K1	U3BXX1	U3EIU8	F6Y367	F7HAH2	F7CBS5	U3CJP8	F6QNH5	F7FRB8	1	1	1	0	1	0	1	0	0	0	1	0	1	0	1	0	1	1	1	0	0	0	1	0	0	0	1	0	0	1	1	0	0
9483	Callithrix jacchus	Callithrix	Cebidae	Primates	Mammalia	218120	Human adenovirus 49	Q2Z0I6	U3BXX1	U3EIU8	F6Y367	F7HAH2	F7CBS5	U3CJP8	F6QNH5	F7FRB8	1	1	1	0	1	1	1	0	1	1	1	0	1	0	1	0	1	1	1	0	0	1	1	0	0	0	0	0	1	1	1	0	0
9483	Callithrix jacchus	Callithrix	Cebidae	Primates	Mammalia	39641	Human adenovirus 48	Q2Z0I7	U3BXX1	U3EIU8	F6Y367	F7HAH2	F7CBS5	U3CJP8	F6QNH5	F7FRB8	1	1	1	0	1	0	1	0	1	0	1	0	0	0	1	0	1	1	1	0	0	0	1	0	0	0	0	0	0	1	1	0	1
9483	Callithrix jacchus	Callithrix	Cebidae	Primates	Mammalia	46935	Human adenovirus 39	Q2Z0J4	U3BXX1	U3EIU8	F6Y367	F7HAH2	F7CBS5	U3CJP8	F6QNH5	F7FRB8	1	1	1	0	1	0	1	0	0	0	1	0	1	0	1	0	1	1	1	0	1	0	1	0	0	0	0	0	1	1	1	0	0
9483	Callithrix jacchus	Callithrix	Cebidae	Primates	Mammalia	46929	Human adenovirus 27	Q2Z0K0	U3BXX1	U3EIU8	F6Y367	F7HAH2	F7CBS5	U3CJP8	F6QNH5	F7FRB8	1	1	1	0	1	0	1	0	1	0	1	0	1	0	1	0	1	1	1	0	0	0	1	0	0	0	0	0	1	1	1	0	0
9483	Callithrix jacchus	Callithrix	Cebidae	Primates	Mammalia	1788435	Bat mastadenovirus WIV13	A0A1B0UHY4	U3BXX1	U3EIU8	F6Y367	F7HAH2	F7CBS5	U3CJP8	F6QNH5	F7FRB8	1	1	1	0	1	0	1	0	1	0	1	0	1	1	1	0	0	0	1	0	0	1	1	0	0	1	1	0	0	0	0	0	0
9483	Callithrix jacchus	Callithrix	Cebidae	Primates	Mammalia	1924072	Pigeon adenovirus 2a	A0A1L5LC39	U3BXX1	U3EIU8	F6Y367	F7HAH2	F7CBS5	U3CJP8	F6QNH5	F7FRB8	1	1	1	0	1	0	1	0	1	0	1	0	1	1	1	0	1	0	1	0	0	1	1	0	1	1	1	0	0	0	0	0	0
9483	Callithrix jacchus	Callithrix	Cebidae	Primates	Mammalia	10521	Human adenovirus 14	Q8V791	U3BXX1	U3EIU8	F6Y367	F7HAH2	F7CBS5	U3CJP8	F6QNH5	F7FRB8	1	1	1	0	1	1	1	0	0	1	1	0	0	0	1	0	0	1	1	0	0	1	1	0	0	0	0	0	1	1	1	0	0
9483	Callithrix jacchus	Callithrix	Cebidae	Primates	Mammalia	332179	Human adenovirus 52	A0MK71	U3BXX1	U3EIU8	F6Y367	F7HAH2	F7CBS5	U3CJP8	F6QNH5	F7FRB8	1	1	1	0	1	1	1	0	1	0	1	0	1	1	1	0	0	1	1	0	0	1	1	0	1	1	1	0	0	0	0	0	0
9483	Callithrix jacchus	Callithrix	Cebidae	Primates	Mammalia	2005055	Penguin siadenovirus A	A0A161CH96	U3BXX1	U3EIU8	F6Y367	F7HAH2	F7CBS5	U3CJP8	F6QNH5	F7FRB8	1	1	1	0	1	1	1	0	1	1	1	0	1	0	1	0	1	1	1	0	1	1	1	0	0	1	0	0	1	1	1	0	0
9483	Callithrix jacchus	Callithrix	Cebidae	Primates	Mammalia	172857	Fowl aviadenovirus 11	M4GPH0	U3BXX1	U3EIU8	F6Y367	F7HAH2	F7CBS5	U3CJP8	F6QNH5	F7FRB8	0	1	1	0	0	1	1	0	0	1	1	0	0	0	1	0	0	1	1	0	0	1	1	0	0	0	0	0	0	1	1	0	0
9483	Callithrix jacchus	Callithrix	Cebidae	Primates	Mammalia	172862	Fowl aviadenovirus 6	A0A191ULR8	U3BXX1	U3EIU8	F6Y367	F7HAH2	F7CBS5	U3CJP8	F6QNH5	F7FRB8	0	1	1	0	0	1	1	0	0	0	1	0	0	1	1	0	0	1	1	0	0	1	1	0	0	1	1	0	0	0	0	0	0
9483	Callithrix jacchus	Callithrix	Cebidae	Primates	Mammalia	46932	Human adenovirus 30	Q2Z0H7	U3BXX1	U3EIU8	F6Y367	F7HAH2	F7CBS5	U3CJP8	F6QNH5	F7FRB8	1	0	1	0	1	0	1	0	0	0	1	0	0	0	1	0	1	1	1	0	0	0	1	0	0	0	0	0	0	1	1	0	1
9483	Callithrix jacchus	Callithrix	Cebidae	Primates	Mammalia	1715779	Simian adenovirus 17	A0A2H4CK70	U3BXX1	U3EIU8	F6Y367	F7HAH2	F7CBS5	U3CJP8	F6QNH5	F7FRB8	1	1	1	0	1	1	1	0	1	0	1	0	1	1	1	0	0	1	1	0	0	1	1	0	1	1	1	0	0	0	0	0	0
9483	Callithrix jacchus	Callithrix	Cebidae	Primates	Mammalia	880565	Human adenovirus 56	E1AI37	U3BXX1	U3EIU8	F6Y367	F7HAH2	F7CBS5	U3CJP8	F6QNH5	F7FRB8	1	1	1	0	1	1	1	0	1	1	1	0	1	0	1	0	1	1	1	0	1	1	1	0	0	0	0	0	1	1	1	0	0
9483	Callithrix jacchus	Callithrix	Cebidae	Primates	Mammalia	2064735	Rhesus adenovirus 59	A0A2H5AIB8	U3BXX1	U3EIU8	F6Y367	F7HAH2	F7CBS5	U3CJP8	F6QNH5	F7FRB8	1	1	1	0	1	0	1	0	1	0	1	0	1	1	1	0	0	0	1	0	0	1	1	0	1	1	1	0	0	0	0	0	0
9483	Callithrix jacchus	Callithrix	Cebidae	Primates	Mammalia	1509400	Simian adenovirus ch1	A0A076V851	U3BXX1	U3EIU8	F6Y367	F7HAH2	F7CBS5	U3CJP8	F6QNH5	F7FRB8	1	1	1	0	1	1	1	0	0	0	1	0	1	1	1	0	0	1	1	0	0	1	1	0	0	1	1	0	0	0	0	0	0
9483	Callithrix jacchus	Callithrix	Cebidae	Primates	Mammalia	10514	Canine adenovirus serotype 2	V9XSE0	U3BXX1	U3EIU8	F6Y367	F7HAH2	F7CBS5	U3CJP8	F6QNH5	F7FRB8	1	1	1	0	1	1	1	0	0	0	1	0	1	1	1	0	0	1	1	0	0	1	1	0	1	1	1	0	0	0	0	0	0
9483	Callithrix jacchus	Callithrix	Cebidae	Primates	Mammalia	2064737	Rhesus adenovirus 61	A0A2H5AIG2	U3BXX1	U3EIU8	F6Y367	F7HAH2	F7CBS5	U3CJP8	F6QNH5	F7FRB8	1	1	1	0	1	1	1	0	0	0	1	0	1	1	1	0	0	1	1	0	0	1	1	0	0	1	1	0	0	0	0	0	0
9483	Callithrix jacchus	Callithrix	Cebidae	Primates	Mammalia	413258	Simian adenovirus 8	A0A0M3TGZ5	U3BXX1	U3EIU8	F6Y367	F7HAH2	F7CBS5	U3CJP8	F6QNH5	F7FRB8	0	1	1	0	1	1	1	0	0	0	1	0	1	1	1	0	0	1	1	0	0	1	1	0	0	1	1	0	0	0	0	0	0
9483	Callithrix jacchus	Callithrix	Cebidae	Primates	Mammalia	2604330	Southern Psittacara leucophthalmus aviadenovirus	A0A5C0PXY6	U3BXX1	U3EIU8	F6Y367	F7HAH2	F7CBS5	U3CJP8	F6QNH5	F7FRB8	0	1	1	0	0	1	1	0	0	0	1	0	0	1	1	0	0	1	1	0	0	1	1	0	0	1	1	0	0	0	0	0	0
9483	Callithrix jacchus	Callithrix	Cebidae	Primates	Mammalia	2064739	Rhesus adenovirus 63	A0A2H5AIM4	U3BXX1	U3EIU8	F6Y367	F7HAH2	F7CBS5	U3CJP8	F6QNH5	F7FRB8	1	1	1	0	1	1	1	0	1	0	1	0	1	1	1	0	0	1	1	0	0	1	1	0	0	1	1	0	0	0	0	0	0
9483	Callithrix jacchus	Callithrix	Cebidae	Primates	Mammalia	107462	Human adenovirus 50	Q3ZKS7	U3BXX1	U3EIU8	F6Y367	F7HAH2	F7CBS5	U3CJP8	F6QNH5	F7FRB8	1	1	1	0	1	1	1	0	0	1	1	0	1	0	1	0	1	1	1	0	1	1	1	0	0	0	0	0	1	1	1	0	0
9483	Callithrix jacchus	Callithrix	Cebidae	Primates	Mammalia	46921	Human adenovirus D13	Q2Z0K7	U3BXX1	U3EIU8	F6Y367	F7HAH2	F7CBS5	U3CJP8	F6QNH5	F7FRB8	1	1	1	0	1	0	1	0	0	0	1	0	1	0	1	0	1	1	1	0	1	0	1	0	0	0	0	0	1	1	1	0	0
9483	Callithrix jacchus	Callithrix	Cebidae	Primates	Mammalia	69152	Canine adenovirus serotype 2 (strain Toronto A 26-61)	Q65914	U3BXX1	U3EIU8	F6Y367	F7HAH2	F7CBS5	U3CJP8	F6QNH5	F7FRB8	1	1	1	0	1	1	1	0	0	1	1	0	1	0	1	0	0	1	1	0	0	1	1	0	0	1	0	0	0	1	1	0	0
9483	Callithrix jacchus	Callithrix	Cebidae	Primates	Mammalia	10533	Human adenovirus C serotype 1	Q76DN7	U3BXX1	U3EIU8	F6Y367	F7HAH2	F7CBS5	U3CJP8	F6QNH5	F7FRB8	1	1	1	0	1	1	1	0	0	1	1	0	0	0	1	0	1	1	1	0	0	1	1	0	0	0	1	0	0	1	1	0	0
9483	Callithrix jacchus	Callithrix	Cebidae	Primates	Mammalia	190064	Fowl aviadenovirus D	A0A291FDB0	U3BXX1	U3EIU8	F6Y367	F7HAH2	F7CBS5	U3CJP8	F6QNH5	F7FRB8	0	1	1	0	0	1	1	0	0	1	1	0	0	0	1	0	0	1	1	0	0	1	1	0	0	0	0	0	0	1	1	0	0
9483	Callithrix jacchus	Callithrix	Cebidae	Primates	Mammalia	28275	Human adenovirus D10	B5BQ05	U3BXX1	U3EIU8	F6Y367	F7HAH2	F7CBS5	U3CJP8	F6QNH5	F7FRB8	1	1	1	0	1	0	1	0	0	1	1	0	1	0	1	0	1	1	1	0	0	0	1	0	0	0	0	0	1	1	1	0	0
9483	Callithrix jacchus	Callithrix	Cebidae	Primates	Mammalia	46940	Human adenovirus 45	Q2Z0J0	U3BXX1	U3EIU8	F6Y367	F7HAH2	F7CBS5	U3CJP8	F6QNH5	F7FRB8	1	1	1	0	1	1	1	0	0	1	1	0	0	0	1	0	0	1	1	0	0	1	1	0	0	0	0	0	0	1	1	0	0
9483	Callithrix jacchus	Callithrix	Cebidae	Primates	Mammalia	1091197	Human adenovirus 62	G1FBZ2	U3BXX1	U3EIU8	F6Y367	F7HAH2	F7CBS5	U3CJP8	F6QNH5	F7FRB8	1	1	1	0	1	1	1	0	0	1	1	0	0	0	1	0	1	1	1	0	0	1	1	0	0	0	0	0	0	1	1	0	0
9483	Callithrix jacchus	Callithrix	Cebidae	Primates	Mammalia	995021	Simian adenovirus 48	F2WTI9	U3BXX1	U3EIU8	F6Y367	F7HAH2	F7CBS5	U3CJP8	F6QNH5	F7FRB8	1	1	1	0	1	1	1	0	1	0	1	0	1	1	1	0	0	1	1	0	0	1	1	0	0	1	1	0	0	0	0	0	0
9483	Callithrix jacchus	Callithrix	Cebidae	Primates	Mammalia	172861	Fowl aviadenovirus 5	R4N0P7	U3BXX1	U3EIU8	F6Y367	F7HAH2	F7CBS5	U3CJP8	F6QNH5	F7FRB8	0	1	1	0	0	1	1	0	0	0	1	0	0	1	1	0	0	1	1	0	0	1	1	0	0	1	1	0	0	0	0	0	0
9483	Callithrix jacchus	Callithrix	Cebidae	Primates	Mammalia	190063	Fowl aviadenovirus C	A0A096ZH11	U3BXX1	U3EIU8	F6Y367	F7HAH2	F7CBS5	U3CJP8	F6QNH5	F7FRB8	1	1	1	0	0	1	1	0	0	0	1	0	1	1	1	0	0	1	1	0	0	1	1	0	0	1	1	0	0	0	0	0	0
9483	Callithrix jacchus	Callithrix	Cebidae	Primates	Mammalia	943083	California sea lion adenovirus 1	A0A0P0CY11	U3BXX1	U3EIU8	F6Y367	F7HAH2	F7CBS5	U3CJP8	F6QNH5	F7FRB8	1	1	1	0	1	1	1	0	1	0	1	0	1	1	1	0	0	1	1	0	0	0	1	0	1	1	1	0	0	0	0	0	0
9483	Callithrix jacchus	Callithrix	Cebidae	Primates	Mammalia	130310	Human mastadenovirus D	A0A3S6PYI6	U3BXX1	U3EIU8	F6Y367	F7HAH2	F7CBS5	U3CJP8	F6QNH5	F7FRB8	0	1	1	0	0	1	1	0	0	1	1	0	0	0	1	0	0	1	1	0	0	1	1	0	0	1	0	0	0	1	1	0	0
9483	Callithrix jacchus	Callithrix	Cebidae	Primates	Mammalia	1159189	Simian adenovirus A1258	H9AAJ6	U3BXX1	U3EIU8	F6Y367	F7HAH2	F7CBS5	U3CJP8	F6QNH5	F7FRB8	1	1	1	0	1	1	1	0	0	0	1	0	1	1	1	0	0	1	1	0	0	1	1	0	0	1	1	0	0	0	0	0	0
9483	Callithrix jacchus	Callithrix	Cebidae	Primates	Mammalia	66295	Avian adenovirus 8 (strain ATCC A-2A)	M4GPG9	U3BXX1	U3EIU8	F6Y367	F7HAH2	F7CBS5	U3CJP8	F6QNH5	F7FRB8	0	1	1	0	0	1	1	0	0	1	1	0	0	0	1	0	0	1	1	0	0	1	1	0	0	0	0	0	0	1	1	0	0
9483	Callithrix jacchus	Callithrix	Cebidae	Primates	Mammalia	260047	Human adenovirus 3+7	R4HLK2	U3BXX1	U3EIU8	F6Y367	F7HAH2	F7CBS5	U3CJP8	F6QNH5	F7FRB8	1	1	1	0	1	1	1	0	0	0	1	0	1	0	1	0	0	1	1	0	0	1	1	0	0	0	0	0	0	1	1	0	0
9483	Callithrix jacchus	Callithrix	Cebidae	Primates	Mammalia	10546	Bovine adenovirus 1	O71201	U3BXX1	U3EIU8	F6Y367	F7HAH2	F7CBS5	U3CJP8	F6QNH5	F7FRB8	1	0	1	0	1	1	1	0	1	0	1	0	1	0	1	0	0	0	1	0	0	0	1	0	1	0	1	0	0	0	0	0	0
9483	Callithrix jacchus	Callithrix	Cebidae	Primates	Mammalia	31544	Human adenovirus B serotype 16	R4HLF4	U3BXX1	U3EIU8	F6Y367	F7HAH2	F7CBS5	U3CJP8	F6QNH5	F7FRB8	0	1	1	0	1	1	1	0	0	1	1	0	0	0	1	0	0	1	1	0	0	1	1	0	0	0	0	0	0	1	1	0	0
9483	Callithrix jacchus	Callithrix	Cebidae	Primates	Mammalia	1580497	Psittacine adenovirus 3	A0A0A7JTT3	U3BXX1	U3EIU8	F6Y367	F7HAH2	F7CBS5	U3CJP8	F6QNH5	F7FRB8	1	1	1	0	1	1	1	0	0	0	1	0	1	1	1	0	0	1	1	0	0	1	1	0	0	1	1	0	0	0	0	0	0
9483	Callithrix jacchus	Callithrix	Cebidae	Primates	Mammalia	2461378	Human adenovirus 86	A0A3G8W3T5	U3BXX1	U3EIU8	F6Y367	F7HAH2	F7CBS5	U3CJP8	F6QNH5	F7FRB8	1	1	1	0	1	1	1	0	0	0	1	0	1	1	1	0	0	1	1	0	0	1	1	0	0	1	1	0	0	0	0	0	0
9483	Callithrix jacchus	Callithrix	Cebidae	Primates	Mammalia	1907210	Human adenovirus sp.	A0A1Y1BYA0	U3BXX1	U3EIU8	F6Y367	F7HAH2	F7CBS5	U3CJP8	F6QNH5	F7FRB8	1	1	1	0	1	0	1	0	1	1	1	0	1	0	1	0	1	1	1	0	1	1	1	0	0	0	0	0	1	1	1	0	0
9483	Callithrix jacchus	Callithrix	Cebidae	Primates	Mammalia	2169706	Deer atadenovirus A	A0A515MFS4	U3BXX1	U3EIU8	F6Y367	F7HAH2	F7CBS5	U3CJP8	F6QNH5	F7FRB8	1	1	1	0	1	1	1	0	0	0	1	0	1	1	1	0	0	0	1	0	0	1	1	0	1	1	1	0	0	0	0	0	0
9483	Callithrix jacchus	Callithrix	Cebidae	Primates	Mammalia	10541	Human adenovirus 11	Q75Q64	U3BXX1	U3EIU8	F6Y367	F7HAH2	F7CBS5	U3CJP8	F6QNH5	F7FRB8	1	1	1	0	1	1	1	0	0	0	1	0	1	1	1	0	0	1	1	0	0	1	1	0	0	1	1	0	0	0	0	0	0
9483	Callithrix jacchus	Callithrix	Cebidae	Primates	Mammalia	46925	Human adenovirus 23	W8CZP4	U3BXX1	U3EIU8	F6Y367	F7HAH2	F7CBS5	U3CJP8	F6QNH5	F7FRB8	1	1	1	0	1	1	1	0	0	1	1	0	1	0	1	0	1	1	1	0	0	1	1	0	0	1	0	0	1	1	1	0	0
9483	Callithrix jacchus	Callithrix	Cebidae	Primates	Mammalia	111167	Bovine adenovirus 6	K9MNV0	U3BXX1	U3EIU8	F6Y367	F7HAH2	F7CBS5	U3CJP8	F6QNH5	F7FRB8	1	1	1	0	1	1	1	0	1	0	1	0	1	1	1	0	0	0	1	0	0	1	1	0	1	1	1	0	0	0	0	0	0
9483	Callithrix jacchus	Callithrix	Cebidae	Primates	Mammalia	38420	Simian adenovirus 3	Q695Q9	U3BXX1	U3EIU8	F6Y367	F7HAH2	F7CBS5	U3CJP8	F6QNH5	F7FRB8	1	1	1	0	1	1	1	0	1	0	1	0	1	1	1	0	0	1	1	0	0	1	1	0	1	1	1	0	0	0	0	0	0
9483	Callithrix jacchus	Callithrix	Cebidae	Primates	Mammalia	46931	Human adenovirus 29	Q2Z0J9	U3BXX1	U3EIU8	F6Y367	F7HAH2	F7CBS5	U3CJP8	F6QNH5	F7FRB8	1	1	1	0	1	0	1	0	0	0	1	0	1	0	1	0	1	1	1	0	1	0	1	0	0	0	0	0	1	1	1	0	0
9483	Callithrix jacchus	Callithrix	Cebidae	Primates	Mammalia	10528	Human adenovirus A serotype 18	D3JIU4	U3BXX1	U3EIU8	F6Y367	F7HAH2	F7CBS5	U3CJP8	F6QNH5	F7FRB8	1	1	1	0	1	1	1	0	0	1	1	0	1	0	1	0	1	1	1	0	0	1	1	0	0	0	0	0	0	1	1	0	0
9483	Callithrix jacchus	Callithrix	Cebidae	Primates	Mammalia	2064734	Rhesus adenovirus 58	A0A2H5AIA5	U3BXX1	U3EIU8	F6Y367	F7HAH2	F7CBS5	U3CJP8	F6QNH5	F7FRB8	1	1	1	0	1	1	1	0	1	0	1	0	1	1	1	0	0	1	1	0	0	1	1	0	0	1	1	0	0	0	0	0	0
9483	Callithrix jacchus	Callithrix	Cebidae	Primates	Mammalia	1574627	Rhesus adenovirus 51	A0A0A1EWW7	U3BXX1	U3EIU8	F6Y367	F7HAH2	F7CBS5	U3CJP8	F6QNH5	F7FRB8	1	1	1	0	1	1	1	0	1	0	1	0	1	1	1	0	0	1	1	0	0	1	1	0	0	1	1	0	0	0	0	0	0
9483	Callithrix jacchus	Callithrix	Cebidae	Primates	Mammalia	35261	Human adenovirus 34a	Q67713	U3BXX1	U3EIU8	F6Y367	F7HAH2	F7CBS5	U3CJP8	F6QNH5	F7FRB8	1	1	1	0	1	1	1	0	0	1	1	0	1	0	1	0	0	1	1	0	0	1	1	0	0	0	0	0	1	1	1	0	0
9483	Callithrix jacchus	Callithrix	Cebidae	Primates	Mammalia	46927	Human adenovirus 25	Q2Z0K2	U3BXX1	U3EIU8	F6Y367	F7HAH2	F7CBS5	U3CJP8	F6QNH5	F7FRB8	1	1	1	0	1	0	1	0	0	1	1	0	1	0	1	0	1	1	1	0	1	1	1	0	0	0	0	0	1	1	1	0	0
9483	Callithrix jacchus	Callithrix	Cebidae	Primates	Mammalia	1986506	Bat mastadenovirus WIV18	A0A1X9RIU8	U3BXX1	U3EIU8	F6Y367	F7HAH2	F7CBS5	U3CJP8	F6QNH5	F7FRB8	1	1	1	0	1	1	1	0	0	0	1	0	1	1	1	0	0	1	1	0	0	1	1	0	1	1	0	0	0	0	0	0	0
9483	Callithrix jacchus	Callithrix	Cebidae	Primates	Mammalia	1159194	Simian adenovirus A1335	H9AB09	U3BXX1	U3EIU8	F6Y367	F7HAH2	F7CBS5	U3CJP8	F6QNH5	F7FRB8	1	1	1	0	1	1	1	0	0	0	1	0	1	1	1	0	0	1	1	0	0	1	1	0	0	1	1	0	0	0	0	0	0
9483	Callithrix jacchus	Callithrix	Cebidae	Primates	Mammalia	35263	Human adenovirus 4a	A0A3G9K966	U3BXX1	U3EIU8	F6Y367	F7HAH2	F7CBS5	U3CJP8	F6QNH5	F7FRB8	1	1	1	0	1	1	1	0	0	0	1	0	1	0	1	0	1	1	1	0	0	1	1	0	0	0	0	0	1	1	1	0	0
9483	Callithrix jacchus	Callithrix	Cebidae	Primates	Mammalia	2250215	Polar bear mastadenovirus 1	A0A2Z4QJC1	U3BXX1	U3EIU8	F6Y367	F7HAH2	F7CBS5	U3CJP8	F6QNH5	F7FRB8	1	0	1	0	1	1	1	0	0	0	1	0	1	1	1	0	0	1	1	0	0	1	1	0	1	1	1	0	0	0	0	0	0
9483	Callithrix jacchus	Callithrix	Cebidae	Primates	Mammalia	874272	Lizard adenovirus 2	A0A076FTG7	U3BXX1	U3EIU8	F6Y367	F7HAH2	F7CBS5	U3CJP8	F6QNH5	F7FRB8	1	1	1	0	1	1	1	0	0	0	1	0	1	1	1	0	0	1	1	0	0	1	1	0	0	1	1	0	0	0	0	0	0
9483	Callithrix jacchus	Callithrix	Cebidae	Primates	Mammalia	413259	Simian adenovirus 6	H9TET4	U3BXX1	U3EIU8	F6Y367	F7HAH2	F7CBS5	U3CJP8	F6QNH5	F7FRB8	1	1	1	0	1	1	1	0	1	0	1	0	1	1	1	0	0	1	1	0	0	1	1	0	1	1	1	0	0	0	0	0	0
9483	Callithrix jacchus	Callithrix	Cebidae	Primates	Mammalia	262789	Human adenovirus 35+11	Q76I92	U3BXX1	U3EIU8	F6Y367	F7HAH2	F7CBS5	U3CJP8	F6QNH5	F7FRB8	1	1	1	0	1	1	1	0	0	1	1	0	0	0	1	0	0	1	1	0	0	1	1	0	0	0	0	0	0	1	1	0	0
9483	Callithrix jacchus	Callithrix	Cebidae	Primates	Mammalia	1788434	Bat mastadenovirus WIV12	A0A1B0UI17	U3BXX1	U3EIU8	F6Y367	F7HAH2	F7CBS5	U3CJP8	F6QNH5	F7FRB8	1	1	1	0	1	0	1	0	1	0	1	0	1	1	1	0	0	0	1	0	0	0	1	0	0	1	0	0	0	0	0	0	0
9483	Callithrix jacchus	Callithrix	Cebidae	Primates	Mammalia	1986505	Bat mastadenovirus WIV17	A0A1X9RIT2	U3BXX1	U3EIU8	F6Y367	F7HAH2	F7CBS5	U3CJP8	F6QNH5	F7FRB8	1	1	1	0	1	1	1	0	0	0	1	0	1	1	1	0	1	1	1	0	0	1	1	0	1	1	0	0	0	0	0	0	0
9483	Callithrix jacchus	Callithrix	Cebidae	Primates	Mammalia	46923	Human adenovirus 20	Q2Z0K6	U3BXX1	U3EIU8	F6Y367	F7HAH2	F7CBS5	U3CJP8	F6QNH5	F7FRB8	1	1	1	0	1	0	1	0	1	0	1	0	1	0	1	0	1	1	1	0	0	0	1	0	0	0	0	0	1	1	1	0	0
9483	Callithrix jacchus	Callithrix	Cebidae	Primates	Mammalia	245072	Human adenovirus 51	Q2Z0I4	U3BXX1	U3EIU8	F6Y367	F7HAH2	F7CBS5	U3CJP8	F6QNH5	F7FRB8	1	1	1	0	1	1	1	0	1	1	1	0	0	0	1	0	1	1	1	0	1	1	1	0	0	0	0	0	1	1	1	0	0
9483	Callithrix jacchus	Callithrix	Cebidae	Primates	Mammalia	980087	Human adenovirus 58	E9P574	U3BXX1	U3EIU8	F6Y367	F7HAH2	F7CBS5	U3CJP8	F6QNH5	F7FRB8	1	1	1	0	1	1	1	0	1	0	1	0	1	1	1	0	1	1	1	0	0	1	1	0	1	1	1	0	0	0	0	0	0
9483	Callithrix jacchus	Callithrix	Cebidae	Primates	Mammalia	10529	Human adenovirus A serotype 31	P36848	U3BXX1	U3EIU8	F6Y367	F7HAH2	F7CBS5	U3CJP8	F6QNH5	F7FRB8	1	1	1	0	1	1	1	0	0	1	1	0	0	0	1	0	1	1	1	0	0	1	1	0	0	0	1	0	0	1	1	0	0
9483	Callithrix jacchus	Callithrix	Cebidae	Primates	Mammalia	1604283	Human adenovirus 69	M0QU65	U3BXX1	U3EIU8	F6Y367	F7HAH2	F7CBS5	U3CJP8	F6QNH5	F7FRB8	1	1	1	0	1	1	1	0	1	0	1	0	1	1	1	0	0	1	1	0	0	1	1	0	0	1	1	0	0	0	0	0	0
9483	Callithrix jacchus	Callithrix	Cebidae	Primates	Mammalia	1788432	Bat mastadenovirus WIV10	A0A163HK55	U3BXX1	U3EIU8	F6Y367	F7HAH2	F7CBS5	U3CJP8	F6QNH5	F7FRB8	1	1	1	0	1	1	1	0	1	0	1	0	1	1	1	0	1	1	1	0	0	1	1	0	1	1	1	0	0	0	0	0	0
9483	Callithrix jacchus	Callithrix	Cebidae	Primates	Mammalia	46943	Human adenovirus 38	Q2Z0J5	U3BXX1	U3EIU8	F6Y367	F7HAH2	F7CBS5	U3CJP8	F6QNH5	F7FRB8	1	1	1	0	1	1	1	0	0	1	1	0	1	0	1	0	1	1	1	0	1	1	1	0	0	0	0	0	1	1	1	0	0
9483	Callithrix jacchus	Callithrix	Cebidae	Primates	Mammalia	650127	Human adenovirus D37H17	C8ZJU4	U3BXX1	U3EIU8	F6Y367	F7HAH2	F7CBS5	U3CJP8	F6QNH5	F7FRB8	1	1	1	0	1	1	1	0	1	0	1	0	1	0	1	0	1	1	1	0	1	1	1	0	0	0	0	0	1	1	1	0	0
9483	Callithrix jacchus	Callithrix	Cebidae	Primates	Mammalia	1520004	Skua adenovirus 1	G9B6L5	U3BXX1	U3EIU8	F6Y367	F7HAH2	F7CBS5	U3CJP8	F6QNH5	F7FRB8	1	0	1	0	1	1	1	0	0	0	1	0	1	1	1	0	0	1	1	0	0	1	1	0	1	1	1	0	0	0	0	0	0
9483	Callithrix jacchus	Callithrix	Cebidae	Primates	Mammalia	10512	Canine adenovirus 1	A0A1L2BWH5	U3BXX1	U3EIU8	F6Y367	F7HAH2	F7CBS5	U3CJP8	F6QNH5	F7FRB8	1	1	1	0	1	1	1	0	0	0	1	0	1	1	1	0	0	1	1	0	0	1	1	0	1	1	1	0	0	0	0	0	0
60711	Chlorocebus sabaeus	Chlorocebus	Cercopithecidae	Primates	Mammalia	32608	Human adenovirus 21	Q67712	A0A0D9R932	A0A0D9RRP8	A0A0D9R3Y3	A0A0D9R4U3	A0A0D9RJD3	A0A0D9RZ41	A0A0D9RW60	A0A0D9RVH0	1	1	1	0	1	1	1	0	1	1	1	0	1	0	1	0	0	1	1	0	0	1	1	0	1	1	0	0	1	0	1	0	0
60711	Chlorocebus sabaeus	Chlorocebus	Cercopithecidae	Primates	Mammalia	46933	Human adenovirus 32	Q2Z0J8	A0A0D9R932	A0A0D9RRP8	A0A0D9R3Y3	A0A0D9R4U3	A0A0D9RJD3	A0A0D9RZ41	A0A0D9RW60	A0A0D9RVH0	1	1	1	0	1	1	1	0	1	0	1	0	1	0	1	0	0	1	1	0	0	0	1	0	1	0	0	0	1	0	1	0	0
60711	Chlorocebus sabaeus	Chlorocebus	Cercopithecidae	Primates	Mammalia	35267	Porcine adenovirus B serotype 4	A0A0U3SAR0	A0A0D9R932	A0A0D9RRP8	A0A0D9R3Y3	A0A0D9R4U3	A0A0D9RJD3	A0A0D9RZ41	A0A0D9RW60	A0A0D9RVH0	1	1	1	0	1	1	1	0	1	0	1	0	1	1	1	0	0	1	1	0	0	1	1	0	0	1	1	0	0	0	0	0	0
60711	Chlorocebus sabaeus	Chlorocebus	Cercopithecidae	Primates	Mammalia	388609	Human adenovirus 22H8	C9S504	A0A0D9R932	A0A0D9RRP8	A0A0D9R3Y3	A0A0D9R4U3	A0A0D9RJD3	A0A0D9RZ41	A0A0D9RW60	A0A0D9RVH0	1	1	1	0	1	1	1	0	1	0	1	0	1	1	1	0	0	1	1	0	0	1	1	0	1	1	0	0	0	0	0	0	0
60711	Chlorocebus sabaeus	Chlorocebus	Cercopithecidae	Primates	Mammalia	10547	Fowl adenovirus C serotype 10 (strain SA2)	O55281	A0A0D9R932	A0A0D9RRP8	A0A0D9R3Y3	A0A0D9R4U3	A0A0D9RJD3	A0A0D9RZ41	A0A0D9RW60	A0A0D9RVH0	0	1	1	0	0	1	1	0	0	1	1	0	0	0	1	0	0	1	1	0	0	1	1	0	0	1	0	0	0	0	1	0	0
60711	Chlorocebus sabaeus	Chlorocebus	Cercopithecidae	Primates	Mammalia	1091198	Human adenovirus 60a	G1FC29	A0A0D9R932	A0A0D9RRP8	A0A0D9R3Y3	A0A0D9R4U3	A0A0D9RJD3	A0A0D9RZ41	A0A0D9RW60	A0A0D9RVH0	1	1	1	0	1	1	1	0	1	1	1	0	1	0	1	0	0	1	1	0	0	1	1	0	1	0	0	0	1	0	1	0	0
60711	Chlorocebus sabaeus	Chlorocebus	Cercopithecidae	Primates	Mammalia	39641	Human adenovirus 48	Q2Z0I7	A0A0D9R932	A0A0D9RRP8	A0A0D9R3Y3	A0A0D9R4U3	A0A0D9RJD3	A0A0D9RZ41	A0A0D9RW60	A0A0D9RVH0	1	1	1	0	1	1	1	0	1	0	1	0	1	0	1	0	0	1	1	0	0	0	1	0	1	0	0	0	1	0	1	0	0
60711	Chlorocebus sabaeus	Chlorocebus	Cercopithecidae	Primates	Mammalia	114429	Bovine adenovirus 2	Q9DLD8	A0A0D9R932	A0A0D9RRP8	A0A0D9R3Y3	A0A0D9R4U3	A0A0D9RJD3	A0A0D9RZ41	A0A0D9RW60	A0A0D9RVH0	1	1	1	0	1	1	1	0	1	1	1	0	1	0	1	0	0	1	1	0	0	1	1	0	0	1	1	0	1	0	1	0	0
60711	Chlorocebus sabaeus	Chlorocebus	Cercopithecidae	Primates	Mammalia	764030	Pigeon adenovirus 1	X5M217	A0A0D9R932	A0A0D9RRP8	A0A0D9R3Y3	A0A0D9R4U3	A0A0D9RJD3	A0A0D9RZ41	A0A0D9RW60	A0A0D9RVH0	0	1	1	0	0	1	1	0	0	0	1	0	0	1	1	0	0	1	1	0	0	1	1	0	0	1	1	0	0	0	0	0	0
60711	Chlorocebus sabaeus	Chlorocebus	Cercopithecidae	Primates	Mammalia	1520004	Skua adenovirus 1	G9B6L5	A0A0D9R932	A0A0D9RRP8	A0A0D9R3Y3	A0A0D9R4U3	A0A0D9RJD3	A0A0D9RZ41	A0A0D9RW60	A0A0D9RVH0	1	1	1	0	1	1	1	0	1	0	1	0	1	1	1	0	0	1	1	0	0	1	1	0	0	1	1	0	0	0	0	0	0
60711	Chlorocebus sabaeus	Chlorocebus	Cercopithecidae	Primates	Mammalia	46935	Human adenovirus 39	Q2Z0J4	A0A0D9R932	A0A0D9RRP8	A0A0D9R3Y3	A0A0D9R4U3	A0A0D9RJD3	A0A0D9RZ41	A0A0D9RW60	A0A0D9RVH0	1	1	1	0	1	0	1	0	1	0	1	0	1	0	1	0	0	1	1	0	0	0	1	0	1	0	0	0	1	0	1	0	1
60711	Chlorocebus sabaeus	Chlorocebus	Cercopithecidae	Primates	Mammalia	2064737	Rhesus adenovirus 61	A0A2H5AIG2	A0A0D9R932	A0A0D9RRP8	A0A0D9R3Y3	A0A0D9R4U3	A0A0D9RJD3	A0A0D9RZ41	A0A0D9RW60	A0A0D9RVH0	1	1	1	0	1	1	1	0	1	0	1	0	1	1	1	0	0	1	1	0	0	1	1	0	0	1	0	0	0	0	0	0	0
60711	Chlorocebus sabaeus	Chlorocebus	Cercopithecidae	Primates	Mammalia	28284	Human adenovirus F serotype 40	P18047	A0A0D9R932	A0A0D9RRP8	A0A0D9R3Y3	A0A0D9R4U3	A0A0D9RJD3	A0A0D9RZ41	A0A0D9RW60	A0A0D9RVH0	1	1	1	0	1	1	1	0	1	1	1	0	1	0	1	0	0	1	1	0	0	1	1	0	1	1	1	0	1	0	1	0	0
60711	Chlorocebus sabaeus	Chlorocebus	Cercopithecidae	Primates	Mammalia	2064741	Rhesus adenovirus 65	A0A2H5AIU4	A0A0D9R932	A0A0D9RRP8	A0A0D9R3Y3	A0A0D9R4U3	A0A0D9RJD3	A0A0D9RZ41	A0A0D9RW60	A0A0D9RVH0	1	1	1	0	1	1	1	0	1	0	1	0	1	1	1	0	0	1	1	0	0	1	1	0	0	1	1	0	0	0	0	0	0
60711	Chlorocebus sabaeus	Chlorocebus	Cercopithecidae	Primates	Mammalia	1337398	Human adenovirus 66	R4HLB2	A0A0D9R932	A0A0D9RRP8	A0A0D9R3Y3	A0A0D9R4U3	A0A0D9RJD3	A0A0D9RZ41	A0A0D9RW60	A0A0D9RVH0	1	1	1	0	1	1	1	0	1	1	1	0	1	0	1	0	0	1	1	0	0	1	1	0	0	1	0	0	0	0	1	0	0
60711	Chlorocebus sabaeus	Chlorocebus	Cercopithecidae	Primates	Mammalia	10513	Canine adenovirus serotype 1 (strain Glaxo)	P22230	A0A0D9R932	A0A0D9RRP8	A0A0D9R3Y3	A0A0D9R4U3	A0A0D9RJD3	A0A0D9RZ41	A0A0D9RW60	A0A0D9RVH0	1	1	1	0	1	1	1	0	1	1	1	0	1	0	1	0	0	1	1	0	0	1	1	0	0	1	1	0	0	0	1	0	0
60711	Chlorocebus sabaeus	Chlorocebus	Cercopithecidae	Primates	Mammalia	190062	Fowl aviadenovirus B	H8WR01	A0A0D9R932	A0A0D9RRP8	A0A0D9R3Y3	A0A0D9R4U3	A0A0D9RJD3	A0A0D9RZ41	A0A0D9RW60	A0A0D9RVH0	0	1	1	0	0	1	1	0	0	1	1	0	0	0	1	0	0	1	1	0	0	1	1	0	0	1	1	0	0	0	1	0	0
60711	Chlorocebus sabaeus	Chlorocebus	Cercopithecidae	Primates	Mammalia	46941	Human adenovirus 46	Q2Z0I9	A0A0D9R932	A0A0D9RRP8	A0A0D9R3Y3	A0A0D9R4U3	A0A0D9RJD3	A0A0D9RZ41	A0A0D9RW60	A0A0D9RVH0	1	1	1	0	1	1	1	0	1	0	1	0	1	0	1	0	0	1	1	0	0	1	1	0	1	1	0	0	1	0	1	0	0
60711	Chlorocebus sabaeus	Chlorocebus	Cercopithecidae	Primates	Mammalia	1159187	Simian adenovirus A1163	H9AAD0	A0A0D9R932	A0A0D9RRP8	A0A0D9R3Y3	A0A0D9R4U3	A0A0D9RJD3	A0A0D9RZ41	A0A0D9RW60	A0A0D9RVH0	1	1	1	0	0	1	1	0	0	0	1	0	1	1	1	0	0	1	1	0	0	1	1	0	0	1	1	0	0	0	0	0	0
60711	Chlorocebus sabaeus	Chlorocebus	Cercopithecidae	Primates	Mammalia	172862	Fowl aviadenovirus 6	A0A191ULR8	A0A0D9R932	A0A0D9RRP8	A0A0D9R3Y3	A0A0D9R4U3	A0A0D9RJD3	A0A0D9RZ41	A0A0D9RW60	A0A0D9RVH0	0	1	1	0	0	1	1	0	0	1	1	0	1	1	1	0	0	1	1	0	0	1	1	0	0	1	1	0	0	0	0	0	0
60711	Chlorocebus sabaeus	Chlorocebus	Cercopithecidae	Primates	Mammalia	2064734	Rhesus adenovirus 58	A0A2H5AIA5	A0A0D9R932	A0A0D9RRP8	A0A0D9R3Y3	A0A0D9R4U3	A0A0D9RJD3	A0A0D9RZ41	A0A0D9RW60	A0A0D9RVH0	1	1	1	0	1	1	1	0	1	0	1	0	1	1	1	0	0	1	1	0	0	1	1	0	1	1	1	0	0	0	0	0	0
60711	Chlorocebus sabaeus	Chlorocebus	Cercopithecidae	Primates	Mammalia	310800	Human adenovirus 7l	310800	A0A0D9R932	A0A0D9RRP8	A0A0D9R3Y3	A0A0D9R4U3	A0A0D9RJD3	A0A0D9RZ41	A0A0D9RW60	A0A0D9RVH0	0	0	0	0	0	0	0	0	0	0	0	0	0	0	0	0	0	0	0	0	0	0	0	0	0	0	0	0	0	0	0	0	0
60711	Chlorocebus sabaeus	Chlorocebus	Cercopithecidae	Primates	Mammalia	10524	Human adenovirus F serotype 41	F8WQR3	A0A0D9R932	A0A0D9RRP8	A0A0D9R3Y3	A0A0D9R4U3	A0A0D9RJD3	A0A0D9RZ41	A0A0D9RW60	A0A0D9RVH0	1	1	1	0	1	1	1	0	1	1	1	0	1	0	1	0	0	1	1	0	0	1	1	0	1	1	1	0	1	0	1	0	0
60711	Chlorocebus sabaeus	Chlorocebus	Cercopithecidae	Primates	Mammalia	1159189	Simian adenovirus A1258	H9AAJ6	A0A0D9R932	A0A0D9RRP8	A0A0D9R3Y3	A0A0D9R4U3	A0A0D9RJD3	A0A0D9RZ41	A0A0D9RW60	A0A0D9RVH0	1	1	1	0	1	1	1	0	1	0	1	0	1	1	1	0	0	1	1	0	0	1	1	0	0	1	1	0	0	0	0	0	0
60711	Chlorocebus sabaeus	Chlorocebus	Cercopithecidae	Primates	Mammalia	66295	Avian adenovirus 8 (strain ATCC A-2A)	M4GPG9	A0A0D9R932	A0A0D9RRP8	A0A0D9R3Y3	A0A0D9R4U3	A0A0D9RJD3	A0A0D9RZ41	A0A0D9RW60	A0A0D9RVH0	0	1	1	0	0	1	1	0	0	1	1	0	0	0	1	0	0	1	1	0	0	1	1	0	0	0	1	0	0	0	1	0	0
60711	Chlorocebus sabaeus	Chlorocebus	Cercopithecidae	Primates	Mammalia	995021	Simian adenovirus 48	F2WTI9	A0A0D9R932	A0A0D9RRP8	A0A0D9R3Y3	A0A0D9R4U3	A0A0D9RJD3	A0A0D9RZ41	A0A0D9RW60	A0A0D9RVH0	1	1	1	0	1	1	1	0	1	0	1	0	1	1	1	0	0	1	1	0	0	1	1	0	0	1	1	0	0	0	0	0	0
60711	Chlorocebus sabaeus	Chlorocebus	Cercopithecidae	Primates	Mammalia	52275	Human adenovirus D37	A0A1Y1BYV9	A0A0D9R932	A0A0D9RRP8	A0A0D9R3Y3	A0A0D9R4U3	A0A0D9RJD3	A0A0D9RZ41	A0A0D9RW60	A0A0D9RVH0	1	1	1	0	1	1	1	0	1	1	1	0	1	0	1	0	1	1	1	0	0	0	1	0	1	0	0	0	1	0	1	0	0
60711	Chlorocebus sabaeus	Chlorocebus	Cercopithecidae	Primates	Mammalia	650123	Human adenovirus D17H29	C8ZJU0	A0A0D9R932	A0A0D9RRP8	A0A0D9R3Y3	A0A0D9R4U3	A0A0D9RJD3	A0A0D9RZ41	A0A0D9RW60	A0A0D9RVH0	1	1	1	0	1	1	1	0	1	1	1	0	1	0	1	0	0	1	1	0	0	1	1	0	1	0	0	0	0	0	1	0	0
60711	Chlorocebus sabaeus	Chlorocebus	Cercopithecidae	Primates	Mammalia	111167	Bovine adenovirus 6	K9MNV0	A0A0D9R932	A0A0D9RRP8	A0A0D9R3Y3	A0A0D9R4U3	A0A0D9RJD3	A0A0D9RZ41	A0A0D9RW60	A0A0D9RVH0	1	1	1	0	1	0	1	0	1	0	1	0	1	1	1	0	0	1	1	0	0	1	1	0	1	1	1	0	0	0	0	0	0
60711	Chlorocebus sabaeus	Chlorocebus	Cercopithecidae	Primates	Mammalia	556926	Human adenovirus 53	E5RWD1	A0A0D9R932	A0A0D9RRP8	A0A0D9R3Y3	A0A0D9R4U3	A0A0D9RJD3	A0A0D9RZ41	A0A0D9RW60	A0A0D9RVH0	1	1	1	0	1	1	1	0	1	1	1	0	1	0	1	0	1	1	1	0	0	1	1	0	1	1	0	0	1	0	1	0	0
60711	Chlorocebus sabaeus	Chlorocebus	Cercopithecidae	Primates	Mammalia	2039267	Eidolon helvum adenovirus	A0A348FKH7	A0A0D9R932	A0A0D9RRP8	A0A0D9R3Y3	A0A0D9R4U3	A0A0D9RJD3	A0A0D9RZ41	A0A0D9RW60	A0A0D9RVH0	1	1	1	0	1	1	1	0	1	1	1	0	0	0	1	0	0	1	1	0	0	1	1	0	0	1	1	0	0	0	1	0	1
60711	Chlorocebus sabaeus	Chlorocebus	Cercopithecidae	Primates	Mammalia	46931	Human adenovirus 29	Q2Z0J9	A0A0D9R932	A0A0D9RRP8	A0A0D9R3Y3	A0A0D9R4U3	A0A0D9RJD3	A0A0D9RZ41	A0A0D9RW60	A0A0D9RVH0	1	0	1	0	1	0	1	0	1	0	1	0	1	0	1	0	1	1	1	0	0	0	1	0	0	0	0	0	1	0	1	0	0
60711	Chlorocebus sabaeus	Chlorocebus	Cercopithecidae	Primates	Mammalia	175568	Simian adenovirus 24	Q6QP89	A0A0D9R932	A0A0D9RRP8	A0A0D9R3Y3	A0A0D9R4U3	A0A0D9RJD3	A0A0D9RZ41	A0A0D9RW60	A0A0D9RVH0	1	1	1	0	0	1	1	0	0	0	1	0	1	1	1	0	0	1	1	0	0	1	1	0	0	0	1	0	0	0	0	0	0
60711	Chlorocebus sabaeus	Chlorocebus	Cercopithecidae	Primates	Mammalia	46939	Human adenovirus 44	Q2Z0J1	A0A0D9R932	A0A0D9RRP8	A0A0D9R3Y3	A0A0D9R4U3	A0A0D9RJD3	A0A0D9RZ41	A0A0D9RW60	A0A0D9RVH0	1	1	1	0	1	1	1	0	1	1	1	0	1	0	1	0	0	1	1	0	0	1	1	0	0	1	0	0	0	0	1	0	0
60711	Chlorocebus sabaeus	Chlorocebus	Cercopithecidae	Primates	Mammalia	1968887	Squirrel adenovirus 1	A0A240FBH1	A0A0D9R932	A0A0D9RRP8	A0A0D9R3Y3	A0A0D9R4U3	A0A0D9RJD3	A0A0D9RZ41	A0A0D9RW60	A0A0D9RVH0	1	1	1	0	1	1	1	0	1	0	1	0	1	1	1	0	0	1	1	0	0	1	1	0	1	1	0	0	0	0	0	0	0
60711	Chlorocebus sabaeus	Chlorocebus	Cercopithecidae	Primates	Mammalia	1923976	Simian mastadenovirus WIV19	A0A1L3INY3	A0A0D9R932	A0A0D9RRP8	A0A0D9R3Y3	A0A0D9R4U3	A0A0D9RJD3	A0A0D9RZ41	A0A0D9RW60	A0A0D9RVH0	1	1	1	0	1	1	1	0	1	0	1	0	1	1	1	0	0	1	1	0	0	1	1	0	0	1	1	0	0	0	0	0	0
60711	Chlorocebus sabaeus	Chlorocebus	Cercopithecidae	Primates	Mammalia	130329	Duck adenovirus 1	A0A482J640	A0A0D9R932	A0A0D9RRP8	A0A0D9R3Y3	A0A0D9R4U3	A0A0D9RJD3	A0A0D9RZ41	A0A0D9RW60	A0A0D9RVH0	1	1	1	0	1	1	1	0	1	1	1	0	1	0	1	0	0	1	1	0	0	1	1	0	0	1	1	0	0	0	1	0	0
60711	Chlorocebus sabaeus	Chlorocebus	Cercopithecidae	Primates	Mammalia	46936	Human adenovirus 36	Q2Z0J6	A0A0D9R932	A0A0D9RRP8	A0A0D9R3Y3	A0A0D9R4U3	A0A0D9RJD3	A0A0D9RZ41	A0A0D9RW60	A0A0D9RVH0	1	1	1	0	1	1	1	0	1	1	1	0	1	0	1	0	0	1	1	0	0	1	1	0	0	1	0	0	1	0	1	0	0
60711	Chlorocebus sabaeus	Chlorocebus	Cercopithecidae	Primates	Mammalia	35261	Human adenovirus 34a	Q67713	A0A0D9R932	A0A0D9RRP8	A0A0D9R3Y3	A0A0D9R4U3	A0A0D9RJD3	A0A0D9RZ41	A0A0D9RW60	A0A0D9RVH0	1	1	1	0	1	1	1	0	1	1	1	0	1	0	1	0	0	1	1	0	0	1	1	0	1	0	1	0	0	0	1	0	0
60711	Chlorocebus sabaeus	Chlorocebus	Cercopithecidae	Primates	Mammalia	1159188	Simian adenovirus A1173	H9AAG4	A0A0D9R932	A0A0D9RRP8	A0A0D9R3Y3	A0A0D9R4U3	A0A0D9RJD3	A0A0D9RZ41	A0A0D9RW60	A0A0D9RVH0	1	1	1	0	1	1	1	0	1	0	1	0	1	1	1	0	0	1	1	0	0	1	1	0	0	1	1	0	0	0	0	0	0
60711	Chlorocebus sabaeus	Chlorocebus	Cercopithecidae	Primates	Mammalia	2064742	Rhesus adenovirus 66	A0A2H5AIT5	A0A0D9R932	A0A0D9RRP8	A0A0D9R3Y3	A0A0D9R4U3	A0A0D9RJD3	A0A0D9RZ41	A0A0D9RW60	A0A0D9RVH0	1	1	1	0	1	1	1	0	1	0	1	0	1	1	1	0	0	1	1	0	0	1	1	0	0	1	1	0	0	0	0	0	0
60711	Chlorocebus sabaeus	Chlorocebus	Cercopithecidae	Primates	Mammalia	1574629	Rhesus adenovirus 53	A0A0A1EX03	A0A0D9R932	A0A0D9RRP8	A0A0D9R3Y3	A0A0D9R4U3	A0A0D9RJD3	A0A0D9RZ41	A0A0D9RW60	A0A0D9RVH0	1	1	1	0	1	1	1	0	1	0	1	0	1	1	1	0	0	1	1	0	0	1	1	0	1	1	0	0	0	0	0	0	0
60711	Chlorocebus sabaeus	Chlorocebus	Cercopithecidae	Primates	Mammalia	46940	Human adenovirus 45	Q2Z0J0	A0A0D9R932	A0A0D9RRP8	A0A0D9R3Y3	A0A0D9R4U3	A0A0D9RJD3	A0A0D9RZ41	A0A0D9RW60	A0A0D9RVH0	1	1	1	0	1	1	1	0	1	1	1	0	1	0	1	0	0	1	1	0	0	1	1	0	0	1	0	0	0	0	1	0	0
60711	Chlorocebus sabaeus	Chlorocebus	Cercopithecidae	Primates	Mammalia	172864	Fowl aviadenovirus 9	Q77VH5	A0A0D9R932	A0A0D9RRP8	A0A0D9R3Y3	A0A0D9R4U3	A0A0D9RJD3	A0A0D9RZ41	A0A0D9RW60	A0A0D9RVH0	0	1	1	0	0	1	1	0	0	1	1	0	0	0	1	0	0	1	1	0	0	1	1	0	0	0	1	0	0	0	1	0	0
60711	Chlorocebus sabaeus	Chlorocebus	Cercopithecidae	Primates	Mammalia	28285	Human adenovirus C serotype 5	P11818	A0A0D9R932	A0A0D9RRP8	A0A0D9R3Y3	A0A0D9R4U3	A0A0D9RJD3	A0A0D9RZ41	A0A0D9RW60	A0A0D9RVH0	1	1	1	0	1	1	1	0	1	1	1	0	1	0	1	0	0	1	1	0	0	1	1	0	0	1	1	0	0	0	1	0	0
60711	Chlorocebus sabaeus	Chlorocebus	Cercopithecidae	Primates	Mammalia	69150	Canine adenovirus serotype 1 (strain CLL)	Q65961	A0A0D9R932	A0A0D9RRP8	A0A0D9R3Y3	A0A0D9R4U3	A0A0D9RJD3	A0A0D9RZ41	A0A0D9RW60	A0A0D9RVH0	1	1	1	0	1	1	1	0	1	1	1	0	1	0	1	0	0	1	1	0	0	1	1	0	0	1	0	0	0	0	1	0	0
60711	Chlorocebus sabaeus	Chlorocebus	Cercopithecidae	Primates	Mammalia	2064732	Rhesus adenovirus 56	A0A2H5AI44	A0A0D9R932	A0A0D9RRP8	A0A0D9R3Y3	A0A0D9R4U3	A0A0D9RJD3	A0A0D9RZ41	A0A0D9RW60	A0A0D9RVH0	1	1	1	0	1	1	1	0	1	1	1	0	1	1	1	0	0	1	1	0	0	1	1	0	1	1	1	0	0	0	0	0	0
60711	Chlorocebus sabaeus	Chlorocebus	Cercopithecidae	Primates	Mammalia	1924072	Pigeon adenovirus 2a	A0A1L5LC39	A0A0D9R932	A0A0D9RRP8	A0A0D9R3Y3	A0A0D9R4U3	A0A0D9RJD3	A0A0D9RZ41	A0A0D9RW60	A0A0D9RVH0	1	1	1	0	1	0	1	0	1	0	1	0	1	1	1	0	0	1	1	0	0	1	1	0	1	0	1	0	0	0	0	0	0
60711	Chlorocebus sabaeus	Chlorocebus	Cercopithecidae	Primates	Mammalia	308444	Human adenovirus D serotype 15/H9	P68983	A0A0D9R932	A0A0D9RRP8	A0A0D9R3Y3	A0A0D9R4U3	A0A0D9RJD3	A0A0D9RZ41	A0A0D9RW60	A0A0D9RVH0	1	1	1	0	1	1	1	0	1	1	1	0	1	0	1	0	0	1	1	0	0	1	1	0	1	0	0	0	1	0	1	0	0
60711	Chlorocebus sabaeus	Chlorocebus	Cercopithecidae	Primates	Mammalia	218120	Human adenovirus 49	Q2Z0I6	A0A0D9R932	A0A0D9RRP8	A0A0D9R3Y3	A0A0D9R4U3	A0A0D9RJD3	A0A0D9RZ41	A0A0D9RW60	A0A0D9RVH0	1	1	1	0	1	1	1	0	1	1	1	0	1	0	1	0	0	1	1	0	0	1	1	0	1	1	0	0	1	0	1	0	0
60711	Chlorocebus sabaeus	Chlorocebus	Cercopithecidae	Primates	Mammalia	10522	Human adenovirus B serotype 35	Q67733	A0A0D9R932	A0A0D9RRP8	A0A0D9R3Y3	A0A0D9R4U3	A0A0D9RJD3	A0A0D9RZ41	A0A0D9RW60	A0A0D9RVH0	1	1	1	0	1	1	1	0	1	0	1	0	1	1	1	0	0	1	1	0	0	1	1	0	1	1	0	0	0	0	0	0	0
60711	Chlorocebus sabaeus	Chlorocebus	Cercopithecidae	Primates	Mammalia	31545	Human adenovirus D serotype 8	Q86843	A0A0D9R932	A0A0D9RRP8	A0A0D9R3Y3	A0A0D9R4U3	A0A0D9RJD3	A0A0D9RZ41	A0A0D9RW60	A0A0D9RVH0	1	1	1	0	1	1	1	0	1	1	1	0	1	0	1	0	0	1	1	0	0	0	1	0	1	1	0	0	1	0	1	0	0
60711	Chlorocebus sabaeus	Chlorocebus	Cercopithecidae	Primates	Mammalia	10533	Human adenovirus C serotype 1	Q76DN7	A0A0D9R932	A0A0D9RRP8	A0A0D9R3Y3	A0A0D9R4U3	A0A0D9RJD3	A0A0D9RZ41	A0A0D9RW60	A0A0D9RVH0	1	1	1	0	1	1	1	0	1	1	1	0	0	0	1	0	0	1	1	0	0	1	1	0	0	0	1	0	0	0	1	0	1
60711	Chlorocebus sabaeus	Chlorocebus	Cercopithecidae	Primates	Mammalia	1091197	Human adenovirus 62	G1FBZ2	A0A0D9R932	A0A0D9RRP8	A0A0D9R3Y3	A0A0D9R4U3	A0A0D9RJD3	A0A0D9RZ41	A0A0D9RW60	A0A0D9RVH0	1	1	1	0	1	1	1	0	1	1	1	0	1	0	1	0	0	1	1	0	0	1	1	0	0	1	1	0	1	0	1	0	0
60711	Chlorocebus sabaeus	Chlorocebus	Cercopithecidae	Primates	Mammalia	1408258	Turkey aviadenovirus 5	U5NEM9	A0A0D9R932	A0A0D9RRP8	A0A0D9R3Y3	A0A0D9R4U3	A0A0D9RJD3	A0A0D9RZ41	A0A0D9RW60	A0A0D9RVH0	0	1	1	0	0	1	1	0	0	0	1	0	0	1	1	0	0	1	1	0	0	0	1	0	0	1	0	0	0	0	0	0	0
60711	Chlorocebus sabaeus	Chlorocebus	Cercopithecidae	Primates	Mammalia	2170000	Deer mastadenovirus B	A0A1Y0B6I6	A0A0D9R932	A0A0D9RRP8	A0A0D9R3Y3	A0A0D9R4U3	A0A0D9RJD3	A0A0D9RZ41	A0A0D9RW60	A0A0D9RVH0	1	1	1	0	1	1	1	0	1	1	1	0	1	0	1	0	0	1	1	0	0	1	1	0	1	1	0	0	1	0	1	0	0
60711	Chlorocebus sabaeus	Chlorocebus	Cercopithecidae	Primates	Mammalia	321934	Human adenovirus 50 prototype strain Wan	Q3T477	A0A0D9R932	A0A0D9RRP8	A0A0D9R3Y3	A0A0D9R4U3	A0A0D9RJD3	A0A0D9RZ41	A0A0D9RW60	A0A0D9RVH0	1	1	1	0	1	1	1	0	1	1	1	0	1	0	1	0	0	1	1	0	0	1	1	0	1	0	0	0	1	0	1	0	0
60711	Chlorocebus sabaeus	Chlorocebus	Cercopithecidae	Primates	Mammalia	129951	Human mastadenovirus C	J7IEE1	A0A0D9R932	A0A0D9RRP8	A0A0D9R3Y3	A0A0D9R4U3	A0A0D9RJD3	A0A0D9RZ41	A0A0D9RW60	A0A0D9RVH0	1	1	1	0	1	1	1	0	1	1	1	0	1	0	1	0	0	1	1	0	0	1	1	0	0	0	1	0	0	0	1	0	0
60711	Chlorocebus sabaeus	Chlorocebus	Cercopithecidae	Primates	Mammalia	1193422	Goose adenovirus 4	I3PMP2	A0A0D9R932	A0A0D9RRP8	A0A0D9R3Y3	A0A0D9R4U3	A0A0D9RJD3	A0A0D9RZ41	A0A0D9RW60	A0A0D9RVH0	1	0	1	0	1	0	1	0	1	0	1	0	1	1	1	0	0	1	1	0	0	0	1	0	1	0	1	0	0	0	0	0	0
60711	Chlorocebus sabaeus	Chlorocebus	Cercopithecidae	Primates	Mammalia	343462	Human adenovirus B serotype 11 (strain Slobiski)	P35774	A0A0D9R932	A0A0D9RRP8	A0A0D9R3Y3	A0A0D9R4U3	A0A0D9RJD3	A0A0D9RZ41	A0A0D9RW60	A0A0D9RVH0	1	1	1	0	1	1	1	0	1	1	1	0	1	0	1	0	0	1	1	0	0	1	1	0	0	1	1	0	0	0	1	0	0
60711	Chlorocebus sabaeus	Chlorocebus	Cercopithecidae	Primates	Mammalia	1509400	Simian adenovirus ch1	A0A076V851	A0A0D9R932	A0A0D9RRP8	A0A0D9R3Y3	A0A0D9R4U3	A0A0D9RJD3	A0A0D9RZ41	A0A0D9RW60	A0A0D9RVH0	1	1	1	0	0	1	1	0	0	0	1	0	1	1	1	0	0	1	1	0	0	1	1	0	0	1	1	0	0	0	0	0	0
60711	Chlorocebus sabaeus	Chlorocebus	Cercopithecidae	Primates	Mammalia	46916	Equine adenovirus A serotype 1	A0A1B0XBD0	A0A0D9R932	A0A0D9RRP8	A0A0D9R3Y3	A0A0D9R4U3	A0A0D9RJD3	A0A0D9RZ41	A0A0D9RW60	A0A0D9RVH0	0	1	1	0	0	1	1	0	0	1	1	0	0	0	1	0	0	1	1	0	0	0	1	0	0	0	0	0	0	0	1	0	0
60711	Chlorocebus sabaeus	Chlorocebus	Cercopithecidae	Primates	Mammalia	46930	Human adenovirus 28	O56784	A0A0D9R932	A0A0D9RRP8	A0A0D9R3Y3	A0A0D9R4U3	A0A0D9RJD3	A0A0D9RZ41	A0A0D9RW60	A0A0D9RVH0	1	1	1	0	1	1	1	0	1	1	1	0	1	0	1	0	0	1	1	0	0	1	1	0	0	1	0	0	0	0	1	0	0
60711	Chlorocebus sabaeus	Chlorocebus	Cercopithecidae	Primates	Mammalia	1124795	Human adenovirus 63	G9JUY3	A0A0D9R932	A0A0D9RRP8	A0A0D9R3Y3	A0A0D9R4U3	A0A0D9RJD3	A0A0D9RZ41	A0A0D9RW60	A0A0D9RVH0	1	1	1	0	1	1	1	0	1	1	1	0	1	0	1	0	1	1	1	0	0	0	1	0	1	1	0	0	0	0	1	0	0
60711	Chlorocebus sabaeus	Chlorocebus	Cercopithecidae	Primates	Mammalia	650125	Human adenovirus D30H44	C8ZJU2	A0A0D9R932	A0A0D9RRP8	A0A0D9R3Y3	A0A0D9R4U3	A0A0D9RJD3	A0A0D9RZ41	A0A0D9RW60	A0A0D9RVH0	1	0	1	0	1	0	1	0	1	0	1	0	1	0	1	0	0	0	1	0	0	0	1	0	0	0	0	0	0	0	1	0	0
60711	Chlorocebus sabaeus	Chlorocebus	Cercopithecidae	Primates	Mammalia	38420	Simian adenovirus 3	Q695Q9	A0A0D9R932	A0A0D9RRP8	A0A0D9R3Y3	A0A0D9R4U3	A0A0D9RJD3	A0A0D9RZ41	A0A0D9RW60	A0A0D9RVH0	1	1	1	0	1	1	1	0	1	0	1	0	1	1	1	0	0	1	1	0	0	1	1	0	1	1	1	0	0	0	0	0	0
60711	Chlorocebus sabaeus	Chlorocebus	Cercopithecidae	Primates	Mammalia	10532	Simian adenovirus serotype 7	Q0PLX4	A0A0D9R932	A0A0D9RRP8	A0A0D9R3Y3	A0A0D9R4U3	A0A0D9RJD3	A0A0D9RZ41	A0A0D9RW60	A0A0D9RVH0	1	1	1	0	1	1	1	0	1	1	1	0	1	1	1	0	0	1	1	0	0	1	1	0	1	1	1	0	0	0	0	0	0
60711	Chlorocebus sabaeus	Chlorocebus	Cercopithecidae	Primates	Mammalia	2064735	Rhesus adenovirus 59	A0A2H5AIB8	A0A0D9R932	A0A0D9RRP8	A0A0D9R3Y3	A0A0D9R4U3	A0A0D9RJD3	A0A0D9RZ41	A0A0D9RW60	A0A0D9RVH0	1	1	1	0	1	1	1	0	1	0	1	0	1	1	1	0	0	1	1	0	0	1	1	0	1	1	1	0	0	0	0	0	0
60711	Chlorocebus sabaeus	Chlorocebus	Cercopithecidae	Primates	Mammalia	1145295	Human adenovirus 64	H6WWB5	A0A0D9R932	A0A0D9RRP8	A0A0D9R3Y3	A0A0D9R4U3	A0A0D9RJD3	A0A0D9RZ41	A0A0D9RW60	A0A0D9RVH0	1	1	1	0	1	1	1	0	1	1	1	0	1	0	1	0	1	1	1	0	0	0	1	0	1	1	0	0	1	0	1	0	0
60711	Chlorocebus sabaeus	Chlorocebus	Cercopithecidae	Primates	Mammalia	2591409	African pygmy hedgehog adenovirus 1	A0A4Y6HTS0	A0A0D9R932	A0A0D9RRP8	A0A0D9R3Y3	A0A0D9R4U3	A0A0D9RJD3	A0A0D9RZ41	A0A0D9RW60	A0A0D9RVH0	1	1	1	0	1	1	1	0	1	0	1	0	1	1	1	0	0	1	1	0	0	1	1	0	1	1	1	0	0	0	0	0	0
60711	Chlorocebus sabaeus	Chlorocebus	Cercopithecidae	Primates	Mammalia	46921	Human adenovirus D13	Q2Z0K7	A0A0D9R932	A0A0D9RRP8	A0A0D9R3Y3	A0A0D9R4U3	A0A0D9RJD3	A0A0D9RZ41	A0A0D9RW60	A0A0D9RVH0	1	1	1	0	1	0	1	0	1	0	1	0	1	0	1	0	0	1	1	0	0	0	1	0	1	0	0	0	1	0	1	0	1
60711	Chlorocebus sabaeus	Chlorocebus	Cercopithecidae	Primates	Mammalia	46937	Human adenovirus 42	Q2Z0J3	A0A0D9R932	A0A0D9RRP8	A0A0D9R3Y3	A0A0D9R4U3	A0A0D9RJD3	A0A0D9RZ41	A0A0D9RW60	A0A0D9RVH0	1	1	1	0	1	1	1	0	1	1	1	0	1	0	1	0	0	1	1	0	0	1	1	0	1	1	0	0	1	0	1	0	0
60711	Chlorocebus sabaeus	Chlorocebus	Cercopithecidae	Primates	Mammalia	995022	Simian adenovirus 49	F2WTM0	A0A0D9R932	A0A0D9RRP8	A0A0D9R3Y3	A0A0D9R4U3	A0A0D9RJD3	A0A0D9RZ41	A0A0D9RW60	A0A0D9RVH0	1	1	1	0	0	1	1	0	0	0	1	0	1	1	1	0	0	1	1	0	0	1	1	0	0	1	1	0	0	0	0	0	0
60711	Chlorocebus sabaeus	Chlorocebus	Cercopithecidae	Primates	Mammalia	114430	Ovine adenovirus D serotype 7 (isolate OAV287)	Q83893	A0A0D9R932	A0A0D9RRP8	A0A0D9R3Y3	A0A0D9R4U3	A0A0D9RJD3	A0A0D9RZ41	A0A0D9RW60	A0A0D9RVH0	1	0	1	0	1	0	1	0	1	0	1	0	1	1	1	0	0	1	1	0	0	1	1	0	1	1	1	0	0	0	0	0	0
60711	Chlorocebus sabaeus	Chlorocebus	Cercopithecidae	Primates	Mammalia	28276	Human adenovirus D serotype 15	Q76QY0	A0A0D9R932	A0A0D9RRP8	A0A0D9R3Y3	A0A0D9R4U3	A0A0D9RJD3	A0A0D9RZ41	A0A0D9RW60	A0A0D9RVH0	1	1	1	0	1	1	1	0	1	0	1	0	1	1	1	0	0	1	1	0	0	1	1	0	1	1	0	0	0	0	0	0	0
60711	Chlorocebus sabaeus	Chlorocebus	Cercopithecidae	Primates	Mammalia	10537	Canine mastadenovirus A	C7E2U3	A0A0D9R932	A0A0D9RRP8	A0A0D9R3Y3	A0A0D9R4U3	A0A0D9RJD3	A0A0D9RZ41	A0A0D9RW60	A0A0D9RVH0	1	1	1	0	1	1	1	0	1	1	1	0	1	0	1	0	0	1	1	0	0	1	1	0	0	1	1	0	0	0	1	0	0
60711	Chlorocebus sabaeus	Chlorocebus	Cercopithecidae	Primates	Mammalia	31544	Human adenovirus B serotype 16	R4HLF4	A0A0D9R932	A0A0D9RRP8	A0A0D9R3Y3	A0A0D9R4U3	A0A0D9RJD3	A0A0D9RZ41	A0A0D9RW60	A0A0D9RVH0	1	1	1	0	0	1	1	0	1	1	1	0	0	0	1	0	0	1	1	0	0	1	1	0	0	1	0	0	0	0	1	0	1
60711	Chlorocebus sabaeus	Chlorocebus	Cercopithecidae	Primates	Mammalia	1560346	Simian adenovirus DM-2014	A0A097IWB0	A0A0D9R932	A0A0D9RRP8	A0A0D9R3Y3	A0A0D9R4U3	A0A0D9RJD3	A0A0D9RZ41	A0A0D9RW60	A0A0D9RVH0	1	1	1	0	1	1	1	0	1	0	1	0	1	1	1	0	0	1	1	0	0	1	1	0	1	1	1	0	0	0	0	0	0
60711	Chlorocebus sabaeus	Chlorocebus	Cercopithecidae	Primates	Mammalia	586029	Fowl adenovirus 8b	A0A160CBM7	A0A0D9R932	A0A0D9RRP8	A0A0D9R3Y3	A0A0D9R4U3	A0A0D9RJD3	A0A0D9RZ41	A0A0D9RW60	A0A0D9RVH0	0	1	1	0	0	1	1	0	0	1	1	0	0	0	1	0	0	1	1	0	0	1	1	0	0	1	1	0	0	0	1	0	0
60711	Chlorocebus sabaeus	Chlorocebus	Cercopithecidae	Primates	Mammalia	46926	Human adenovirus 24	Q2Z0K3	A0A0D9R932	A0A0D9RRP8	A0A0D9R3Y3	A0A0D9R4U3	A0A0D9RJD3	A0A0D9RZ41	A0A0D9RW60	A0A0D9RVH0	1	1	1	0	1	1	1	0	1	1	1	0	1	0	1	0	0	1	1	0	0	1	1	0	1	0	0	0	1	0	1	0	0
60711	Chlorocebus sabaeus	Chlorocebus	Cercopithecidae	Primates	Mammalia	39788	Bovine adenovirus C serotype 10	Q8QVG3	A0A0D9R932	A0A0D9RRP8	A0A0D9R3Y3	A0A0D9R4U3	A0A0D9RJD3	A0A0D9RZ41	A0A0D9RW60	A0A0D9RVH0	1	1	1	0	0	1	1	0	0	0	1	0	1	1	1	0	0	1	1	0	0	1	1	0	0	1	0	0	0	0	0	0	0
60711	Chlorocebus sabaeus	Chlorocebus	Cercopithecidae	Primates	Mammalia	130309	Human mastadenovirus F	A0A191KT02	A0A0D9R932	A0A0D9RRP8	A0A0D9R3Y3	A0A0D9R4U3	A0A0D9RJD3	A0A0D9RZ41	A0A0D9RW60	A0A0D9RVH0	1	1	1	0	1	1	1	0	1	0	1	0	1	1	1	0	0	1	1	0	0	1	1	0	1	1	1	0	0	0	0	0	0
60711	Chlorocebus sabaeus	Chlorocebus	Cercopithecidae	Primates	Mammalia	1069441	Human adenovirus 61	G1DE39	A0A0D9R932	A0A0D9RRP8	A0A0D9R3Y3	A0A0D9R4U3	A0A0D9RJD3	A0A0D9RZ41	A0A0D9RW60	A0A0D9RVH0	1	1	1	0	0	1	1	0	0	0	1	0	1	1	1	0	0	1	1	0	0	1	1	0	0	1	1	0	0	0	0	0	0
60711	Chlorocebus sabaeus	Chlorocebus	Cercopithecidae	Primates	Mammalia	318490	Avirulent turkey hemorrhagic enteritis virus	Q2TLC1	A0A0D9R932	A0A0D9RRP8	A0A0D9R3Y3	A0A0D9R4U3	A0A0D9RJD3	A0A0D9RZ41	A0A0D9RW60	A0A0D9RVH0	1	1	1	0	1	1	1	0	1	0	1	0	1	1	1	0	0	1	1	0	1	1	1	0	1	1	1	0	0	0	0	0	0
60711	Chlorocebus sabaeus	Chlorocebus	Cercopithecidae	Primates	Mammalia	2064743	Rhesus adenovirus 67	A0A2H5AIY5	A0A0D9R932	A0A0D9RRP8	A0A0D9R3Y3	A0A0D9R4U3	A0A0D9RJD3	A0A0D9RZ41	A0A0D9RW60	A0A0D9RVH0	1	1	1	0	1	1	1	0	1	0	1	0	1	1	1	0	0	1	1	0	0	1	1	0	1	1	1	0	0	0	0	0	0
60711	Chlorocebus sabaeus	Chlorocebus	Cercopithecidae	Primates	Mammalia	175569	Simian adenovirus E22	Q6QPG1	A0A0D9R932	A0A0D9RRP8	A0A0D9R3Y3	A0A0D9R4U3	A0A0D9RJD3	A0A0D9RZ41	A0A0D9RW60	A0A0D9RVH0	1	1	1	0	1	1	1	0	1	0	1	0	1	1	1	0	0	1	1	0	0	1	1	0	1	1	0	0	0	0	0	0	0
60711	Chlorocebus sabaeus	Chlorocebus	Cercopithecidae	Primates	Mammalia	1354736	Fowl adenovirus	A0A128A6F9	A0A0D9R932	A0A0D9RRP8	A0A0D9R3Y3	A0A0D9R4U3	A0A0D9RJD3	A0A0D9RZ41	A0A0D9RW60	A0A0D9RVH0	0	1	1	0	0	1	1	0	0	1	1	0	0	0	1	0	0	1	1	0	0	1	1	0	0	0	0	0	0	0	1	0	0
60711	Chlorocebus sabaeus	Chlorocebus	Cercopithecidae	Primates	Mammalia	322681	Human adenovirus RKI-2797/04	Q52R95	A0A0D9R932	A0A0D9RRP8	A0A0D9R3Y3	A0A0D9R4U3	A0A0D9RJD3	A0A0D9RZ41	A0A0D9RW60	A0A0D9RVH0	1	1	1	0	1	1	1	0	1	0	1	0	1	1	1	0	0	1	1	0	0	1	1	0	0	0	1	0	0	0	0	0	0
60711	Chlorocebus sabaeus	Chlorocebus	Cercopithecidae	Primates	Mammalia	1715779	Simian adenovirus 17	A0A2H4CK70	A0A0D9R932	A0A0D9RRP8	A0A0D9R3Y3	A0A0D9R4U3	A0A0D9RJD3	A0A0D9RZ41	A0A0D9RW60	A0A0D9RVH0	1	1	1	0	1	1	1	0	1	0	1	0	1	1	1	0	0	1	1	0	0	1	1	0	1	1	1	0	0	0	0	0	0
60711	Chlorocebus sabaeus	Chlorocebus	Cercopithecidae	Primates	Mammalia	413258	Simian adenovirus 8	A0A0M3TGZ5	A0A0D9R932	A0A0D9RRP8	A0A0D9R3Y3	A0A0D9R4U3	A0A0D9RJD3	A0A0D9RZ41	A0A0D9RW60	A0A0D9RVH0	1	1	1	0	0	1	1	0	0	0	1	0	1	1	1	0	0	1	1	0	0	1	1	0	0	1	1	0	0	0	0	0	0
60711	Chlorocebus sabaeus	Chlorocebus	Cercopithecidae	Primates	Mammalia	740971	Bat mastadenovirus	A0A3G9EJQ9	A0A0D9R932	A0A0D9RRP8	A0A0D9R3Y3	A0A0D9R4U3	A0A0D9RJD3	A0A0D9RZ41	A0A0D9RW60	A0A0D9RVH0	1	1	1	0	1	1	1	0	1	0	1	0	1	1	1	0	0	1	1	0	0	1	1	0	1	1	0	0	0	0	0	0	0
60711	Chlorocebus sabaeus	Chlorocebus	Cercopithecidae	Primates	Mammalia	2169706	Deer atadenovirus A	A0A515MFS4	A0A0D9R932	A0A0D9RRP8	A0A0D9R3Y3	A0A0D9R4U3	A0A0D9RJD3	A0A0D9RZ41	A0A0D9RW60	A0A0D9RVH0	1	1	1	0	1	1	1	0	1	0	1	0	1	1	1	0	0	1	1	0	0	1	1	0	1	1	1	0	0	0	0	0	0
60711	Chlorocebus sabaeus	Chlorocebus	Cercopithecidae	Primates	Mammalia	46934	Human adenovirus 33	Q2Z0J7	A0A0D9R932	A0A0D9RRP8	A0A0D9R3Y3	A0A0D9R4U3	A0A0D9RJD3	A0A0D9RZ41	A0A0D9RW60	A0A0D9RVH0	1	1	1	0	1	1	1	0	1	1	1	0	1	0	1	0	0	1	1	0	0	1	1	0	1	1	0	0	1	0	1	0	0
60711	Chlorocebus sabaeus	Chlorocebus	Cercopithecidae	Primates	Mammalia	46922	Human adenovirus D serotype 17	B8LFM5	A0A0D9R932	A0A0D9RRP8	A0A0D9R3Y3	A0A0D9R4U3	A0A0D9RJD3	A0A0D9RZ41	A0A0D9RW60	A0A0D9RVH0	1	1	1	0	1	1	1	0	1	1	1	0	1	0	1	0	0	1	1	0	0	1	1	0	0	1	0	0	0	0	1	0	0
60711	Chlorocebus sabaeus	Chlorocebus	Cercopithecidae	Primates	Mammalia	46928	Human adenovirus 26	Q2Z0K1	A0A0D9R932	A0A0D9RRP8	A0A0D9R3Y3	A0A0D9R4U3	A0A0D9RJD3	A0A0D9RZ41	A0A0D9RW60	A0A0D9RVH0	1	1	1	0	1	1	1	0	1	0	1	0	1	0	1	0	0	1	1	0	0	0	1	0	0	0	1	0	1	0	1	0	0
60711	Chlorocebus sabaeus	Chlorocebus	Cercopithecidae	Primates	Mammalia	1159193	Simian adenovirus A1327	H9AAX6	A0A0D9R932	A0A0D9RRP8	A0A0D9R3Y3	A0A0D9R4U3	A0A0D9RJD3	A0A0D9RZ41	A0A0D9RW60	A0A0D9RVH0	1	1	1	0	0	1	1	0	0	0	1	0	1	1	1	0	0	1	1	0	0	1	1	0	0	1	1	0	0	0	0	0	0
60711	Chlorocebus sabaeus	Chlorocebus	Cercopithecidae	Primates	Mammalia	1159190	Simian adenovirus A1285	H9AAM9	A0A0D9R932	A0A0D9RRP8	A0A0D9R3Y3	A0A0D9R4U3	A0A0D9RJD3	A0A0D9RZ41	A0A0D9RW60	A0A0D9RVH0	1	1	1	0	1	1	1	0	1	0	1	0	1	1	1	0	0	1	1	0	0	1	1	0	0	1	1	0	0	0	0	0	0
60711	Chlorocebus sabaeus	Chlorocebus	Cercopithecidae	Primates	Mammalia	1574627	Rhesus adenovirus 51	A0A0A1EWW7	A0A0D9R932	A0A0D9RRP8	A0A0D9R3Y3	A0A0D9R4U3	A0A0D9RJD3	A0A0D9RZ41	A0A0D9RW60	A0A0D9RVH0	1	1	1	0	1	1	1	0	1	0	1	0	1	1	1	0	0	1	1	0	0	1	1	0	1	1	1	0	0	0	0	0	0
60711	Chlorocebus sabaeus	Chlorocebus	Cercopithecidae	Primates	Mammalia	651580	Human adenovirus 54	B9A5P2	A0A0D9R932	A0A0D9RRP8	A0A0D9R3Y3	A0A0D9R4U3	A0A0D9RJD3	A0A0D9RZ41	A0A0D9RW60	A0A0D9RVH0	1	1	1	0	1	1	1	0	1	0	1	0	1	0	1	0	1	1	1	0	0	1	1	0	1	0	0	0	1	0	1	0	1
60711	Chlorocebus sabaeus	Chlorocebus	Cercopithecidae	Primates	Mammalia	107462	Human adenovirus 50	Q3ZKS7	A0A0D9R932	A0A0D9RRP8	A0A0D9R3Y3	A0A0D9R4U3	A0A0D9RJD3	A0A0D9RZ41	A0A0D9RW60	A0A0D9RVH0	1	1	1	0	1	1	1	0	1	1	1	0	1	0	1	0	0	1	1	0	0	1	1	0	1	1	0	0	1	0	1	0	0
60711	Chlorocebus sabaeus	Chlorocebus	Cercopithecidae	Primates	Mammalia	10530	Murine adenovirus A serotype 1	P19721	A0A0D9R932	A0A0D9RRP8	A0A0D9R3Y3	A0A0D9R4U3	A0A0D9RJD3	A0A0D9RZ41	A0A0D9RW60	A0A0D9RVH0	1	1	1	0	1	1	1	0	1	1	1	0	1	0	1	0	1	1	1	0	1	1	1	0	1	0	1	0	1	0	1	0	0
60711	Chlorocebus sabaeus	Chlorocebus	Cercopithecidae	Primates	Mammalia	35262	Human adenovirus type 35p	Q67714	A0A0D9R932	A0A0D9RRP8	A0A0D9R3Y3	A0A0D9R4U3	A0A0D9RJD3	A0A0D9RZ41	A0A0D9RW60	A0A0D9RVH0	1	1	1	0	1	1	1	0	1	1	1	0	1	0	1	0	0	1	1	0	0	1	1	0	1	1	1	0	1	0	1	0	0
60711	Chlorocebus sabaeus	Chlorocebus	Cercopithecidae	Primates	Mammalia	1788434	Bat mastadenovirus WIV12	A0A1B0UI17	A0A0D9R932	A0A0D9RRP8	A0A0D9R3Y3	A0A0D9R4U3	A0A0D9RJD3	A0A0D9RZ41	A0A0D9RW60	A0A0D9RVH0	1	1	1	0	1	0	1	0	1	0	1	0	1	1	1	0	0	1	1	0	0	1	1	0	0	1	0	0	0	0	0	0	0
60711	Chlorocebus sabaeus	Chlorocebus	Cercopithecidae	Primates	Mammalia	310540	Simian adenovirus 1	Q5C8N5	A0A0D9R932	A0A0D9RRP8	A0A0D9R3Y3	A0A0D9R4U3	A0A0D9RJD3	A0A0D9RZ41	A0A0D9RW60	A0A0D9RVH0	1	1	1	0	1	1	1	0	1	1	1	0	1	1	1	0	0	1	1	0	0	1	1	0	1	1	1	0	0	0	0	0	0
60711	Chlorocebus sabaeus	Chlorocebus	Cercopithecidae	Primates	Mammalia	46927	Human adenovirus 25	Q2Z0K2	A0A0D9R932	A0A0D9RRP8	A0A0D9R3Y3	A0A0D9R4U3	A0A0D9RJD3	A0A0D9RZ41	A0A0D9RW60	A0A0D9RVH0	1	1	1	0	1	1	1	0	1	1	1	0	1	0	1	0	1	1	1	0	0	0	1	0	1	1	0	0	0	0	1	0	0
60711	Chlorocebus sabaeus	Chlorocebus	Cercopithecidae	Primates	Mammalia	130310	Human mastadenovirus D	A0A3S6PYI6	A0A0D9R932	A0A0D9RRP8	A0A0D9R3Y3	A0A0D9R4U3	A0A0D9RJD3	A0A0D9RZ41	A0A0D9RW60	A0A0D9RVH0	0	1	1	0	0	1	1	0	0	1	1	0	0	0	1	0	0	1	1	0	0	1	1	0	0	1	0	0	0	0	1	0	0
60711	Chlorocebus sabaeus	Chlorocebus	Cercopithecidae	Primates	Mammalia	1715778	Simian adenovirus 16	A0A0M5L3Z3	A0A0D9R932	A0A0D9RRP8	A0A0D9R3Y3	A0A0D9R4U3	A0A0D9RJD3	A0A0D9RZ41	A0A0D9RW60	A0A0D9RVH0	1	1	1	0	1	1	1	0	1	0	1	0	1	1	1	0	0	1	1	0	0	1	1	0	1	1	1	0	0	0	0	0	0
60711	Chlorocebus sabaeus	Chlorocebus	Cercopithecidae	Primates	Mammalia	10521	Human adenovirus 14	Q8V791	A0A0D9R932	A0A0D9RRP8	A0A0D9R3Y3	A0A0D9R4U3	A0A0D9RJD3	A0A0D9RZ41	A0A0D9RW60	A0A0D9RVH0	1	1	1	0	1	1	1	0	1	1	1	0	1	0	1	0	0	1	1	0	0	1	1	0	0	0	1	0	0	0	1	0	0
60711	Chlorocebus sabaeus	Chlorocebus	Cercopithecidae	Primates	Mammalia	78522	Odocoileus adenovirus 1	Q98XR5	A0A0D9R932	A0A0D9RRP8	A0A0D9R3Y3	A0A0D9R4U3	A0A0D9RJD3	A0A0D9RZ41	A0A0D9RW60	A0A0D9RVH0	1	1	1	0	1	1	1	0	1	1	1	0	1	0	1	0	1	1	1	0	0	0	1	0	0	1	1	0	1	0	1	0	0
60711	Chlorocebus sabaeus	Chlorocebus	Cercopithecidae	Primates	Mammalia	2064740	Rhesus adenovirus 64	A0A2H5AIN8	A0A0D9R932	A0A0D9RRP8	A0A0D9R3Y3	A0A0D9R4U3	A0A0D9RJD3	A0A0D9RZ41	A0A0D9RW60	A0A0D9RVH0	1	1	1	0	1	1	1	0	1	0	1	0	1	1	1	0	0	1	1	0	0	1	1	0	0	1	1	0	0	0	0	0	0
60711	Chlorocebus sabaeus	Chlorocebus	Cercopithecidae	Primates	Mammalia	1159186	Simian adenovirus A1139	H9AA99	A0A0D9R932	A0A0D9RRP8	A0A0D9R3Y3	A0A0D9R4U3	A0A0D9RJD3	A0A0D9RZ41	A0A0D9RW60	A0A0D9RVH0	1	1	1	0	0	1	1	0	0	0	1	0	1	1	1	0	0	1	1	0	0	1	1	0	0	1	1	0	0	0	0	0	0
60711	Chlorocebus sabaeus	Chlorocebus	Cercopithecidae	Primates	Mammalia	1972755	Human adenovirus 81	W8VTP6	A0A0D9R932	A0A0D9RRP8	A0A0D9R3Y3	A0A0D9R4U3	A0A0D9RJD3	A0A0D9RZ41	A0A0D9RW60	A0A0D9RVH0	1	1	1	0	1	1	1	0	1	0	1	0	1	1	1	0	0	1	1	0	0	1	1	0	1	1	1	0	0	0	0	0	0
60711	Chlorocebus sabaeus	Chlorocebus	Cercopithecidae	Primates	Mammalia	10514	Canine adenovirus serotype 2	V9XSE0	A0A0D9R932	A0A0D9RRP8	A0A0D9R3Y3	A0A0D9R4U3	A0A0D9RJD3	A0A0D9RZ41	A0A0D9RW60	A0A0D9RVH0	1	1	1	0	1	1	1	0	1	1	1	0	1	1	1	0	0	1	1	0	0	1	1	0	0	1	1	0	0	0	0	0	0
60711	Chlorocebus sabaeus	Chlorocebus	Cercopithecidae	Primates	Mammalia	650127	Human adenovirus D37H17	C8ZJU4	A0A0D9R932	A0A0D9RRP8	A0A0D9R3Y3	A0A0D9R4U3	A0A0D9RJD3	A0A0D9RZ41	A0A0D9RW60	A0A0D9RVH0	1	1	1	0	1	1	1	0	1	1	1	0	1	0	1	0	1	1	1	0	0	1	1	0	1	1	0	0	1	0	1	0	0
60711	Chlorocebus sabaeus	Chlorocebus	Cercopithecidae	Primates	Mammalia	189830	Snake adenovirus serotype 1	A9CB96	A0A0D9R932	A0A0D9RRP8	A0A0D9R3Y3	A0A0D9R4U3	A0A0D9RJD3	A0A0D9RZ41	A0A0D9RW60	A0A0D9RVH0	0	1	1	0	0	1	1	0	0	1	1	0	0	0	1	0	0	1	1	0	0	1	1	0	0	1	1	0	0	0	1	0	0
60711	Chlorocebus sabaeus	Chlorocebus	Cercopithecidae	Primates	Mammalia	693059	Human adenovirus 14p	D6BP15	A0A0D9R932	A0A0D9RRP8	A0A0D9R3Y3	A0A0D9R4U3	A0A0D9RJD3	A0A0D9RZ41	A0A0D9RW60	A0A0D9RVH0	1	1	1	0	1	1	1	0	1	1	1	0	1	0	1	0	0	1	1	0	0	1	1	0	0	0	1	0	0	0	1	0	0
60711	Chlorocebus sabaeus	Chlorocebus	Cercopithecidae	Primates	Mammalia	696069	Bat adenovirus 2	G1FQN7	A0A0D9R932	A0A0D9RRP8	A0A0D9R3Y3	A0A0D9R4U3	A0A0D9RJD3	A0A0D9RZ41	A0A0D9RW60	A0A0D9RVH0	1	1	1	0	1	1	1	0	1	0	1	0	1	1	1	0	0	1	1	0	0	1	1	0	0	1	0	0	0	0	0	0	0
60711	Chlorocebus sabaeus	Chlorocebus	Cercopithecidae	Primates	Mammalia	2601527	Ovine adenovirus 8	A0A5B8MAV1	A0A0D9R932	A0A0D9RRP8	A0A0D9R3Y3	A0A0D9R4U3	A0A0D9RJD3	A0A0D9RZ41	A0A0D9RW60	A0A0D9RVH0	1	0	1	0	0	0	1	0	0	0	1	0	1	1	1	0	0	1	1	0	0	0	1	0	0	0	0	0	0	0	0	0	0
60711	Chlorocebus sabaeus	Chlorocebus	Cercopithecidae	Primates	Mammalia	650124	Human adenovirus D19H30	C8ZJU1	A0A0D9R932	A0A0D9RRP8	A0A0D9R3Y3	A0A0D9R4U3	A0A0D9RJD3	A0A0D9RZ41	A0A0D9RW60	A0A0D9RVH0	1	1	1	0	1	1	1	0	1	1	1	0	1	0	1	0	0	1	1	0	0	0	1	0	1	0	0	0	1	0	1	0	0
60711	Chlorocebus sabaeus	Chlorocebus	Cercopithecidae	Primates	Mammalia	1096763	Human adenovirus 68	K7NG54	A0A0D9R932	A0A0D9RRP8	A0A0D9R3Y3	A0A0D9R4U3	A0A0D9RJD3	A0A0D9RZ41	A0A0D9RW60	A0A0D9RVH0	1	1	1	0	0	1	1	0	1	1	1	0	0	0	1	0	0	1	1	0	0	1	1	0	0	1	0	0	0	0	1	0	1
60711	Chlorocebus sabaeus	Chlorocebus	Cercopithecidae	Primates	Mammalia	172861	Fowl aviadenovirus 5	R4N0P7	A0A0D9R932	A0A0D9RRP8	A0A0D9R3Y3	A0A0D9R4U3	A0A0D9RJD3	A0A0D9RZ41	A0A0D9RW60	A0A0D9RVH0	0	1	1	0	0	1	1	0	0	0	1	0	0	1	1	0	0	1	1	0	0	1	1	0	0	1	1	0	0	0	0	0	0
60711	Chlorocebus sabaeus	Chlorocebus	Cercopithecidae	Primates	Mammalia	172857	Fowl aviadenovirus 11	M4GPH0	A0A0D9R932	A0A0D9RRP8	A0A0D9R3Y3	A0A0D9R4U3	A0A0D9RJD3	A0A0D9RZ41	A0A0D9RW60	A0A0D9RVH0	0	1	1	0	0	1	1	0	0	1	1	0	0	0	1	0	0	1	1	0	0	1	1	0	0	0	0	0	0	0	1	0	0
60711	Chlorocebus sabaeus	Chlorocebus	Cercopithecidae	Primates	Mammalia	2604330	Southern Psittacara leucophthalmus aviadenovirus	A0A5C0PXY6	A0A0D9R932	A0A0D9RRP8	A0A0D9R3Y3	A0A0D9R4U3	A0A0D9RJD3	A0A0D9RZ41	A0A0D9RW60	A0A0D9RVH0	0	1	1	0	0	1	1	0	0	0	1	0	0	1	1	0	0	1	1	0	0	1	1	0	0	1	1	0	0	0	0	0	0
60711	Chlorocebus sabaeus	Chlorocebus	Cercopithecidae	Primates	Mammalia	108098	Human mastadenovirus B	A0A0K0PX17	A0A0D9R932	A0A0D9RRP8	A0A0D9R3Y3	A0A0D9R4U3	A0A0D9RJD3	A0A0D9RZ41	A0A0D9RW60	A0A0D9RVH0	1	1	1	0	1	1	1	0	1	1	1	0	0	0	1	0	0	1	1	0	0	1	1	0	0	1	0	0	0	0	1	0	1
60711	Chlorocebus sabaeus	Chlorocebus	Cercopithecidae	Primates	Mammalia	1146877	Bat mastadenovirus A	A0A3G9EJS7	A0A0D9R932	A0A0D9RRP8	A0A0D9R3Y3	A0A0D9R4U3	A0A0D9RJD3	A0A0D9RZ41	A0A0D9RW60	A0A0D9RVH0	1	1	1	0	1	1	1	0	1	0	1	0	1	1	1	0	0	1	1	0	0	1	1	0	1	1	0	0	0	0	0	0	0
60711	Chlorocebus sabaeus	Chlorocebus	Cercopithecidae	Primates	Mammalia	32608	Human adenovirus 21	Q67712	A0A0D9R932	A0A0D9RRP8	A0A0D9R3Y3	A0A0D9R4U3	A0A0D9RJD3	A0A0D9RZ41	A0A0D9RW60	A0A0D9RVH0	1	1	1	0	1	1	1	0	1	1	1	0	1	0	1	0	0	1	1	0	0	1	1	0	1	1	0	0	1	0	1	0	0
60711	Chlorocebus sabaeus	Chlorocebus	Cercopithecidae	Primates	Mammalia	1146874	Bat mastadenovirus B	A0A4Y5SZJ8	A0A0D9R932	A0A0D9RRP8	A0A0D9R3Y3	A0A0D9R4U3	A0A0D9RJD3	A0A0D9RZ41	A0A0D9RW60	A0A0D9RVH0	1	1	1	0	1	1	1	0	1	0	1	0	1	1	1	0	0	1	1	0	0	1	1	0	0	1	0	0	0	0	0	0	0
60711	Chlorocebus sabaeus	Chlorocebus	Cercopithecidae	Primates	Mammalia	70333	Bovine adenovirus 4	Q997H2	A0A0D9R932	A0A0D9RRP8	A0A0D9R3Y3	A0A0D9R4U3	A0A0D9RJD3	A0A0D9RZ41	A0A0D9RW60	A0A0D9RVH0	1	0	1	0	1	0	1	0	1	0	1	0	1	1	1	0	0	1	1	0	0	0	1	0	0	0	1	0	0	0	0	0	0
60711	Chlorocebus sabaeus	Chlorocebus	Cercopithecidae	Primates	Mammalia	1159192	Simian adenovirus A1312	H9AAU4	A0A0D9R932	A0A0D9RRP8	A0A0D9R3Y3	A0A0D9R4U3	A0A0D9RJD3	A0A0D9RZ41	A0A0D9RW60	A0A0D9RVH0	1	1	1	0	0	1	1	0	0	0	1	0	1	1	1	0	0	1	1	0	0	1	1	0	0	1	1	0	0	0	0	0	0
60711	Chlorocebus sabaeus	Chlorocebus	Cercopithecidae	Primates	Mammalia	2559941	Crane-associated adenovirus 1	A0A5H2WYN6	A0A0D9R932	A0A0D9RRP8	A0A0D9R3Y3	A0A0D9R4U3	A0A0D9RJD3	A0A0D9RZ41	A0A0D9RW60	A0A0D9RVH0	1	1	1	0	1	1	1	0	1	1	1	0	1	0	1	0	0	1	1	0	0	1	1	0	1	0	1	0	1	0	1	0	0
60711	Chlorocebus sabaeus	Chlorocebus	Cercopithecidae	Primates	Mammalia	433356	Human adenovirus 38H44	D2CH24	A0A0D9R932	A0A0D9RRP8	A0A0D9R3Y3	A0A0D9R4U3	A0A0D9RJD3	A0A0D9RZ41	A0A0D9RW60	A0A0D9RVH0	1	1	1	0	1	1	1	0	1	1	1	0	1	0	1	0	0	1	1	0	0	1	1	0	1	1	0	0	1	0	1	0	0
60711	Chlorocebus sabaeus	Chlorocebus	Cercopithecidae	Primates	Mammalia	909210	Simian adenovirus 18	H8PG12	A0A0D9R932	A0A0D9RRP8	A0A0D9R3Y3	A0A0D9R4U3	A0A0D9RJD3	A0A0D9RZ41	A0A0D9RW60	A0A0D9RVH0	1	1	1	0	1	1	1	0	1	0	1	0	1	1	1	0	0	1	1	0	0	1	1	0	1	1	1	0	0	0	0	0	0
60711	Chlorocebus sabaeus	Chlorocebus	Cercopithecidae	Primates	Mammalia	46938	Human adenovirus 43	M0QVJ5	A0A0D9R932	A0A0D9RRP8	A0A0D9R3Y3	A0A0D9R4U3	A0A0D9RJD3	A0A0D9RZ41	A0A0D9RW60	A0A0D9RVH0	1	0	1	0	1	1	1	0	1	1	1	0	1	0	1	0	0	1	1	0	0	1	1	0	1	0	0	0	0	0	1	0	0
60711	Chlorocebus sabaeus	Chlorocebus	Cercopithecidae	Primates	Mammalia	343463	Human adenovirus B serotype 11 (strain BC34)	P35773	A0A0D9R932	A0A0D9RRP8	A0A0D9R3Y3	A0A0D9R4U3	A0A0D9RJD3	A0A0D9RZ41	A0A0D9RW60	A0A0D9RVH0	1	1	1	0	1	1	1	0	1	1	1	0	1	0	1	0	0	1	1	0	0	1	1	0	0	1	1	0	0	0	1	0	0
60711	Chlorocebus sabaeus	Chlorocebus	Cercopithecidae	Primates	Mammalia	2608978	Siadenovirus IDL19-3602	A0A5J6DCX8	A0A0D9R932	A0A0D9RRP8	A0A0D9R3Y3	A0A0D9R4U3	A0A0D9RJD3	A0A0D9RZ41	A0A0D9RW60	A0A0D9RVH0	1	1	1	0	0	1	1	0	1	1	1	0	1	0	1	0	0	0	1	0	0	1	1	0	0	0	0	0	0	0	1	0	0
60711	Chlorocebus sabaeus	Chlorocebus	Cercopithecidae	Primates	Mammalia	10527	Human adenovirus D serotype 9	P68982	A0A0D9R932	A0A0D9RRP8	A0A0D9R3Y3	A0A0D9R4U3	A0A0D9RJD3	A0A0D9RZ41	A0A0D9RW60	A0A0D9RVH0	1	1	1	0	1	1	1	0	1	1	1	0	1	0	1	0	0	1	1	0	0	1	1	0	1	0	0	0	1	0	1	0	0
60711	Chlorocebus sabaeus	Chlorocebus	Cercopithecidae	Primates	Mammalia	130663	Fowl aviadenovirus 4	A0A173ADT9	A0A0D9R932	A0A0D9RRP8	A0A0D9R3Y3	A0A0D9R4U3	A0A0D9RJD3	A0A0D9RZ41	A0A0D9RW60	A0A0D9RVH0	1	1	1	0	1	1	1	0	0	1	1	0	0	0	1	0	0	1	1	0	0	1	1	0	0	0	0	0	0	0	1	0	0
60711	Chlorocebus sabaeus	Chlorocebus	Cercopithecidae	Primates	Mammalia	2233538	Duck adenovirus 3	A0A5F2P0D1	A0A0D9R932	A0A0D9RRP8	A0A0D9R3Y3	A0A0D9R4U3	A0A0D9RJD3	A0A0D9RZ41	A0A0D9RW60	A0A0D9RVH0	1	1	1	0	1	1	1	0	0	0	1	0	1	1	1	0	0	1	1	0	0	1	1	0	0	1	1	0	0	0	0	0	0
60711	Chlorocebus sabaeus	Chlorocebus	Cercopithecidae	Primates	Mammalia	650122	Human adenovirus D15H9	C8ZJT9	A0A0D9R932	A0A0D9RRP8	A0A0D9R3Y3	A0A0D9R4U3	A0A0D9RJD3	A0A0D9RZ41	A0A0D9RW60	A0A0D9RVH0	1	1	1	0	1	1	1	0	1	1	1	0	1	0	1	0	1	1	1	0	0	1	1	0	1	1	0	0	1	0	1	0	0
60711	Chlorocebus sabaeus	Chlorocebus	Cercopithecidae	Primates	Mammalia	1574628	Rhesus adenovirus 52	A0A0A1EWY5	A0A0D9R932	A0A0D9RRP8	A0A0D9R3Y3	A0A0D9R4U3	A0A0D9RJD3	A0A0D9RZ41	A0A0D9RW60	A0A0D9RVH0	1	1	1	0	1	1	1	0	1	1	1	0	1	1	1	0	0	1	1	0	0	1	1	0	1	1	1	0	0	0	0	0	0
60711	Chlorocebus sabaeus	Chlorocebus	Cercopithecidae	Primates	Mammalia	262789	Human adenovirus 35+11	Q76I92	A0A0D9R932	A0A0D9RRP8	A0A0D9R3Y3	A0A0D9R4U3	A0A0D9RJD3	A0A0D9RZ41	A0A0D9RW60	A0A0D9RVH0	1	1	1	0	1	1	1	0	1	1	1	0	1	0	1	0	0	1	1	0	0	1	1	0	0	0	1	0	0	0	1	0	0
60711	Chlorocebus sabaeus	Chlorocebus	Cercopithecidae	Primates	Mammalia	35265	Porcine adenovirus A serotype 3	Q83457	A0A0D9R932	A0A0D9RRP8	A0A0D9R3Y3	A0A0D9R4U3	A0A0D9RJD3	A0A0D9RZ41	A0A0D9RW60	A0A0D9RVH0	1	1	1	0	1	1	1	0	1	1	1	0	1	0	1	0	0	1	1	0	0	0	1	0	0	1	1	0	0	0	1	0	0
60711	Chlorocebus sabaeus	Chlorocebus	Cercopithecidae	Primates	Mammalia	46932	Human adenovirus 30	Q2Z0H7	A0A0D9R932	A0A0D9RRP8	A0A0D9R3Y3	A0A0D9R4U3	A0A0D9RJD3	A0A0D9RZ41	A0A0D9RW60	A0A0D9RVH0	1	0	1	0	1	0	1	0	1	0	1	0	1	0	1	0	0	1	1	0	0	0	1	0	0	0	0	0	0	0	1	0	1
60711	Chlorocebus sabaeus	Chlorocebus	Cercopithecidae	Primates	Mammalia	28276	Human adenovirus D serotype 15	Q76QY0	A0A0D9R932	A0A0D9RRP8	A0A0D9R3Y3	A0A0D9R4U3	A0A0D9RJD3	A0A0D9RZ41	A0A0D9RW60	A0A0D9RVH0	1	1	1	0	1	1	1	0	1	0	1	0	1	1	1	0	0	1	1	0	0	1	1	0	1	1	0	0	0	0	0	0	0
60711	Chlorocebus sabaeus	Chlorocebus	Cercopithecidae	Primates	Mammalia	316517	Human adenovirus 7p	Q508T0	A0A0D9R932	A0A0D9RRP8	A0A0D9R3Y3	A0A0D9R4U3	A0A0D9RJD3	A0A0D9RZ41	A0A0D9RW60	A0A0D9RVH0	1	1	1	0	1	1	1	0	1	1	1	0	1	0	1	0	0	1	1	0	0	1	1	0	1	0	1	0	0	0	1	0	0
60711	Chlorocebus sabaeus	Chlorocebus	Cercopithecidae	Primates	Mammalia	172863	Fowl aviadenovirus 7	A0A191ULW2	A0A0D9R932	A0A0D9RRP8	A0A0D9R3Y3	A0A0D9R4U3	A0A0D9RJD3	A0A0D9RZ41	A0A0D9RW60	A0A0D9RVH0	0	1	1	0	0	1	1	0	0	0	1	0	1	1	1	0	0	1	1	0	0	1	1	0	0	1	1	0	0	0	0	0	0
60711	Chlorocebus sabaeus	Chlorocebus	Cercopithecidae	Primates	Mammalia	980087	Human adenovirus 58	E9P574	A0A0D9R932	A0A0D9RRP8	A0A0D9R3Y3	A0A0D9R4U3	A0A0D9RJD3	A0A0D9RZ41	A0A0D9RW60	A0A0D9RVH0	1	1	1	0	1	1	1	0	1	0	1	0	1	1	1	0	0	1	1	0	0	1	1	0	1	1	1	0	0	0	0	0	0
60711	Chlorocebus sabaeus	Chlorocebus	Cercopithecidae	Primates	Mammalia	129875	Human mastadenovirus A	T1UDQ2	A0A0D9R932	A0A0D9RRP8	A0A0D9R3Y3	A0A0D9R4U3	A0A0D9RJD3	A0A0D9RZ41	A0A0D9RW60	A0A0D9RVH0	1	1	1	0	1	1	1	0	1	0	1	0	1	1	1	0	0	1	1	0	0	1	1	0	0	1	1	0	0	0	0	0	0
60711	Chlorocebus sabaeus	Chlorocebus	Cercopithecidae	Primates	Mammalia	2169709	Psittacine aviadenovirus B	A0A1P8SW84	A0A0D9R932	A0A0D9RRP8	A0A0D9R3Y3	A0A0D9R4U3	A0A0D9RJD3	A0A0D9RZ41	A0A0D9RW60	A0A0D9RVH0	1	1	1	0	1	1	1	0	1	0	1	0	1	1	1	0	0	1	1	0	0	1	1	0	0	1	1	0	0	0	0	0	0
60711	Chlorocebus sabaeus	Chlorocebus	Cercopithecidae	Primates	Mammalia	190063	Fowl aviadenovirus C	A0A096ZH11	A0A0D9R932	A0A0D9RRP8	A0A0D9R3Y3	A0A0D9R4U3	A0A0D9RJD3	A0A0D9RZ41	A0A0D9RW60	A0A0D9RVH0	1	1	1	0	0	1	1	0	0	0	1	0	1	1	1	0	0	1	1	0	0	1	1	0	0	1	0	0	0	0	0	0	0
60711	Chlorocebus sabaeus	Chlorocebus	Cercopithecidae	Primates	Mammalia	38416	Simian adenovirus 19	A0A0M5LB44	A0A0D9R932	A0A0D9RRP8	A0A0D9R3Y3	A0A0D9R4U3	A0A0D9RJD3	A0A0D9RZ41	A0A0D9RW60	A0A0D9RVH0	1	1	1	0	1	1	1	0	1	0	1	0	1	1	1	0	0	1	1	0	0	1	1	0	1	1	1	0	0	0	0	0	0
60711	Chlorocebus sabaeus	Chlorocebus	Cercopithecidae	Primates	Mammalia	10512	Canine adenovirus 1	A0A1L2BWH5	A0A0D9R932	A0A0D9RRP8	A0A0D9R3Y3	A0A0D9R4U3	A0A0D9RJD3	A0A0D9RZ41	A0A0D9RW60	A0A0D9RVH0	1	1	1	0	1	1	1	0	1	0	1	0	1	1	1	0	0	1	1	0	0	1	1	0	0	1	1	0	0	0	0	0	0
60711	Chlorocebus sabaeus	Chlorocebus	Cercopithecidae	Primates	Mammalia	38430	Simian adenovirus 11	A0A0M4NHH9	A0A0D9R932	A0A0D9RRP8	A0A0D9R3Y3	A0A0D9R4U3	A0A0D9RJD3	A0A0D9RZ41	A0A0D9RW60	A0A0D9RVH0	1	1	1	0	1	1	1	0	1	0	1	0	1	1	1	0	0	1	1	0	0	1	1	0	1	1	1	0	0	0	0	0	0
60711	Chlorocebus sabaeus	Chlorocebus	Cercopithecidae	Primates	Mammalia	2064731	Rhesus adenovirus 55	A0A2H5AI22	A0A0D9R932	A0A0D9RRP8	A0A0D9R3Y3	A0A0D9R4U3	A0A0D9RJD3	A0A0D9RZ41	A0A0D9RW60	A0A0D9RVH0	1	1	1	0	1	1	1	0	1	0	1	0	1	1	1	0	0	1	1	0	0	1	1	0	1	1	1	0	0	0	0	0	0
60711	Chlorocebus sabaeus	Chlorocebus	Cercopithecidae	Primates	Mammalia	10546	Bovine adenovirus 1	O71201	A0A0D9R932	A0A0D9RRP8	A0A0D9R3Y3	A0A0D9R4U3	A0A0D9RJD3	A0A0D9RZ41	A0A0D9RW60	A0A0D9RVH0	1	0	1	0	1	0	1	0	1	0	1	0	1	1	1	0	0	0	1	0	0	0	1	0	1	0	1	0	0	0	0	0	0
60711	Chlorocebus sabaeus	Chlorocebus	Cercopithecidae	Primates	Mammalia	88059	Human adenovirus 19a	M5A9G0	A0A0D9R932	A0A0D9RRP8	A0A0D9R3Y3	A0A0D9R4U3	A0A0D9RJD3	A0A0D9RZ41	A0A0D9RW60	A0A0D9RVH0	1	1	1	0	1	1	1	0	1	1	1	0	1	0	1	0	1	1	1	0	0	0	1	0	1	0	0	0	1	0	1	0	0
60711	Chlorocebus sabaeus	Chlorocebus	Cercopithecidae	Primates	Mammalia	190064	Fowl aviadenovirus D	A0A291FDB0	A0A0D9R932	A0A0D9RRP8	A0A0D9R3Y3	A0A0D9R4U3	A0A0D9RJD3	A0A0D9RZ41	A0A0D9RW60	A0A0D9RVH0	0	1	1	0	0	1	1	0	0	1	1	0	0	0	1	0	0	1	1	0	0	1	1	0	0	0	0	0	0	0	1	0	0
60711	Chlorocebus sabaeus	Chlorocebus	Cercopithecidae	Primates	Mammalia	2064730	Rhesus adenovirus 54	A0A2H5AI03	A0A0D9R932	A0A0D9RRP8	A0A0D9R3Y3	A0A0D9R4U3	A0A0D9RJD3	A0A0D9RZ41	A0A0D9RW60	A0A0D9RVH0	1	1	1	0	1	1	1	0	1	1	1	0	1	1	1	0	0	1	1	0	0	1	1	0	1	1	1	0	0	0	0	0	0
60711	Chlorocebus sabaeus	Chlorocebus	Cercopithecidae	Primates	Mammalia	28278	Human adenovirus 19	Q80S16	A0A0D9R932	A0A0D9RRP8	A0A0D9R3Y3	A0A0D9R4U3	A0A0D9RJD3	A0A0D9RZ41	A0A0D9RW60	A0A0D9RVH0	1	1	1	0	1	1	1	0	1	1	1	0	1	0	1	0	1	1	1	0	0	0	1	0	1	0	0	0	1	0	1	0	0
60711	Chlorocebus sabaeus	Chlorocebus	Cercopithecidae	Primates	Mammalia	943083	California sea lion adenovirus 1	A0A0P0CY11	A0A0D9R932	A0A0D9RRP8	A0A0D9R3Y3	A0A0D9R4U3	A0A0D9RJD3	A0A0D9RZ41	A0A0D9RW60	A0A0D9RVH0	1	1	1	0	1	0	1	0	1	0	1	0	1	1	1	0	0	0	1	0	0	1	1	0	1	1	1	0	0	0	0	0	0
60711	Chlorocebus sabaeus	Chlorocebus	Cercopithecidae	Primates	Mammalia	41678	Turkey adenovirus 3	O56261	A0A0D9R932	A0A0D9RRP8	A0A0D9R3Y3	A0A0D9R4U3	A0A0D9RJD3	A0A0D9RZ41	A0A0D9RW60	A0A0D9RVH0	1	1	1	0	1	1	1	0	1	1	1	0	1	0	1	0	1	1	1	0	0	1	1	0	1	1	1	0	1	0	1	0	0
60711	Chlorocebus sabaeus	Chlorocebus	Cercopithecidae	Primates	Mammalia	28282	Human adenovirus A serotype 12	P36711	A0A0D9R932	A0A0D9RRP8	A0A0D9R3Y3	A0A0D9R4U3	A0A0D9RJD3	A0A0D9RZ41	A0A0D9RW60	A0A0D9RVH0	1	1	1	1	1	1	1	0	1	1	1	0	1	0	1	0	0	1	1	0	0	1	1	0	0	1	1	0	1	0	1	0	0
60711	Chlorocebus sabaeus	Chlorocebus	Cercopithecidae	Primates	Mammalia	216370	Human adenovirus 8E	F2ZCA2	A0A0D9R932	A0A0D9RRP8	A0A0D9R3Y3	A0A0D9R4U3	A0A0D9RJD3	A0A0D9RZ41	A0A0D9RW60	A0A0D9RVH0	1	1	1	0	1	1	1	0	1	1	1	0	1	0	1	0	0	1	1	0	0	1	1	0	1	1	0	0	1	0	1	0	0
60711	Chlorocebus sabaeus	Chlorocebus	Cercopithecidae	Primates	Mammalia	585059	Simian adenovirus 20	F6KSW0	A0A0D9R932	A0A0D9RRP8	A0A0D9R3Y3	A0A0D9R4U3	A0A0D9RJD3	A0A0D9RZ41	A0A0D9RW60	A0A0D9RVH0	1	1	1	0	1	1	1	0	1	0	1	0	1	1	1	0	0	1	1	0	0	1	1	0	0	1	1	0	0	0	0	0	0
60711	Chlorocebus sabaeus	Chlorocebus	Cercopithecidae	Primates	Mammalia	245072	Human adenovirus 51	Q2Z0I4	A0A0D9R932	A0A0D9RRP8	A0A0D9R3Y3	A0A0D9R4U3	A0A0D9RJD3	A0A0D9RZ41	A0A0D9RW60	A0A0D9RVH0	1	1	1	0	1	1	1	0	1	1	1	0	1	0	1	0	0	1	1	0	0	1	1	0	0	1	0	0	1	0	1	0	0
60711	Chlorocebus sabaeus	Chlorocebus	Cercopithecidae	Primates	Mammalia	10553	Fowl adenovirus A serotype 1 (strain CELO / Phelps)	D6PSN1	A0A0D9R932	A0A0D9RRP8	A0A0D9R3Y3	A0A0D9R4U3	A0A0D9RJD3	A0A0D9RZ41	A0A0D9RW60	A0A0D9RVH0	0	1	1	0	0	1	1	0	0	1	1	0	0	0	1	0	0	1	1	0	0	0	1	0	0	0	1	0	0	0	1	0	0
60711	Chlorocebus sabaeus	Chlorocebus	Cercopithecidae	Primates	Mammalia	10528	Human adenovirus A serotype 18	D3JIU4	A0A0D9R932	A0A0D9RRP8	A0A0D9R3Y3	A0A0D9R4U3	A0A0D9RJD3	A0A0D9RZ41	A0A0D9RW60	A0A0D9RVH0	1	1	1	0	1	1	1	0	1	1	1	0	1	0	1	0	0	1	1	0	0	1	1	0	0	0	1	0	0	0	1	0	0
60711	Chlorocebus sabaeus	Chlorocebus	Cercopithecidae	Primates	Mammalia	650126	Human adenovirus D37H13	C8ZJU3	A0A0D9R932	A0A0D9RRP8	A0A0D9R3Y3	A0A0D9R4U3	A0A0D9RJD3	A0A0D9RZ41	A0A0D9RW60	A0A0D9RVH0	1	0	1	0	1	0	1	0	1	1	1	0	1	0	1	0	0	1	1	0	0	1	1	0	1	0	0	0	1	0	1	0	0
60711	Chlorocebus sabaeus	Chlorocebus	Cercopithecidae	Primates	Mammalia	1788436	Bat mastadenovirus WIV9	A0A163HIW8	A0A0D9R932	A0A0D9RRP8	A0A0D9R3Y3	A0A0D9R4U3	A0A0D9RJD3	A0A0D9RZ41	A0A0D9RW60	A0A0D9RVH0	1	1	1	0	1	1	1	0	1	0	1	0	1	1	1	0	0	1	1	0	0	1	1	0	1	1	1	0	0	0	0	0	0
60711	Chlorocebus sabaeus	Chlorocebus	Cercopithecidae	Primates	Mammalia	1643781	Human adenovirus 4p	A0A3G9CMS6	A0A0D9R932	A0A0D9RRP8	A0A0D9R3Y3	A0A0D9R4U3	A0A0D9RJD3	A0A0D9RZ41	A0A0D9RW60	A0A0D9RVH0	1	1	1	0	1	1	1	0	1	1	1	0	1	0	1	0	0	1	1	0	0	0	1	0	1	0	1	0	1	0	1	0	0
60711	Chlorocebus sabaeus	Chlorocebus	Cercopithecidae	Primates	Mammalia	28275	Human adenovirus D10	B5BQ05	A0A0D9R932	A0A0D9RRP8	A0A0D9R3Y3	A0A0D9R4U3	A0A0D9RJD3	A0A0D9RZ41	A0A0D9RW60	A0A0D9RVH0	1	1	1	0	1	1	1	0	1	1	1	0	1	0	1	0	0	1	1	0	0	0	1	0	1	0	0	0	1	0	1	0	0
60711	Chlorocebus sabaeus	Chlorocebus	Cercopithecidae	Primates	Mammalia	874272	Lizard adenovirus 2	A0A076FTG7	A0A0D9R932	A0A0D9RRP8	A0A0D9R3Y3	A0A0D9R4U3	A0A0D9RJD3	A0A0D9RZ41	A0A0D9RW60	A0A0D9RVH0	1	1	1	0	0	1	1	0	1	0	1	0	1	1	1	0	0	1	1	0	0	1	1	0	0	1	1	0	0	0	0	0	0
60711	Chlorocebus sabaeus	Chlorocebus	Cercopithecidae	Primates	Mammalia	28280	Human adenovirus E serotype 4	P36844	A0A0D9R932	A0A0D9RRP8	A0A0D9R3Y3	A0A0D9R4U3	A0A0D9RJD3	A0A0D9RZ41	A0A0D9RW60	A0A0D9RVH0	1	1	1	0	1	1	1	0	1	1	1	0	1	0	1	0	0	1	1	0	0	0	1	0	0	1	1	0	1	0	1	0	0
60711	Chlorocebus sabaeus	Chlorocebus	Cercopithecidae	Primates	Mammalia	1967296	Rousettus aegyptiacus adenovirus	A0A344X9V8	A0A0D9R932	A0A0D9RRP8	A0A0D9R3Y3	A0A0D9R4U3	A0A0D9RJD3	A0A0D9RZ41	A0A0D9RW60	A0A0D9RVH0	1	1	1	0	0	1	1	0	0	0	1	0	1	1	1	0	0	1	1	0	0	1	1	0	0	1	0	0	0	0	0	0	0
60711	Chlorocebus sabaeus	Chlorocebus	Cercopithecidae	Primates	Mammalia	1408257	Turkey aviadenovirus 4	U5NHK6	A0A0D9R932	A0A0D9RRP8	A0A0D9R3Y3	A0A0D9R4U3	A0A0D9RJD3	A0A0D9RZ41	A0A0D9RW60	A0A0D9RVH0	1	1	1	0	1	0	1	0	1	0	1	0	1	1	1	0	0	1	1	0	0	1	1	0	0	0	1	0	0	0	0	0	0
60711	Chlorocebus sabaeus	Chlorocebus	Cercopithecidae	Primates	Mammalia	650128	Human adenovirus D46H13	C8ZJU5	A0A0D9R932	A0A0D9RRP8	A0A0D9R3Y3	A0A0D9R4U3	A0A0D9RJD3	A0A0D9RZ41	A0A0D9RW60	A0A0D9RVH0	1	1	1	0	1	0	1	0	1	1	1	0	1	0	1	0	0	1	1	0	0	0	1	0	1	0	0	0	1	0	1	0	0
60711	Chlorocebus sabaeus	Chlorocebus	Cercopithecidae	Primates	Mammalia	1986506	Bat mastadenovirus WIV18	A0A1X9RIU8	A0A0D9R932	A0A0D9RRP8	A0A0D9R3Y3	A0A0D9R4U3	A0A0D9RJD3	A0A0D9RZ41	A0A0D9RW60	A0A0D9RVH0	1	1	1	0	1	1	1	0	1	0	1	0	1	1	1	0	0	1	1	0	0	1	1	0	1	1	0	0	0	0	0	0	0
60711	Chlorocebus sabaeus	Chlorocebus	Cercopithecidae	Primates	Mammalia	1123958	Chimpanzee adenovirus Y25	G9G864	A0A0D9R932	A0A0D9RRP8	A0A0D9R3Y3	A0A0D9R4U3	A0A0D9RJD3	A0A0D9RZ41	A0A0D9RW60	A0A0D9RVH0	1	1	1	0	1	1	1	0	1	0	1	0	1	1	1	0	0	1	1	0	0	1	1	0	0	1	1	0	0	0	0	0	0
60711	Chlorocebus sabaeus	Chlorocebus	Cercopithecidae	Primates	Mammalia	46942	Human adenovirus 47	Q2Z0I8	A0A0D9R932	A0A0D9RRP8	A0A0D9R3Y3	A0A0D9R4U3	A0A0D9RJD3	A0A0D9RZ41	A0A0D9RW60	A0A0D9RVH0	1	1	1	0	1	1	1	0	1	0	1	0	1	0	1	0	0	1	1	0	0	0	1	0	1	0	1	0	1	0	1	0	0
60711	Chlorocebus sabaeus	Chlorocebus	Cercopithecidae	Primates	Mammalia	10535	unidentified adenovirus	A0A1L1Z7M7	A0A0D9R932	A0A0D9RRP8	A0A0D9R3Y3	A0A0D9R4U3	A0A0D9RJD3	A0A0D9RZ41	A0A0D9RW60	A0A0D9RVH0	1	1	1	0	1	1	1	0	1	1	1	0	1	0	1	0	0	1	1	0	0	0	1	0	1	1	1	0	1	0	1	0	0
60711	Chlorocebus sabaeus	Chlorocebus	Cercopithecidae	Primates	Mammalia	1101371	Human adenovirus 67	H5T769	A0A0D9R932	A0A0D9RRP8	A0A0D9R3Y3	A0A0D9R4U3	A0A0D9RJD3	A0A0D9RZ41	A0A0D9RW60	A0A0D9RVH0	1	1	1	0	1	1	1	0	1	0	1	0	1	1	1	0	0	1	1	0	0	1	1	0	1	1	0	0	0	0	0	0	0
60711	Chlorocebus sabaeus	Chlorocebus	Cercopithecidae	Primates	Mammalia	1907767	Pigeon adenovirus 2	A0A1D8QM96	A0A0D9R932	A0A0D9RRP8	A0A0D9R3Y3	A0A0D9R4U3	A0A0D9RJD3	A0A0D9RZ41	A0A0D9RW60	A0A0D9RVH0	1	1	1	0	1	0	1	0	1	0	1	0	1	1	1	0	0	1	1	0	0	1	1	0	1	0	1	0	0	0	0	0	0
60711	Chlorocebus sabaeus	Chlorocebus	Cercopithecidae	Primates	Mammalia	172860	Fowl aviadenovirus 3	A0A191ULP1	A0A0D9R932	A0A0D9RRP8	A0A0D9R3Y3	A0A0D9R4U3	A0A0D9RJD3	A0A0D9RZ41	A0A0D9RW60	A0A0D9RVH0	1	1	1	0	1	1	1	0	1	0	1	0	1	1	1	0	0	1	1	0	0	1	1	0	0	1	0	0	0	0	0	0	0
60711	Chlorocebus sabaeus	Chlorocebus	Cercopithecidae	Primates	Mammalia	45659	Human adenovirus B serotype 3	P04501	A0A0D9R932	A0A0D9RRP8	A0A0D9R3Y3	A0A0D9R4U3	A0A0D9RJD3	A0A0D9RZ41	A0A0D9RW60	A0A0D9RVH0	1	1	1	0	1	1	1	0	1	1	1	0	1	0	1	0	0	1	1	0	0	1	1	0	0	1	1	0	0	0	1	0	0
60711	Chlorocebus sabaeus	Chlorocebus	Cercopithecidae	Primates	Mammalia	880565	Human adenovirus 56	E1AI37	A0A0D9R932	A0A0D9RRP8	A0A0D9R3Y3	A0A0D9R4U3	A0A0D9RJD3	A0A0D9RZ41	A0A0D9RW60	A0A0D9RVH0	1	1	1	0	1	1	1	0	1	1	1	0	1	0	1	0	0	1	1	0	0	1	1	0	1	1	0	0	1	0	1	0	0
60711	Chlorocebus sabaeus	Chlorocebus	Cercopithecidae	Primates	Mammalia	10519	Human adenovirus B serotype 7	P15141	A0A0D9R932	A0A0D9RRP8	A0A0D9R3Y3	A0A0D9R4U3	A0A0D9RJD3	A0A0D9RZ41	A0A0D9RW60	A0A0D9RVH0	1	1	1	0	1	1	1	0	1	1	1	0	1	0	1	0	0	1	1	0	0	1	1	0	1	0	1	0	0	0	1	0	0
60711	Chlorocebus sabaeus	Chlorocebus	Cercopithecidae	Primates	Mammalia	101029	Human adenovirus 7d	Q508Q6	A0A0D9R932	A0A0D9RRP8	A0A0D9R3Y3	A0A0D9R4U3	A0A0D9RJD3	A0A0D9RZ41	A0A0D9RW60	A0A0D9RVH0	1	1	1	0	1	1	1	0	1	1	1	0	1	0	1	0	0	1	1	0	0	1	1	0	1	0	1	0	0	0	1	0	0
60711	Chlorocebus sabaeus	Chlorocebus	Cercopithecidae	Primates	Mammalia	45368	Porcine adenovirus 1	Q64871	A0A0D9R932	A0A0D9RRP8	A0A0D9R3Y3	A0A0D9R4U3	A0A0D9RJD3	A0A0D9RZ41	A0A0D9RW60	A0A0D9RVH0	1	0	1	0	1	0	1	0	1	0	1	0	1	1	1	0	0	0	1	0	0	0	1	0	1	0	1	0	0	0	0	0	0
60711	Chlorocebus sabaeus	Chlorocebus	Cercopithecidae	Primates	Mammalia	67603	Equine adenovirus B serotype 2	A0A0K1DBU9	A0A0D9R932	A0A0D9RRP8	A0A0D9R3Y3	A0A0D9R4U3	A0A0D9RJD3	A0A0D9RZ41	A0A0D9RW60	A0A0D9RVH0	1	1	1	0	1	1	1	0	1	1	1	0	1	0	1	0	0	1	1	0	0	1	1	0	0	1	1	0	0	0	1	0	0
60711	Chlorocebus sabaeus	Chlorocebus	Cercopithecidae	Primates	Mammalia	69152	Canine adenovirus serotype 2 (strain Toronto A 26-61)	Q65914	A0A0D9R932	A0A0D9RRP8	A0A0D9R3Y3	A0A0D9R4U3	A0A0D9RJD3	A0A0D9RZ41	A0A0D9RW60	A0A0D9RVH0	1	1	1	0	1	1	1	0	1	1	1	0	1	0	1	0	0	1	1	0	0	1	1	0	0	1	1	0	0	0	1	0	0
60711	Chlorocebus sabaeus	Chlorocebus	Cercopithecidae	Primates	Mammalia	2064736	Rhesus adenovirus 60	A0A2H5AIE5	A0A0D9R932	A0A0D9RRP8	A0A0D9R3Y3	A0A0D9R4U3	A0A0D9RJD3	A0A0D9RZ41	A0A0D9RW60	A0A0D9RVH0	1	1	1	0	1	1	1	0	1	0	1	0	1	1	1	0	0	1	1	0	0	1	1	0	0	1	1	0	0	0	0	0	0
60711	Chlorocebus sabaeus	Chlorocebus	Cercopithecidae	Primates	Mammalia	318592	Psittacine adenovirus 1	A0A2Z5E038	A0A0D9R932	A0A0D9RRP8	A0A0D9R3Y3	A0A0D9R4U3	A0A0D9RJD3	A0A0D9RZ41	A0A0D9RW60	A0A0D9RVH0	0	1	1	0	0	1	1	0	0	0	1	0	0	1	1	0	0	1	1	0	0	1	1	0	0	1	1	0	0	0	0	0	0
60711	Chlorocebus sabaeus	Chlorocebus	Cercopithecidae	Primates	Mammalia	332179	Human adenovirus 52	A0MK71	A0A0D9R932	A0A0D9RRP8	A0A0D9R3Y3	A0A0D9R4U3	A0A0D9RJD3	A0A0D9RZ41	A0A0D9RW60	A0A0D9RVH0	1	1	1	0	1	1	1	0	1	1	1	0	1	1	1	0	0	1	1	0	0	1	1	0	1	1	1	0	0	0	0	0	0
60711	Chlorocebus sabaeus	Chlorocebus	Cercopithecidae	Primates	Mammalia	2580388	White sturgeon adenovirus 1	A0A4P8PIN8	A0A0D9R932	A0A0D9RRP8	A0A0D9R3Y3	A0A0D9R4U3	A0A0D9RJD3	A0A0D9RZ41	A0A0D9RW60	A0A0D9RVH0	0	1	1	0	0	1	1	0	0	0	1	0	0	1	1	0	0	1	1	0	0	1	1	0	0	1	0	0	0	0	0	0	0
60711	Chlorocebus sabaeus	Chlorocebus	Cercopithecidae	Primates	Mammalia	10529	Human adenovirus A serotype 31	P36848	A0A0D9R932	A0A0D9RRP8	A0A0D9R3Y3	A0A0D9R4U3	A0A0D9RJD3	A0A0D9RZ41	A0A0D9RW60	A0A0D9RVH0	1	1	1	0	1	1	1	0	1	1	1	0	1	0	1	0	0	1	1	0	0	1	1	0	0	1	1	0	0	0	1	0	0
60711	Chlorocebus sabaeus	Chlorocebus	Cercopithecidae	Primates	Mammalia	1604283	Human adenovirus 69	M0QU65	A0A0D9R932	A0A0D9RRP8	A0A0D9R3Y3	A0A0D9R4U3	A0A0D9RJD3	A0A0D9RZ41	A0A0D9RW60	A0A0D9RVH0	1	1	1	0	1	1	1	0	1	0	1	0	1	1	1	0	0	1	1	0	0	1	1	0	0	1	0	0	0	0	0	0	0
60711	Chlorocebus sabaeus	Chlorocebus	Cercopithecidae	Primates	Mammalia	573199	Murine adenovirus 3	C3SAV4	A0A0D9R932	A0A0D9RRP8	A0A0D9R3Y3	A0A0D9R4U3	A0A0D9RJD3	A0A0D9RZ41	A0A0D9RW60	A0A0D9RVH0	1	1	1	0	1	1	1	0	1	0	1	0	1	1	1	0	0	1	1	0	0	1	1	0	1	1	1	0	0	0	0	0	0
60711	Chlorocebus sabaeus	Chlorocebus	Cercopithecidae	Primates	Mammalia	85755	Human adenovirus 7a	Q9QL91	A0A0D9R932	A0A0D9RRP8	A0A0D9R3Y3	A0A0D9R4U3	A0A0D9RJD3	A0A0D9RZ41	A0A0D9RW60	A0A0D9RVH0	1	1	1	0	1	1	1	0	1	1	1	0	1	0	1	0	0	1	1	0	0	1	1	0	1	0	1	0	0	0	1	0	0
60711	Chlorocebus sabaeus	Chlorocebus	Cercopithecidae	Primates	Mammalia	10541	Human adenovirus 11	Q75Q64	A0A0D9R932	A0A0D9RRP8	A0A0D9R3Y3	A0A0D9R4U3	A0A0D9RJD3	A0A0D9RZ41	A0A0D9RW60	A0A0D9RVH0	1	1	1	0	0	1	1	0	0	0	1	0	1	1	1	0	0	1	1	0	0	1	1	0	0	1	1	0	0	0	0	0	0
60711	Chlorocebus sabaeus	Chlorocebus	Cercopithecidae	Primates	Mammalia	130308	Human mastadenovirus E	A0A2R3WNY1	A0A0D9R932	A0A0D9RRP8	A0A0D9R3Y3	A0A0D9R4U3	A0A0D9RJD3	A0A0D9RZ41	A0A0D9RW60	A0A0D9RVH0	1	1	1	0	1	1	1	0	1	1	1	0	1	0	1	0	0	1	1	0	0	0	1	0	1	0	1	0	1	0	1	0	0
60711	Chlorocebus sabaeus	Chlorocebus	Cercopithecidae	Primates	Mammalia	190065	Fowl aviadenovirus E	E9KLB3	A0A0D9R932	A0A0D9RRP8	A0A0D9R3Y3	A0A0D9R4U3	A0A0D9RJD3	A0A0D9RZ41	A0A0D9RW60	A0A0D9RVH0	0	1	1	0	0	1	1	0	0	1	1	0	0	0	1	0	0	1	1	0	0	1	1	0	0	1	1	0	0	0	1	0	0
60711	Chlorocebus sabaeus	Chlorocebus	Cercopithecidae	Primates	Mammalia	38432	Simian adenovirus 13	A0A0M4MTX1	A0A0D9R932	A0A0D9RRP8	A0A0D9R3Y3	A0A0D9R4U3	A0A0D9RJD3	A0A0D9RZ41	A0A0D9RW60	A0A0D9RVH0	1	1	1	0	1	1	1	0	1	0	1	0	1	1	1	0	0	1	1	0	0	1	1	0	1	1	1	0	0	0	0	0	0
60711	Chlorocebus sabaeus	Chlorocebus	Cercopithecidae	Primates	Mammalia	46924	Human adenovirus 22	B5BQ06	A0A0D9R932	A0A0D9RRP8	A0A0D9R3Y3	A0A0D9R4U3	A0A0D9RJD3	A0A0D9RZ41	A0A0D9RW60	A0A0D9RVH0	0	1	1	0	0	1	1	0	0	1	1	0	0	0	1	0	0	1	1	0	0	1	1	0	0	1	0	0	0	0	1	0	0
60711	Chlorocebus sabaeus	Chlorocebus	Cercopithecidae	Primates	Mammalia	10521	Human adenovirus 14	Q8V791	A0A0D9R932	A0A0D9RRP8	A0A0D9R3Y3	A0A0D9R4U3	A0A0D9RJD3	A0A0D9RZ41	A0A0D9RW60	A0A0D9RVH0	1	1	1	0	1	1	1	0	1	1	1	0	1	0	1	0	0	1	1	0	0	1	1	0	0	0	1	0	0	0	1	0	0
60711	Chlorocebus sabaeus	Chlorocebus	Cercopithecidae	Primates	Mammalia	69151	Canine adenovirus serotype 1 (strain RI261)	Q96689	A0A0D9R932	A0A0D9RRP8	A0A0D9R3Y3	A0A0D9R4U3	A0A0D9RJD3	A0A0D9RZ41	A0A0D9RW60	A0A0D9RVH0	1	1	1	0	1	1	1	0	1	1	1	0	1	0	1	0	0	1	1	0	0	1	1	0	0	1	0	0	1	0	1	0	0
60711	Chlorocebus sabaeus	Chlorocebus	Cercopithecidae	Primates	Mammalia	2064733	Rhesus adenovirus 57	A0A2H5AI67	A0A0D9R932	A0A0D9RRP8	A0A0D9R3Y3	A0A0D9R4U3	A0A0D9RJD3	A0A0D9RZ41	A0A0D9RW60	A0A0D9RVH0	1	1	1	0	1	1	1	0	1	0	1	0	1	1	1	0	0	1	1	0	0	1	1	0	1	1	1	0	0	0	0	0	0
60711	Chlorocebus sabaeus	Chlorocebus	Cercopithecidae	Primates	Mammalia	260047	Human adenovirus 3+7	R4HLK2	A0A0D9R932	A0A0D9RRP8	A0A0D9R3Y3	A0A0D9R4U3	A0A0D9RJD3	A0A0D9RZ41	A0A0D9RW60	A0A0D9RVH0	1	1	1	0	1	1	1	0	1	1	1	0	1	0	1	0	0	1	1	0	0	1	1	0	0	1	0	0	0	0	1	0	0
60711	Chlorocebus sabaeus	Chlorocebus	Cercopithecidae	Primates	Mammalia	1580497	Psittacine adenovirus 3	A0A0A7JTT3	A0A0D9R932	A0A0D9RRP8	A0A0D9R3Y3	A0A0D9R4U3	A0A0D9RJD3	A0A0D9RZ41	A0A0D9RW60	A0A0D9RVH0	1	1	1	0	1	1	1	0	1	0	1	0	1	1	1	0	0	1	1	0	0	1	1	0	1	1	1	0	0	0	0	0	0
60711	Chlorocebus sabaeus	Chlorocebus	Cercopithecidae	Primates	Mammalia	190061	Fowl aviadenovirus A	A0A1L4BI69	A0A0D9R932	A0A0D9RRP8	A0A0D9R3Y3	A0A0D9R4U3	A0A0D9RJD3	A0A0D9RZ41	A0A0D9RW60	A0A0D9RVH0	0	1	1	0	0	1	1	0	0	1	1	0	0	0	1	0	0	1	1	0	0	0	1	0	0	0	1	0	0	0	1	0	0
60711	Chlorocebus sabaeus	Chlorocebus	Cercopithecidae	Primates	Mammalia	1788433	Bat mastadenovirus WIV11	A0A163HLD2	A0A0D9R932	A0A0D9RRP8	A0A0D9R3Y3	A0A0D9R4U3	A0A0D9RJD3	A0A0D9RZ41	A0A0D9RW60	A0A0D9RVH0	1	1	1	0	1	1	1	0	1	0	1	0	1	1	1	0	0	1	1	0	0	1	1	0	1	0	1	0	0	0	0	0	0
60711	Chlorocebus sabaeus	Chlorocebus	Cercopithecidae	Primates	Mammalia	565303	Human adenovirus B2	S5YS77	A0A0D9R932	A0A0D9RRP8	A0A0D9R3Y3	A0A0D9R4U3	A0A0D9RJD3	A0A0D9RZ41	A0A0D9RW60	A0A0D9RVH0	1	1	1	0	1	1	1	0	1	1	1	0	1	0	1	0	0	1	1	0	0	1	1	0	0	0	1	0	0	0	1	0	0
60711	Chlorocebus sabaeus	Chlorocebus	Cercopithecidae	Primates	Mammalia	1520002	Raptor adenovirus 1	F4MI11	A0A0D9R932	A0A0D9RRP8	A0A0D9R3Y3	A0A0D9R4U3	A0A0D9RJD3	A0A0D9RZ41	A0A0D9RW60	A0A0D9RVH0	1	1	1	0	1	1	1	0	1	1	1	0	1	0	1	0	0	1	1	0	0	1	1	0	1	0	0	0	1	0	1	0	0
60711	Chlorocebus sabaeus	Chlorocebus	Cercopithecidae	Primates	Mammalia	878329	Turkey adenovirus 1	E0YC76	A0A0D9R932	A0A0D9RRP8	A0A0D9R3Y3	A0A0D9R4U3	A0A0D9RJD3	A0A0D9RZ41	A0A0D9RW60	A0A0D9RVH0	0	1	1	0	0	1	1	0	0	0	1	0	0	1	1	0	0	1	1	0	0	1	1	0	0	1	1	0	0	0	0	0	0
60711	Chlorocebus sabaeus	Chlorocebus	Cercopithecidae	Primates	Mammalia	326124	Human adenovirus 7d2	Q508R4	A0A0D9R932	A0A0D9RRP8	A0A0D9R3Y3	A0A0D9R4U3	A0A0D9RJD3	A0A0D9RZ41	A0A0D9RW60	A0A0D9RVH0	1	1	1	0	1	1	1	0	1	1	1	0	1	0	1	0	0	1	1	0	0	1	1	0	1	0	1	0	0	0	1	0	0
60711	Chlorocebus sabaeus	Chlorocebus	Cercopithecidae	Primates	Mammalia	994672	Titi monkey adenovirus ECC-2011	G0ZAJ9	A0A0D9R932	A0A0D9RRP8	A0A0D9R3Y3	A0A0D9R4U3	A0A0D9RJD3	A0A0D9RZ41	A0A0D9RW60	A0A0D9RVH0	1	1	1	0	1	1	1	0	1	0	1	0	1	1	1	0	0	1	1	0	0	1	1	0	0	1	0	0	0	0	0	0	0
60711	Chlorocebus sabaeus	Chlorocebus	Cercopithecidae	Primates	Mammalia	1907210	Human adenovirus sp.	A0A1Y1BYA0	A0A0D9R932	A0A0D9RRP8	A0A0D9R3Y3	A0A0D9R4U3	A0A0D9RJD3	A0A0D9RZ41	A0A0D9RW60	A0A0D9RVH0	1	1	1	0	1	1	1	0	1	1	1	0	1	0	1	0	1	1	1	0	0	0	1	0	1	0	0	0	1	0	1	0	0
60711	Chlorocebus sabaeus	Chlorocebus	Cercopithecidae	Primates	Mammalia	10548	Human adenovirus 34	Q3ZKX3	A0A0D9R932	A0A0D9RRP8	A0A0D9R3Y3	A0A0D9R4U3	A0A0D9RJD3	A0A0D9RZ41	A0A0D9RW60	A0A0D9RVH0	1	1	1	0	1	1	1	0	1	1	1	0	1	0	1	0	0	1	1	0	0	1	1	0	1	0	1	0	1	0	1	0	0
60711	Chlorocebus sabaeus	Chlorocebus	Cercopithecidae	Primates	Mammalia	35263	Human adenovirus 4a	A0A3G9K966	A0A0D9R932	A0A0D9RRP8	A0A0D9R3Y3	A0A0D9R4U3	A0A0D9RJD3	A0A0D9RZ41	A0A0D9RW60	A0A0D9RVH0	1	1	1	0	1	1	1	0	1	1	1	0	1	0	1	0	0	1	1	0	0	0	1	0	1	0	1	0	1	0	1	0	0
60711	Chlorocebus sabaeus	Chlorocebus	Cercopithecidae	Primates	Mammalia	2461378	Human adenovirus 86	A0A3G8W3T5	A0A0D9R932	A0A0D9RRP8	A0A0D9R3Y3	A0A0D9R4U3	A0A0D9RJD3	A0A0D9RZ41	A0A0D9RW60	A0A0D9RVH0	1	1	1	0	1	1	1	0	1	0	1	0	1	1	1	0	0	1	1	0	0	1	1	0	0	1	0	0	0	0	0	0	0
60711	Chlorocebus sabaeus	Chlorocebus	Cercopithecidae	Primates	Mammalia	2064738	Rhesus adenovirus 62	A0A2H5AII8	A0A0D9R932	A0A0D9RRP8	A0A0D9R3Y3	A0A0D9R4U3	A0A0D9RJD3	A0A0D9RZ41	A0A0D9RW60	A0A0D9RVH0	1	1	1	0	1	1	1	0	1	0	1	0	1	1	1	0	0	1	1	0	0	1	1	0	1	1	1	0	0	0	0	0	0
60711	Chlorocebus sabaeus	Chlorocebus	Cercopithecidae	Primates	Mammalia	1643649	Human adenovirus 71	T1UHQ0	A0A0D9R932	A0A0D9RRP8	A0A0D9R3Y3	A0A0D9R4U3	A0A0D9RJD3	A0A0D9RZ41	A0A0D9RW60	A0A0D9RVH0	1	1	1	0	1	1	1	0	1	0	1	0	1	1	1	0	0	1	1	0	0	1	1	0	1	1	0	0	0	0	0	0	0
60711	Chlorocebus sabaeus	Chlorocebus	Cercopithecidae	Primates	Mammalia	931972	Murine adenovirus 2	E7CH51	A0A0D9R932	A0A0D9RRP8	A0A0D9R3Y3	A0A0D9R4U3	A0A0D9RJD3	A0A0D9RZ41	A0A0D9RW60	A0A0D9RVH0	0	1	1	0	0	1	1	0	0	0	1	0	0	1	1	0	0	1	1	0	0	1	1	0	0	1	1	0	0	0	0	0	0
60711	Chlorocebus sabaeus	Chlorocebus	Cercopithecidae	Primates	Mammalia	46929	Human adenovirus 27	Q2Z0K0	A0A0D9R932	A0A0D9RRP8	A0A0D9R3Y3	A0A0D9R4U3	A0A0D9RJD3	A0A0D9RZ41	A0A0D9RW60	A0A0D9RVH0	1	1	1	0	1	1	1	0	1	1	1	0	1	0	1	0	0	1	1	0	0	0	1	0	1	1	0	0	1	0	1	0	0
60711	Chlorocebus sabaeus	Chlorocebus	Cercopithecidae	Primates	Mammalia	114408	Feline adenovirus	Q6R2L0	A0A0D9R932	A0A0D9RRP8	A0A0D9R3Y3	A0A0D9R4U3	A0A0D9RJD3	A0A0D9RZ41	A0A0D9RW60	A0A0D9RVH0	1	1	1	0	1	1	1	0	1	1	1	0	0	0	1	0	0	1	1	0	0	1	1	0	0	1	1	0	0	0	1	0	1
60711	Chlorocebus sabaeus	Chlorocebus	Cercopithecidae	Primates	Mammalia	2005055	Penguin siadenovirus A	A0A161CH96	A0A0D9R932	A0A0D9RRP8	A0A0D9R3Y3	A0A0D9R4U3	A0A0D9RJD3	A0A0D9RZ41	A0A0D9RW60	A0A0D9RVH0	1	1	1	0	1	1	1	0	1	1	1	0	1	0	1	0	0	1	1	0	0	1	1	0	1	1	1	0	1	0	1	0	0
60711	Chlorocebus sabaeus	Chlorocebus	Cercopithecidae	Primates	Mammalia	586028	Fowl adenovirus 8a	A0A191UM02	A0A0D9R932	A0A0D9RRP8	A0A0D9R3Y3	A0A0D9R4U3	A0A0D9RJD3	A0A0D9RZ41	A0A0D9RW60	A0A0D9RVH0	0	1	1	0	0	1	1	0	0	0	1	0	1	1	1	0	0	1	1	0	0	1	1	0	0	1	1	0	0	0	0	0	0
60711	Chlorocebus sabaeus	Chlorocebus	Cercopithecidae	Primates	Mammalia	1930638	Human adenovirus B79	A0A1L7NRN8	A0A0D9R932	A0A0D9RRP8	A0A0D9R3Y3	A0A0D9R4U3	A0A0D9RJD3	A0A0D9RZ41	A0A0D9RW60	A0A0D9RVH0	1	1	1	0	1	1	1	0	1	1	1	0	1	0	1	0	0	1	1	0	0	1	1	0	1	0	1	0	0	0	1	0	0
60711	Chlorocebus sabaeus	Chlorocebus	Cercopithecidae	Primates	Mammalia	1461395	Human adenovirus 11+34	W6EK83	A0A0D9R932	A0A0D9RRP8	A0A0D9R3Y3	A0A0D9R4U3	A0A0D9RJD3	A0A0D9RZ41	A0A0D9RW60	A0A0D9RVH0	1	1	1	0	1	1	1	0	1	1	1	0	1	0	1	0	0	1	1	0	0	1	1	0	1	0	1	0	0	0	1	0	0
60711	Chlorocebus sabaeus	Chlorocebus	Cercopithecidae	Primates	Mammalia	10541	Human adenovirus 11	Q75Q64	A0A0D9R932	A0A0D9RRP8	A0A0D9R3Y3	A0A0D9R4U3	A0A0D9RJD3	A0A0D9RZ41	A0A0D9RW60	A0A0D9RVH0	1	1	1	0	0	1	1	0	0	0	1	0	1	1	1	0	0	1	1	0	0	1	1	0	0	1	1	0	0	0	0	0	0
60711	Chlorocebus sabaeus	Chlorocebus	Cercopithecidae	Primates	Mammalia	1159191	Simian adenovirus A1296	H9AAR1	A0A0D9R932	A0A0D9RRP8	A0A0D9R3Y3	A0A0D9R4U3	A0A0D9RJD3	A0A0D9RZ41	A0A0D9RW60	A0A0D9RVH0	1	1	1	0	0	1	1	0	0	0	1	0	1	1	1	0	0	1	1	0	0	1	1	0	0	1	1	0	0	0	0	0	0
60711	Chlorocebus sabaeus	Chlorocebus	Cercopithecidae	Primates	Mammalia	2064739	Rhesus adenovirus 63	A0A2H5AIM4	A0A0D9R932	A0A0D9RRP8	A0A0D9R3Y3	A0A0D9R4U3	A0A0D9RJD3	A0A0D9RZ41	A0A0D9RW60	A0A0D9RVH0	1	1	1	0	1	1	1	0	1	0	1	0	1	1	1	0	0	1	1	0	0	1	1	0	0	1	1	0	0	0	0	0	0
60711	Chlorocebus sabaeus	Chlorocebus	Cercopithecidae	Primates	Mammalia	995023	Simian adenovirus 50	F2WTQ2	A0A0D9R932	A0A0D9RRP8	A0A0D9R3Y3	A0A0D9R4U3	A0A0D9RJD3	A0A0D9RZ41	A0A0D9RW60	A0A0D9RVH0	1	1	1	0	0	1	1	0	0	0	1	0	1	1	1	0	0	1	1	0	0	1	1	0	0	1	1	0	0	0	0	0	0
60711	Chlorocebus sabaeus	Chlorocebus	Cercopithecidae	Primates	Mammalia	1520006	Duck adenovirus 2	A0A075FA63	A0A0D9R932	A0A0D9RRP8	A0A0D9R3Y3	A0A0D9R4U3	A0A0D9RJD3	A0A0D9RZ41	A0A0D9RW60	A0A0D9RVH0	0	1	1	0	0	1	1	0	0	0	1	0	1	1	1	0	0	1	1	0	0	1	1	0	0	0	1	0	0	0	0	0	0
60711	Chlorocebus sabaeus	Chlorocebus	Cercopithecidae	Primates	Mammalia	507488	Cynomolgus adenovirus 1	A0A1C8EG85	A0A0D9R932	A0A0D9RRP8	A0A0D9R3Y3	A0A0D9R4U3	A0A0D9RJD3	A0A0D9RZ41	A0A0D9RW60	A0A0D9RVH0	1	1	1	0	0	1	1	0	0	0	1	0	1	1	1	0	0	1	1	0	0	1	1	0	0	1	1	0	0	0	0	0	0
60711	Chlorocebus sabaeus	Chlorocebus	Cercopithecidae	Primates	Mammalia	1788435	Bat mastadenovirus WIV13	A0A1B0UHY4	A0A0D9R932	A0A0D9RRP8	A0A0D9R3Y3	A0A0D9R4U3	A0A0D9RJD3	A0A0D9RZ41	A0A0D9RW60	A0A0D9RVH0	1	1	1	0	1	0	1	0	1	0	1	0	1	1	1	0	0	1	1	0	0	1	1	0	1	1	0	0	0	0	0	0	0
60711	Chlorocebus sabaeus	Chlorocebus	Cercopithecidae	Primates	Mammalia	727977	Bat adenovirus TJM	D3X7D1	A0A0D9R932	A0A0D9RRP8	A0A0D9R3Y3	A0A0D9R4U3	A0A0D9RJD3	A0A0D9RZ41	A0A0D9RW60	A0A0D9RVH0	1	1	1	0	1	1	1	0	1	1	1	0	1	0	1	0	1	1	1	0	0	1	1	0	1	1	0	0	1	0	1	0	0
60711	Chlorocebus sabaeus	Chlorocebus	Cercopithecidae	Primates	Mammalia	45370	Porcine adenovirus 5	Q994D4	A0A0D9R932	A0A0D9RRP8	A0A0D9R3Y3	A0A0D9R4U3	A0A0D9RJD3	A0A0D9RZ41	A0A0D9RW60	A0A0D9RVH0	1	1	1	0	1	1	1	0	1	1	1	0	1	0	1	0	0	1	1	0	0	1	1	0	1	0	1	0	0	0	1	0	0
60711	Chlorocebus sabaeus	Chlorocebus	Cercopithecidae	Primates	Mammalia	10515	Human adenovirus C serotype 2	A0A0F6PB57	A0A0D9R932	A0A0D9RRP8	A0A0D9R3Y3	A0A0D9R4U3	A0A0D9RJD3	A0A0D9RZ41	A0A0D9RW60	A0A0D9RVH0	1	1	1	0	1	1	1	0	1	1	1	0	1	0	1	0	1	1	1	0	0	1	1	0	1	1	1	0	1	0	1	0	0
60711	Chlorocebus sabaeus	Chlorocebus	Cercopithecidae	Primates	Mammalia	1986505	Bat mastadenovirus WIV17	A0A1X9RIT2	A0A0D9R932	A0A0D9RRP8	A0A0D9R3Y3	A0A0D9R4U3	A0A0D9RJD3	A0A0D9RZ41	A0A0D9RW60	A0A0D9RVH0	1	1	1	0	1	1	1	0	1	0	1	0	1	1	1	0	0	1	1	0	0	1	1	0	1	1	0	0	0	0	0	0	0
60711	Chlorocebus sabaeus	Chlorocebus	Cercopithecidae	Primates	Mammalia	46943	Human adenovirus 38	Q2Z0J5	A0A0D9R932	A0A0D9RRP8	A0A0D9R3Y3	A0A0D9R4U3	A0A0D9RJD3	A0A0D9RZ41	A0A0D9RW60	A0A0D9RVH0	1	1	1	0	1	1	1	0	1	1	1	0	1	0	1	0	0	1	1	0	0	1	1	0	1	1	0	0	1	0	1	0	0
60711	Chlorocebus sabaeus	Chlorocebus	Cercopithecidae	Primates	Mammalia	879186	Human adenovirus 57	A0A348FV83	A0A0D9R932	A0A0D9RRP8	A0A0D9R3Y3	A0A0D9R4U3	A0A0D9RJD3	A0A0D9RZ41	A0A0D9RW60	A0A0D9RVH0	1	1	1	0	1	1	1	0	1	1	1	0	1	0	1	0	0	1	1	0	0	1	1	0	0	1	1	0	0	0	1	0	0
60711	Chlorocebus sabaeus	Chlorocebus	Cercopithecidae	Primates	Mammalia	10534	Human adenovirus C serotype 6	Q76DN6	A0A0D9R932	A0A0D9RRP8	A0A0D9R3Y3	A0A0D9R4U3	A0A0D9RJD3	A0A0D9RZ41	A0A0D9RW60	A0A0D9RVH0	1	1	1	0	1	1	1	0	1	1	1	0	1	0	1	0	0	1	1	0	0	1	1	0	0	0	1	0	0	0	1	0	0
60711	Chlorocebus sabaeus	Chlorocebus	Cercopithecidae	Primates	Mammalia	46925	Human adenovirus 23	W8CZP4	A0A0D9R932	A0A0D9RRP8	A0A0D9R3Y3	A0A0D9R4U3	A0A0D9RJD3	A0A0D9RZ41	A0A0D9RW60	A0A0D9RVH0	1	1	1	0	1	1	1	0	1	1	1	0	1	0	1	0	0	1	1	0	0	1	1	0	1	1	1	0	1	0	1	0	0
60711	Chlorocebus sabaeus	Chlorocebus	Cercopithecidae	Primates	Mammalia	114102	Frog adenovirus 1 (strain ATCC VR-896)	Q9IIG6	A0A0D9R932	A0A0D9RRP8	A0A0D9R3Y3	A0A0D9R4U3	A0A0D9RJD3	A0A0D9RZ41	A0A0D9RW60	A0A0D9RVH0	1	0	1	0	1	0	1	0	1	0	1	0	1	1	1	0	0	1	1	0	0	0	1	0	1	1	0	0	0	0	0	0	0
60711	Chlorocebus sabaeus	Chlorocebus	Cercopithecidae	Primates	Mammalia	1788432	Bat mastadenovirus WIV10	A0A163HK55	A0A0D9R932	A0A0D9RRP8	A0A0D9R3Y3	A0A0D9R4U3	A0A0D9RJD3	A0A0D9RZ41	A0A0D9RW60	A0A0D9RVH0	1	1	1	0	1	1	1	0	1	0	1	0	1	1	1	0	0	1	1	0	0	1	1	0	1	0	1	0	0	0	0	0	0
60711	Chlorocebus sabaeus	Chlorocebus	Cercopithecidae	Primates	Mammalia	114326	Porcine adenovirus	A0A513PXU9	A0A0D9R932	A0A0D9RRP8	A0A0D9R3Y3	A0A0D9R4U3	A0A0D9RJD3	A0A0D9RZ41	A0A0D9RW60	A0A0D9RVH0	1	0	1	0	1	1	1	0	1	1	1	0	1	0	1	0	0	1	1	0	0	0	1	0	0	0	0	0	0	0	1	0	0
60711	Chlorocebus sabaeus	Chlorocebus	Cercopithecidae	Primates	Mammalia	1521028	Human adenovirus 21a	A0A075IQB3	A0A0D9R932	A0A0D9RRP8	A0A0D9R3Y3	A0A0D9R4U3	A0A0D9RJD3	A0A0D9RZ41	A0A0D9RW60	A0A0D9RVH0	1	1	1	0	1	1	1	0	1	1	1	0	1	0	1	0	0	1	1	0	0	1	1	0	1	1	0	0	1	0	1	0	0
60711	Chlorocebus sabaeus	Chlorocebus	Cercopithecidae	Primates	Mammalia	10510	Bovine adenovirus B serotype 3	Q03553	A0A0D9R932	A0A0D9RRP8	A0A0D9R3Y3	A0A0D9R4U3	A0A0D9RJD3	A0A0D9RZ41	A0A0D9RW60	A0A0D9RVH0	1	1	1	0	1	1	1	0	1	1	1	0	1	0	1	0	0	1	1	0	0	1	1	0	0	1	0	0	0	0	1	0	0
60711	Chlorocebus sabaeus	Chlorocebus	Cercopithecidae	Primates	Mammalia	413259	Simian adenovirus 6	H9TET4	A0A0D9R932	A0A0D9RRP8	A0A0D9R3Y3	A0A0D9R4U3	A0A0D9RJD3	A0A0D9RZ41	A0A0D9RW60	A0A0D9RVH0	1	1	1	0	1	1	1	0	1	0	1	0	1	1	1	0	0	1	1	0	0	1	1	0	1	1	0	0	0	0	0	0	0
60711	Chlorocebus sabaeus	Chlorocebus	Cercopithecidae	Primates	Mammalia	1094363	Human adenovirus 65	H0PPH6	A0A0D9R932	A0A0D9RRP8	A0A0D9R3Y3	A0A0D9R4U3	A0A0D9RJD3	A0A0D9RZ41	A0A0D9RW60	A0A0D9RVH0	1	1	1	0	1	1	1	0	1	0	1	0	1	1	1	0	0	1	1	0	0	1	1	0	1	1	0	0	0	0	0	0	0
60711	Chlorocebus sabaeus	Chlorocebus	Cercopithecidae	Primates	Mammalia	1714377	Bottlenose dolphin adenovirus 1	A0A1X7MPK1	A0A0D9R932	A0A0D9RRP8	A0A0D9R3Y3	A0A0D9R4U3	A0A0D9RJD3	A0A0D9RZ41	A0A0D9RW60	A0A0D9RVH0	1	1	1	0	1	0	1	0	1	0	1	0	1	1	1	0	0	1	1	0	0	1	1	0	0	0	1	0	0	0	0	0	0
60711	Chlorocebus sabaeus	Chlorocebus	Cercopithecidae	Primates	Mammalia	2250215	Polar bear mastadenovirus 1	A0A2Z4QJC1	A0A0D9R932	A0A0D9RRP8	A0A0D9R3Y3	A0A0D9R4U3	A0A0D9RJD3	A0A0D9RZ41	A0A0D9RW60	A0A0D9RVH0	1	1	1	0	1	0	1	0	1	0	1	0	1	1	1	0	0	1	1	0	0	1	1	0	0	1	0	0	0	0	0	0	0
60711	Chlorocebus sabaeus	Chlorocebus	Cercopithecidae	Primates	Mammalia	1159194	Simian adenovirus A1335	H9AB09	A0A0D9R932	A0A0D9RRP8	A0A0D9R3Y3	A0A0D9R4U3	A0A0D9RJD3	A0A0D9RZ41	A0A0D9RW60	A0A0D9RVH0	1	1	1	0	0	1	1	0	0	0	1	0	1	1	1	0	0	1	1	0	0	1	1	0	0	1	1	0	0	0	0	0	0
60711	Chlorocebus sabaeus	Chlorocebus	Cercopithecidae	Primates	Mammalia	10514	Canine adenovirus serotype 2	V9XSE0	A0A0D9R932	A0A0D9RRP8	A0A0D9R3Y3	A0A0D9R4U3	A0A0D9RJD3	A0A0D9RZ41	A0A0D9RW60	A0A0D9RVH0	1	1	1	0	1	1	1	0	1	1	1	0	1	1	1	0	0	1	1	0	0	1	1	0	0	1	1	0	0	0	0	0	0
60711	Chlorocebus sabaeus	Chlorocebus	Cercopithecidae	Primates	Mammalia	46923	Human adenovirus 20	Q2Z0K6	A0A0D9R932	A0A0D9RRP8	A0A0D9R3Y3	A0A0D9R4U3	A0A0D9RJD3	A0A0D9RZ41	A0A0D9RW60	A0A0D9RVH0	1	1	1	0	1	1	1	0	1	0	1	0	1	0	1	0	0	1	1	0	0	0	1	0	1	0	1	0	1	0	1	0	0
60711	Chlorocebus sabaeus	Chlorocebus	Cercopithecidae	Primates	Mammalia	35266	Simian adenovirus 23	Q6QPC5	A0A0D9R932	A0A0D9RRP8	A0A0D9R3Y3	A0A0D9R4U3	A0A0D9RJD3	A0A0D9RZ41	A0A0D9RW60	A0A0D9RVH0	1	1	1	0	1	1	1	0	1	0	1	0	1	1	1	0	0	1	1	0	0	1	1	0	1	1	1	0	0	0	0	0	0
60711	Chlorocebus sabaeus	Chlorocebus	Cercopithecidae	Primates	Mammalia	814922	Human adenovirus 14p1	D6BP13	A0A0D9R932	A0A0D9RRP8	A0A0D9R3Y3	A0A0D9R4U3	A0A0D9RJD3	A0A0D9RZ41	A0A0D9RW60	A0A0D9RVH0	1	1	1	0	1	1	1	0	1	1	1	0	1	0	1	0	0	1	1	0	0	1	1	0	0	0	1	0	0	0	1	0	0
60711	Chlorocebus sabaeus	Chlorocebus	Cercopithecidae	Primates	Mammalia	714978	Human adenovirus 55	S4UNB6	A0A0D9R932	A0A0D9RRP8	A0A0D9R3Y3	A0A0D9R4U3	A0A0D9RJD3	A0A0D9RZ41	A0A0D9RW60	A0A0D9RVH0	1	1	1	0	1	1	1	0	1	1	1	0	1	0	1	0	0	1	1	0	0	1	1	0	0	0	1	0	0	0	1	0	0
60711	Chlorocebus sabaeus	Chlorocebus	Cercopithecidae	Primates	Mammalia	172859	Fowl aviadenovirus 2	A0A191ULG6	A0A0D9R932	A0A0D9RRP8	A0A0D9R3Y3	A0A0D9R4U3	A0A0D9RJD3	A0A0D9RZ41	A0A0D9RW60	A0A0D9RVH0	1	1	1	0	0	1	1	0	0	0	1	0	1	1	1	0	0	1	1	0	0	1	1	0	0	1	1	0	0	0	0	0	0
9595	Gorilla gorilla gorilla	Gorilla	Hominidae	Primates	Mammalia	262789	Human adenovirus 35+11	Q76I92	A0A2I2Y735	G3RSH3	G3RWI9	G3QZS4	G3QQK9	G3S5H2	G3RRN3	G3RHS7	1	1	1	0	1	1	1	0	1	1	1	0	1	0	1	0	0	1	1	0	0	1	1	0	1	0	1	0	0	0	1	0	0
9595	Gorilla gorilla gorilla	Gorilla	Hominidae	Primates	Mammalia	46922	Human adenovirus D serotype 17	B8LFM5	A0A2I2Y735	G3RSH3	G3RWI9	G3QZS4	G3QQK9	G3S5H2	G3RRN3	G3RHS7	1	1	1	0	1	1	1	0	1	0	1	0	0	0	1	0	0	1	1	0	0	1	1	0	0	1	0	0	0	0	1	0	1
9595	Gorilla gorilla gorilla	Gorilla	Hominidae	Primates	Mammalia	114102	Frog adenovirus 1 (strain ATCC VR-896)	Q9IIG6	A0A2I2Y735	G3RSH3	G3RWI9	G3QZS4	G3QQK9	G3S5H2	G3RRN3	G3RHS7	1	1	1	0	1	1	1	0	0	0	1	0	1	0	1	0	0	1	1	0	0	1	1	0	1	1	1	0	0	0	0	0	0
9595	Gorilla gorilla gorilla	Gorilla	Hominidae	Primates	Mammalia	46940	Human adenovirus 45	Q2Z0J0	A0A2I2Y735	G3RSH3	G3RWI9	G3QZS4	G3QQK9	G3S5H2	G3RRN3	G3RHS7	1	1	1	0	1	1	1	0	1	0	1	0	1	0	1	0	0	1	1	0	0	1	1	0	0	1	1	0	0	0	1	0	0
9595	Gorilla gorilla gorilla	Gorilla	Hominidae	Primates	Mammalia	1159192	Simian adenovirus A1312	H9AAU4	A0A2I2Y735	G3RSH3	G3RWI9	G3QZS4	G3QQK9	G3S5H2	G3RRN3	G3RHS7	1	1	1	0	0	1	1	0	0	1	1	0	1	1	1	0	0	1	1	0	0	1	1	0	0	1	1	0	0	0	0	0	0
9595	Gorilla gorilla gorilla	Gorilla	Hominidae	Primates	Mammalia	343463	Human adenovirus B serotype 11 (strain BC34)	P35773	A0A2I2Y735	G3RSH3	G3RWI9	G3QZS4	G3QQK9	G3S5H2	G3RRN3	G3RHS7	1	1	1	0	0	1	1	0	1	1	1	0	0	0	1	0	0	1	1	0	0	1	1	0	0	0	1	0	0	0	1	0	1
9595	Gorilla gorilla gorilla	Gorilla	Hominidae	Primates	Mammalia	388609	Human adenovirus 22H8	C9S504	A0A2I2Y735	G3RSH3	G3RWI9	G3QZS4	G3QQK9	G3S5H2	G3RRN3	G3RHS7	1	1	1	0	1	1	1	0	1	0	1	0	1	1	1	0	1	1	1	0	0	1	1	0	1	1	1	0	0	0	0	0	0
9595	Gorilla gorilla gorilla	Gorilla	Hominidae	Primates	Mammalia	308444	Human adenovirus D serotype 15/H9	P68983	A0A2I2Y735	G3RSH3	G3RWI9	G3QZS4	G3QQK9	G3S5H2	G3RRN3	G3RHS7	1	1	1	0	1	1	1	0	1	0	1	0	1	0	1	0	1	1	1	0	0	1	1	0	1	0	0	0	1	0	1	0	1
9595	Gorilla gorilla gorilla	Gorilla	Hominidae	Primates	Mammalia	573199	Murine adenovirus 3	C3SAV4	A0A2I2Y735	G3RSH3	G3RWI9	G3QZS4	G3QQK9	G3S5H2	G3RRN3	G3RHS7	1	1	1	0	1	1	1	0	1	1	1	0	1	1	1	0	1	1	1	0	0	1	1	0	1	1	1	0	0	0	0	0	0
9595	Gorilla gorilla gorilla	Gorilla	Hominidae	Primates	Mammalia	35261	Human adenovirus 34a	Q67713	A0A2I2Y735	G3RSH3	G3RWI9	G3QZS4	G3QQK9	G3S5H2	G3RRN3	G3RHS7	1	1	1	0	1	1	1	0	1	0	1	0	1	0	1	0	0	1	1	0	0	1	1	0	1	0	1	0	0	0	1	0	0
9595	Gorilla gorilla gorilla	Gorilla	Hominidae	Primates	Mammalia	980087	Human adenovirus 58	E9P574	A0A2I2Y735	G3RSH3	G3RWI9	G3QZS4	G3QQK9	G3S5H2	G3RRN3	G3RHS7	1	1	1	0	1	1	1	0	0	1	1	0	1	1	1	0	1	1	1	0	0	1	1	0	1	1	1	0	0	0	0	0	0
9595	Gorilla gorilla gorilla	Gorilla	Hominidae	Primates	Mammalia	2064739	Rhesus adenovirus 63	A0A2H5AIM4	A0A2I2Y735	G3RSH3	G3RWI9	G3QZS4	G3QQK9	G3S5H2	G3RRN3	G3RHS7	1	1	1	0	0	1	1	0	1	1	1	0	1	1	1	0	0	1	1	0	0	1	1	0	1	1	1	0	0	0	0	0	0
9595	Gorilla gorilla gorilla	Gorilla	Hominidae	Primates	Mammalia	2608978	Siadenovirus IDL19-3602	A0A5J6DCX8	A0A2I2Y735	G3RSH3	G3RWI9	G3QZS4	G3QQK9	G3S5H2	G3RRN3	G3RHS7	1	1	1	0	0	1	1	0	1	0	1	0	0	0	1	0	0	0	1	0	0	1	1	0	0	0	1	0	0	0	1	0	1
9595	Gorilla gorilla gorilla	Gorilla	Hominidae	Primates	Mammalia	879186	Human adenovirus 57	A0A348FV83	A0A2I2Y735	G3RSH3	G3RWI9	G3QZS4	G3QQK9	G3S5H2	G3RRN3	G3RHS7	1	1	1	0	1	1	1	0	1	0	1	0	0	0	1	0	0	1	1	0	0	1	1	0	0	1	1	0	0	0	1	0	1
9595	Gorilla gorilla gorilla	Gorilla	Hominidae	Primates	Mammalia	2591409	African pygmy hedgehog adenovirus 1	A0A4Y6HTS0	A0A2I2Y735	G3RSH3	G3RWI9	G3QZS4	G3QQK9	G3S5H2	G3RRN3	G3RHS7	1	1	1	0	1	1	1	0	1	1	1	0	1	1	1	0	1	1	1	0	0	1	1	0	1	1	1	0	0	0	0	0	0
9595	Gorilla gorilla gorilla	Gorilla	Hominidae	Primates	Mammalia	10533	Human adenovirus C serotype 1	Q76DN7	A0A2I2Y735	G3RSH3	G3RWI9	G3QZS4	G3QQK9	G3S5H2	G3RRN3	G3RHS7	1	1	1	0	1	1	1	0	1	0	1	0	0	0	1	0	0	1	1	0	0	1	1	0	0	0	1	0	0	0	1	0	1
9595	Gorilla gorilla gorilla	Gorilla	Hominidae	Primates	Mammalia	1986506	Bat mastadenovirus WIV18	A0A1X9RIU8	A0A2I2Y735	G3RSH3	G3RWI9	G3QZS4	G3QQK9	G3S5H2	G3RRN3	G3RHS7	1	1	1	0	1	1	1	0	0	1	1	0	1	1	1	0	1	1	1	0	0	1	1	0	0	1	1	0	0	0	0	0	0
9595	Gorilla gorilla gorilla	Gorilla	Hominidae	Primates	Mammalia	310800	Human adenovirus 7l	310800	A0A2I2Y735	G3RSH3	G3RWI9	G3QZS4	G3QQK9	G3S5H2	G3RRN3	G3RHS7	0	0	0	0	0	0	0	0	0	0	0	0	0	0	0	0	0	0	0	0	0	0	0	0	0	0	0	0	0	0	0	0	0
9595	Gorilla gorilla gorilla	Gorilla	Hominidae	Primates	Mammalia	10541	Human adenovirus 11	Q75Q64	A0A2I2Y735	G3RSH3	G3RWI9	G3QZS4	G3QQK9	G3S5H2	G3RRN3	G3RHS7	1	1	1	0	0	1	1	0	0	1	1	0	0	1	1	0	0	1	1	0	0	1	1	0	0	1	1	0	0	0	0	0	1
9595	Gorilla gorilla gorilla	Gorilla	Hominidae	Primates	Mammalia	1643781	Human adenovirus 4p	A0A3G9CMS6	A0A2I2Y735	G3RSH3	G3RWI9	G3QZS4	G3QQK9	G3S5H2	G3RRN3	G3RHS7	1	1	1	0	1	1	1	0	1	0	1	0	1	0	1	0	0	1	1	0	0	1	1	0	1	0	1	0	1	0	1	0	0
9595	Gorilla gorilla gorilla	Gorilla	Hominidae	Primates	Mammalia	46939	Human adenovirus 44	Q2Z0J1	A0A2I2Y735	G3RSH3	G3RWI9	G3QZS4	G3QQK9	G3S5H2	G3RRN3	G3RHS7	1	1	1	0	1	1	1	0	1	1	1	0	0	0	1	0	0	1	1	0	0	1	1	0	0	1	0	0	0	0	1	0	1
9595	Gorilla gorilla gorilla	Gorilla	Hominidae	Primates	Mammalia	651580	Human adenovirus 54	B9A5P2	A0A2I2Y735	G3RSH3	G3RWI9	G3QZS4	G3QQK9	G3S5H2	G3RRN3	G3RHS7	1	1	1	0	1	1	1	0	1	0	1	0	1	0	1	0	1	1	1	0	0	1	1	0	1	0	1	0	1	0	1	0	1
9595	Gorilla gorilla gorilla	Gorilla	Hominidae	Primates	Mammalia	995022	Simian adenovirus 49	F2WTM0	A0A2I2Y735	G3RSH3	G3RWI9	G3QZS4	G3QQK9	G3S5H2	G3RRN3	G3RHS7	1	1	1	0	0	1	1	0	0	1	1	0	1	1	1	0	0	1	1	0	0	1	1	0	0	1	1	0	0	0	0	0	0
9595	Gorilla gorilla gorilla	Gorilla	Hominidae	Primates	Mammalia	67603	Equine adenovirus B serotype 2	A0A0K1DBU9	A0A2I2Y735	G3RSH3	G3RWI9	G3QZS4	G3QQK9	G3S5H2	G3RRN3	G3RHS7	1	1	1	0	1	1	1	0	1	0	1	0	0	0	1	0	1	1	1	0	1	1	1	0	1	0	1	0	0	0	1	0	1
9595	Gorilla gorilla gorilla	Gorilla	Hominidae	Primates	Mammalia	2064741	Rhesus adenovirus 65	A0A2H5AIU4	A0A2I2Y735	G3RSH3	G3RWI9	G3QZS4	G3QQK9	G3S5H2	G3RRN3	G3RHS7	1	1	1	0	0	1	1	0	0	1	1	0	1	1	1	0	0	1	1	0	0	1	1	0	1	1	1	0	0	0	0	0	0
9595	Gorilla gorilla gorilla	Gorilla	Hominidae	Primates	Mammalia	10530	Murine adenovirus A serotype 1	P19721	A0A2I2Y735	G3RSH3	G3RWI9	G3QZS4	G3QQK9	G3S5H2	G3RRN3	G3RHS7	1	1	1	0	1	1	1	0	1	0	1	0	1	0	1	0	1	1	1	0	1	1	1	0	1	0	1	0	1	0	1	0	1
9595	Gorilla gorilla gorilla	Gorilla	Hominidae	Primates	Mammalia	2064742	Rhesus adenovirus 66	A0A2H5AIT5	A0A2I2Y735	G3RSH3	G3RWI9	G3QZS4	G3QQK9	G3S5H2	G3RRN3	G3RHS7	1	1	1	0	0	1	1	0	0	1	1	0	1	1	1	0	0	1	1	0	0	1	1	0	1	1	1	0	0	0	0	0	0
9595	Gorilla gorilla gorilla	Gorilla	Hominidae	Primates	Mammalia	1146874	Bat mastadenovirus B	A0A4Y5SZJ8	A0A2I2Y735	G3RSH3	G3RWI9	G3QZS4	G3QQK9	G3S5H2	G3RRN3	G3RHS7	1	1	1	0	0	1	1	0	0	1	1	0	1	1	1	0	1	1	1	0	0	1	1	0	0	1	1	0	0	0	0	0	0
9595	Gorilla gorilla gorilla	Gorilla	Hominidae	Primates	Mammalia	943083	California sea lion adenovirus 1	A0A0P0CY11	A0A2I2Y735	G3RSH3	G3RWI9	G3QZS4	G3QQK9	G3S5H2	G3RRN3	G3RHS7	1	1	1	0	1	1	1	0	1	1	1	0	1	1	1	0	1	1	1	0	0	0	1	0	1	1	1	0	0	0	0	0	0
9595	Gorilla gorilla gorilla	Gorilla	Hominidae	Primates	Mammalia	172859	Fowl aviadenovirus 2	A0A191ULG6	A0A2I2Y735	G3RSH3	G3RWI9	G3QZS4	G3QQK9	G3S5H2	G3RRN3	G3RHS7	1	1	1	0	0	1	1	0	0	1	1	0	1	1	1	0	0	1	1	0	0	1	1	0	0	1	1	0	0	0	0	0	0
9595	Gorilla gorilla gorilla	Gorilla	Hominidae	Primates	Mammalia	433356	Human adenovirus 38H44	D2CH24	A0A2I2Y735	G3RSH3	G3RWI9	G3QZS4	G3QQK9	G3S5H2	G3RRN3	G3RHS7	1	1	1	0	1	1	1	0	1	0	1	0	1	0	1	0	1	1	1	0	0	1	1	0	1	1	0	0	1	0	1	0	1
9595	Gorilla gorilla gorilla	Gorilla	Hominidae	Primates	Mammalia	28278	Human adenovirus 19	Q80S16	A0A2I2Y735	G3RSH3	G3RWI9	G3QZS4	G3QQK9	G3S5H2	G3RRN3	G3RHS7	1	1	1	0	1	1	1	0	1	0	1	0	1	0	1	0	1	1	1	0	0	1	1	0	1	0	0	0	1	0	1	0	1
9595	Gorilla gorilla gorilla	Gorilla	Hominidae	Primates	Mammalia	175569	Simian adenovirus E22	Q6QPG1	A0A2I2Y735	G3RSH3	G3RWI9	G3QZS4	G3QQK9	G3S5H2	G3RRN3	G3RHS7	1	1	1	0	0	1	1	0	0	1	1	0	1	1	1	0	0	1	1	0	0	1	1	0	1	1	1	0	0	0	0	0	0
9595	Gorilla gorilla gorilla	Gorilla	Hominidae	Primates	Mammalia	1924072	Pigeon adenovirus 2a	A0A1L5LC39	A0A2I2Y735	G3RSH3	G3RWI9	G3QZS4	G3QQK9	G3S5H2	G3RRN3	G3RHS7	1	1	1	0	1	0	1	0	0	1	1	0	1	1	1	0	1	1	1	0	0	1	1	0	1	1	1	0	0	0	0	0	0
9595	Gorilla gorilla gorilla	Gorilla	Hominidae	Primates	Mammalia	2601527	Ovine adenovirus 8	A0A5B8MAV1	A0A2I2Y735	G3RSH3	G3RWI9	G3QZS4	G3QQK9	G3S5H2	G3RRN3	G3RHS7	1	1	1	0	1	1	1	0	1	0	1	0	1	0	1	0	0	1	1	0	0	1	1	0	0	0	1	0	0	0	0	0	0
9595	Gorilla gorilla gorilla	Gorilla	Hominidae	Primates	Mammalia	586029	Fowl adenovirus 8b	A0A160CBM7	A0A2I2Y735	G3RSH3	G3RWI9	G3QZS4	G3QQK9	G3S5H2	G3RRN3	G3RHS7	0	1	1	0	0	1	1	0	0	0	1	0	0	0	1	0	0	1	1	0	0	1	1	0	0	1	1	0	0	0	1	0	0
9595	Gorilla gorilla gorilla	Gorilla	Hominidae	Primates	Mammalia	10527	Human adenovirus D serotype 9	P68982	A0A2I2Y735	G3RSH3	G3RWI9	G3QZS4	G3QQK9	G3S5H2	G3RRN3	G3RHS7	1	1	1	0	1	1	1	0	1	0	1	0	1	0	1	0	1	1	1	0	0	1	1	0	1	0	0	0	1	0	1	0	1
9595	Gorilla gorilla gorilla	Gorilla	Hominidae	Primates	Mammalia	995021	Simian adenovirus 48	F2WTI9	A0A2I2Y735	G3RSH3	G3RWI9	G3QZS4	G3QQK9	G3S5H2	G3RRN3	G3RHS7	1	1	1	0	1	1	1	0	1	1	1	0	1	1	1	0	1	1	1	0	0	1	1	0	1	1	1	0	0	0	0	0	0
9595	Gorilla gorilla gorilla	Gorilla	Hominidae	Primates	Mammalia	41678	Turkey adenovirus 3	O56261	A0A2I2Y735	G3RSH3	G3RWI9	G3QZS4	G3QQK9	G3S5H2	G3RRN3	G3RHS7	1	1	1	0	1	1	1	0	1	0	1	0	1	0	1	0	1	1	1	0	0	1	1	0	1	0	1	0	1	0	1	0	1
9595	Gorilla gorilla gorilla	Gorilla	Hominidae	Primates	Mammalia	114429	Bovine adenovirus 2	Q9DLD8	A0A2I2Y735	G3RSH3	G3RWI9	G3QZS4	G3QQK9	G3S5H2	G3RRN3	G3RHS7	1	1	1	0	1	1	1	0	1	0	1	0	1	0	1	0	1	1	1	0	0	1	1	0	1	0	1	0	1	0	1	0	1
9595	Gorilla gorilla gorilla	Gorilla	Hominidae	Primates	Mammalia	10524	Human adenovirus F serotype 41	F8WQR3	A0A2I2Y735	G3RSH3	G3RWI9	G3QZS4	G3QQK9	G3S5H2	G3RRN3	G3RHS7	1	1	1	0	1	1	1	0	1	0	1	0	1	0	1	0	0	1	1	0	0	1	1	0	1	1	1	0	1	0	1	0	0
9595	Gorilla gorilla gorilla	Gorilla	Hominidae	Primates	Mammalia	413258	Simian adenovirus 8	A0A0M3TGZ5	A0A2I2Y735	G3RSH3	G3RWI9	G3QZS4	G3QQK9	G3S5H2	G3RRN3	G3RHS7	1	1	1	0	0	1	1	0	0	1	1	0	1	1	1	0	0	1	1	0	0	1	1	0	0	1	1	0	0	0	0	0	0
9595	Gorilla gorilla gorilla	Gorilla	Hominidae	Primates	Mammalia	586028	Fowl adenovirus 8a	A0A191UM02	A0A2I2Y735	G3RSH3	G3RWI9	G3QZS4	G3QQK9	G3S5H2	G3RRN3	G3RHS7	0	1	1	0	0	1	1	0	0	1	1	0	0	1	1	0	0	1	1	0	0	1	1	0	0	1	1	0	0	0	0	0	0
9595	Gorilla gorilla gorilla	Gorilla	Hominidae	Primates	Mammalia	46936	Human adenovirus 36	Q2Z0J6	A0A2I2Y735	G3RSH3	G3RWI9	G3QZS4	G3QQK9	G3S5H2	G3RRN3	G3RHS7	1	1	1	0	1	1	1	0	1	0	1	0	1	0	1	0	0	1	1	0	0	1	1	0	1	1	1	0	0	0	1	0	0
9595	Gorilla gorilla gorilla	Gorilla	Hominidae	Primates	Mammalia	2064731	Rhesus adenovirus 55	A0A2H5AI22	A0A2I2Y735	G3RSH3	G3RWI9	G3QZS4	G3QQK9	G3S5H2	G3RRN3	G3RHS7	1	1	1	0	1	0	1	0	0	1	1	0	1	1	1	0	0	1	1	0	0	1	1	0	1	1	1	0	0	0	0	0	0
9595	Gorilla gorilla gorilla	Gorilla	Hominidae	Primates	Mammalia	1520002	Raptor adenovirus 1	F4MI11	A0A2I2Y735	G3RSH3	G3RWI9	G3QZS4	G3QQK9	G3S5H2	G3RRN3	G3RHS7	1	1	1	0	1	1	1	0	1	1	1	0	1	0	1	0	0	1	1	0	0	1	1	0	1	0	0	0	1	0	1	0	0
9595	Gorilla gorilla gorilla	Gorilla	Hominidae	Primates	Mammalia	46938	Human adenovirus 43	M0QVJ5	A0A2I2Y735	G3RSH3	G3RWI9	G3QZS4	G3QQK9	G3S5H2	G3RRN3	G3RHS7	1	1	1	0	1	1	1	0	1	0	1	0	1	0	1	0	0	1	1	0	0	1	1	0	1	0	1	0	0	0	1	0	0
9595	Gorilla gorilla gorilla	Gorilla	Hominidae	Primates	Mammalia	46931	Human adenovirus 29	Q2Z0J9	A0A2I2Y735	G3RSH3	G3RWI9	G3QZS4	G3QQK9	G3S5H2	G3RRN3	G3RHS7	1	1	1	0	1	1	1	0	1	0	1	0	1	0	1	0	1	0	1	0	1	0	1	0	1	0	1	0	0	0	1	0	0
9595	Gorilla gorilla gorilla	Gorilla	Hominidae	Primates	Mammalia	218120	Human adenovirus 49	Q2Z0I6	A0A2I2Y735	G3RSH3	G3RWI9	G3QZS4	G3QQK9	G3S5H2	G3RRN3	G3RHS7	1	1	1	0	1	1	1	0	1	0	1	0	1	0	1	0	0	1	1	0	0	1	1	0	1	1	0	0	1	0	1	0	0
9595	Gorilla gorilla gorilla	Gorilla	Hominidae	Primates	Mammalia	38430	Simian adenovirus 11	A0A0M4NHH9	A0A2I2Y735	G3RSH3	G3RWI9	G3QZS4	G3QQK9	G3S5H2	G3RRN3	G3RHS7	1	1	1	0	0	1	1	0	0	1	1	0	1	1	1	0	0	1	1	0	0	1	1	0	1	1	1	0	0	0	0	0	0
9595	Gorilla gorilla gorilla	Gorilla	Hominidae	Primates	Mammalia	2005055	Penguin siadenovirus A	A0A161CH96	A0A2I2Y735	G3RSH3	G3RWI9	G3QZS4	G3QQK9	G3S5H2	G3RRN3	G3RHS7	1	1	1	0	1	1	1	0	1	0	1	0	1	0	1	0	1	1	1	0	1	1	1	0	1	1	1	0	1	0	1	0	1
9595	Gorilla gorilla gorilla	Gorilla	Hominidae	Primates	Mammalia	10522	Human adenovirus B serotype 35	Q67733	A0A2I2Y735	G3RSH3	G3RWI9	G3QZS4	G3QQK9	G3S5H2	G3RRN3	G3RHS7	1	1	1	0	1	1	1	0	1	1	1	0	1	1	1	0	1	1	1	0	0	1	1	0	1	1	1	0	0	0	0	0	0
9595	Gorilla gorilla gorilla	Gorilla	Hominidae	Primates	Mammalia	45368	Porcine adenovirus 1	Q64871	A0A2I2Y735	G3RSH3	G3RWI9	G3QZS4	G3QQK9	G3S5H2	G3RRN3	G3RHS7	1	0	1	0	1	0	1	0	1	0	1	0	1	0	1	0	1	0	1	0	0	0	1	0	1	1	1	0	0	0	0	0	0
9595	Gorilla gorilla gorilla	Gorilla	Hominidae	Primates	Mammalia	66295	Avian adenovirus 8 (strain ATCC A-2A)	M4GPG9	A0A2I2Y735	G3RSH3	G3RWI9	G3QZS4	G3QQK9	G3S5H2	G3RRN3	G3RHS7	0	1	1	0	0	1	1	0	0	0	1	0	0	0	1	0	0	1	1	0	0	1	1	0	0	0	1	0	0	0	1	0	0
9595	Gorilla gorilla gorilla	Gorilla	Hominidae	Primates	Mammalia	650124	Human adenovirus D19H30	C8ZJU1	A0A2I2Y735	G3RSH3	G3RWI9	G3QZS4	G3QQK9	G3S5H2	G3RRN3	G3RHS7	1	1	1	0	1	1	1	0	1	0	1	0	1	0	1	0	0	1	1	0	0	0	1	0	1	0	0	0	1	0	1	0	0
9595	Gorilla gorilla gorilla	Gorilla	Hominidae	Primates	Mammalia	2170000	Deer mastadenovirus B	A0A1Y0B6I6	A0A2I2Y735	G3RSH3	G3RWI9	G3QZS4	G3QQK9	G3S5H2	G3RRN3	G3RHS7	1	1	1	0	1	1	1	0	1	0	1	0	1	0	1	0	1	1	1	0	0	1	1	0	1	0	1	0	1	0	1	0	1
9595	Gorilla gorilla gorilla	Gorilla	Hominidae	Primates	Mammalia	46930	Human adenovirus 28	O56784	A0A2I2Y735	G3RSH3	G3RWI9	G3QZS4	G3QQK9	G3S5H2	G3RRN3	G3RHS7	1	1	1	0	1	1	1	0	1	0	1	0	0	0	1	0	0	1	1	0	0	1	1	0	0	0	0	0	0	0	1	0	1
9595	Gorilla gorilla gorilla	Gorilla	Hominidae	Primates	Mammalia	46942	Human adenovirus 47	Q2Z0I8	A0A2I2Y735	G3RSH3	G3RWI9	G3QZS4	G3QQK9	G3S5H2	G3RRN3	G3RHS7	1	1	1	0	1	1	1	0	1	0	1	0	1	0	1	0	0	1	1	0	0	1	1	0	1	0	1	0	0	0	1	0	0
9595	Gorilla gorilla gorilla	Gorilla	Hominidae	Primates	Mammalia	172857	Fowl aviadenovirus 11	M4GPH0	A0A2I2Y735	G3RSH3	G3RWI9	G3QZS4	G3QQK9	G3S5H2	G3RRN3	G3RHS7	0	1	1	0	0	1	1	0	0	1	1	0	0	0	1	0	0	1	1	0	0	1	1	0	0	0	1	0	0	0	1	0	0
9595	Gorilla gorilla gorilla	Gorilla	Hominidae	Primates	Mammalia	650123	Human adenovirus D17H29	C8ZJU0	A0A2I2Y735	G3RSH3	G3RWI9	G3QZS4	G3QQK9	G3S5H2	G3RRN3	G3RHS7	1	1	1	0	1	1	1	0	1	0	1	0	1	0	1	0	1	1	1	0	0	1	1	0	1	0	0	0	0	0	1	0	1
9595	Gorilla gorilla gorilla	Gorilla	Hominidae	Primates	Mammalia	172862	Fowl aviadenovirus 6	A0A191ULR8	A0A2I2Y735	G3RSH3	G3RWI9	G3QZS4	G3QQK9	G3S5H2	G3RRN3	G3RHS7	0	1	1	0	0	1	1	0	0	1	1	0	0	1	1	0	0	1	1	0	0	1	1	0	0	1	1	0	0	0	0	0	0
9595	Gorilla gorilla gorilla	Gorilla	Hominidae	Primates	Mammalia	1096763	Human adenovirus 68	K7NG54	A0A2I2Y735	G3RSH3	G3RWI9	G3QZS4	G3QQK9	G3S5H2	G3RRN3	G3RHS7	1	1	1	0	1	1	1	0	1	0	1	0	0	0	1	0	0	1	1	0	0	1	1	0	0	0	1	0	0	0	1	0	1
9595	Gorilla gorilla gorilla	Gorilla	Hominidae	Primates	Mammalia	1972755	Human adenovirus 81	W8VTP6	A0A2I2Y735	G3RSH3	G3RWI9	G3QZS4	G3QQK9	G3S5H2	G3RRN3	G3RHS7	1	1	1	0	0	1	1	0	1	1	1	0	1	1	1	0	0	1	1	0	0	1	1	0	1	1	1	0	0	0	0	0	0
9595	Gorilla gorilla gorilla	Gorilla	Hominidae	Primates	Mammalia	650122	Human adenovirus D15H9	C8ZJT9	A0A2I2Y735	G3RSH3	G3RWI9	G3QZS4	G3QQK9	G3S5H2	G3RRN3	G3RHS7	1	1	1	0	1	1	1	0	1	0	1	0	1	0	1	0	1	1	1	0	1	1	1	0	1	1	0	0	1	0	1	0	1
9595	Gorilla gorilla gorilla	Gorilla	Hominidae	Primates	Mammalia	650125	Human adenovirus D30H44	C8ZJU2	A0A2I2Y735	G3RSH3	G3RWI9	G3QZS4	G3QQK9	G3S5H2	G3RRN3	G3RHS7	1	0	1	0	1	0	1	0	1	0	1	0	0	0	1	0	0	0	1	0	0	0	1	0	0	0	0	0	0	0	1	0	1
9595	Gorilla gorilla gorilla	Gorilla	Hominidae	Primates	Mammalia	2559941	Crane-associated adenovirus 1	A0A5H2WYN6	A0A2I2Y735	G3RSH3	G3RWI9	G3QZS4	G3QQK9	G3S5H2	G3RRN3	G3RHS7	1	1	1	0	1	1	1	0	1	0	1	0	1	0	1	0	1	1	1	0	1	1	1	0	1	0	1	0	1	0	1	0	1
9595	Gorilla gorilla gorilla	Gorilla	Hominidae	Primates	Mammalia	172864	Fowl aviadenovirus 9	Q77VH5	A0A2I2Y735	G3RSH3	G3RWI9	G3QZS4	G3QQK9	G3S5H2	G3RRN3	G3RHS7	0	1	1	0	0	1	1	0	0	1	1	0	0	0	1	0	0	1	1	0	0	1	1	0	0	0	1	0	0	0	1	0	0
9595	Gorilla gorilla gorilla	Gorilla	Hominidae	Primates	Mammalia	2064736	Rhesus adenovirus 60	A0A2H5AIE5	A0A2I2Y735	G3RSH3	G3RWI9	G3QZS4	G3QQK9	G3S5H2	G3RRN3	G3RHS7	1	1	1	0	0	1	1	0	0	1	1	0	1	1	1	0	0	1	1	0	0	1	1	0	1	1	1	0	0	0	0	0	0
9595	Gorilla gorilla gorilla	Gorilla	Hominidae	Primates	Mammalia	1461395	Human adenovirus 11+34	W6EK83	A0A2I2Y735	G3RSH3	G3RWI9	G3QZS4	G3QQK9	G3S5H2	G3RRN3	G3RHS7	1	1	1	0	1	1	1	0	1	1	1	0	1	0	1	0	0	1	1	0	0	1	1	0	1	0	1	0	0	0	1	0	0
9595	Gorilla gorilla gorilla	Gorilla	Hominidae	Primates	Mammalia	1408258	Turkey aviadenovirus 5	U5NEM9	A0A2I2Y735	G3RSH3	G3RWI9	G3QZS4	G3QQK9	G3S5H2	G3RRN3	G3RHS7	0	1	1	0	0	1	1	0	0	1	1	0	0	1	1	0	0	1	1	0	0	1	1	0	0	1	1	0	0	0	0	0	0
9595	Gorilla gorilla gorilla	Gorilla	Hominidae	Primates	Mammalia	114408	Feline adenovirus	Q6R2L0	A0A2I2Y735	G3RSH3	G3RWI9	G3QZS4	G3QQK9	G3S5H2	G3RRN3	G3RHS7	1	1	1	0	1	1	1	0	1	0	1	0	0	0	1	0	0	1	1	0	0	1	1	0	0	0	1	0	0	0	1	0	1
9595	Gorilla gorilla gorilla	Gorilla	Hominidae	Primates	Mammalia	129875	Human mastadenovirus A	T1UDQ2	A0A2I2Y735	G3RSH3	G3RWI9	G3QZS4	G3QQK9	G3S5H2	G3RRN3	G3RHS7	1	1	1	0	1	1	1	0	1	1	1	0	1	1	1	0	1	1	1	0	0	1	1	0	1	1	1	0	0	0	0	0	0
9595	Gorilla gorilla gorilla	Gorilla	Hominidae	Primates	Mammalia	1574627	Rhesus adenovirus 51	A0A0A1EWW7	A0A2I2Y735	G3RSH3	G3RWI9	G3QZS4	G3QQK9	G3S5H2	G3RRN3	G3RHS7	1	1	1	0	0	1	1	0	0	1	1	0	1	1	1	0	0	1	1	0	0	1	1	0	1	1	1	0	0	0	0	0	0
9595	Gorilla gorilla gorilla	Gorilla	Hominidae	Primates	Mammalia	880565	Human adenovirus 56	E1AI37	A0A2I2Y735	G3RSH3	G3RWI9	G3QZS4	G3QQK9	G3S5H2	G3RRN3	G3RHS7	1	1	1	0	1	1	1	0	1	0	1	0	1	0	1	0	1	1	1	0	0	1	1	0	1	0	0	0	1	0	1	0	1
9595	Gorilla gorilla gorilla	Gorilla	Hominidae	Primates	Mammalia	1101371	Human adenovirus 67	H5T769	A0A2I2Y735	G3RSH3	G3RWI9	G3QZS4	G3QQK9	G3S5H2	G3RRN3	G3RHS7	1	1	1	0	1	1	1	0	0	1	1	0	1	1	1	0	1	1	1	0	0	1	1	0	0	1	1	0	0	0	0	0	0
9595	Gorilla gorilla gorilla	Gorilla	Hominidae	Primates	Mammalia	332179	Human adenovirus 52	A0MK71	A0A2I2Y735	G3RSH3	G3RWI9	G3QZS4	G3QQK9	G3S5H2	G3RRN3	G3RHS7	1	1	1	0	1	1	1	0	0	1	1	0	1	1	1	0	1	1	1	0	0	1	1	0	1	1	1	0	0	0	0	0	0
9595	Gorilla gorilla gorilla	Gorilla	Hominidae	Primates	Mammalia	2064732	Rhesus adenovirus 56	A0A2H5AI44	A0A2I2Y735	G3RSH3	G3RWI9	G3QZS4	G3QQK9	G3S5H2	G3RRN3	G3RHS7	1	1	1	0	1	1	1	0	0	1	1	0	1	1	1	0	1	1	1	0	0	1	1	0	1	1	1	0	0	0	0	0	0
9595	Gorilla gorilla gorilla	Gorilla	Hominidae	Primates	Mammalia	2064734	Rhesus adenovirus 58	A0A2H5AIA5	A0A2I2Y735	G3RSH3	G3RWI9	G3QZS4	G3QQK9	G3S5H2	G3RRN3	G3RHS7	1	1	1	0	0	1	1	0	0	1	1	0	1	1	1	0	0	1	1	0	0	1	1	0	1	1	1	0	0	0	0	0	0
9595	Gorilla gorilla gorilla	Gorilla	Hominidae	Primates	Mammalia	909210	Simian adenovirus 18	H8PG12	A0A2I2Y735	G3RSH3	G3RWI9	G3QZS4	G3QQK9	G3S5H2	G3RRN3	G3RHS7	1	1	1	0	1	1	1	0	0	1	1	0	1	1	1	0	1	1	1	0	0	1	1	0	1	1	1	0	0	0	0	0	0
9595	Gorilla gorilla gorilla	Gorilla	Hominidae	Primates	Mammalia	1986505	Bat mastadenovirus WIV17	A0A1X9RIT2	A0A2I2Y735	G3RSH3	G3RWI9	G3QZS4	G3QQK9	G3S5H2	G3RRN3	G3RHS7	1	1	1	0	1	1	1	0	1	1	1	0	1	1	1	0	1	1	1	0	0	1	1	0	1	1	1	0	0	0	0	0	0
9595	Gorilla gorilla gorilla	Gorilla	Hominidae	Primates	Mammalia	45659	Human adenovirus B serotype 3	P04501	A0A2I2Y735	G3RSH3	G3RWI9	G3QZS4	G3QQK9	G3S5H2	G3RRN3	G3RHS7	1	1	1	0	1	1	1	0	1	0	1	0	0	0	1	0	0	1	1	0	0	1	1	0	0	0	1	0	0	0	1	0	1
9595	Gorilla gorilla gorilla	Gorilla	Hominidae	Primates	Mammalia	1714377	Bottlenose dolphin adenovirus 1	A0A1X7MPK1	A0A2I2Y735	G3RSH3	G3RWI9	G3QZS4	G3QQK9	G3S5H2	G3RRN3	G3RHS7	1	1	1	0	1	1	1	0	0	1	1	0	1	1	1	0	1	1	1	0	0	1	1	0	0	1	1	0	0	0	0	0	0
9595	Gorilla gorilla gorilla	Gorilla	Hominidae	Primates	Mammalia	1923976	Simian mastadenovirus WIV19	A0A1L3INY3	A0A2I2Y735	G3RSH3	G3RWI9	G3QZS4	G3QQK9	G3S5H2	G3RRN3	G3RHS7	1	1	1	0	1	1	1	0	0	1	1	0	1	1	1	0	1	1	1	0	0	1	1	0	1	1	1	0	0	0	0	0	0
9595	Gorilla gorilla gorilla	Gorilla	Hominidae	Primates	Mammalia	32608	Human adenovirus 21	Q67712	A0A2I2Y735	G3RSH3	G3RWI9	G3QZS4	G3QQK9	G3S5H2	G3RRN3	G3RHS7	1	1	1	0	1	1	1	0	1	0	1	0	1	0	1	0	1	1	1	0	0	1	1	0	1	0	0	0	1	0	1	0	1
9595	Gorilla gorilla gorilla	Gorilla	Hominidae	Primates	Mammalia	316517	Human adenovirus 7p	Q508T0	A0A2I2Y735	G3RSH3	G3RWI9	G3QZS4	G3QQK9	G3S5H2	G3RRN3	G3RHS7	1	1	1	0	1	1	1	0	1	1	1	0	1	0	1	0	0	1	1	0	0	1	1	0	1	0	1	0	0	0	1	0	0
9595	Gorilla gorilla gorilla	Gorilla	Hominidae	Primates	Mammalia	46941	Human adenovirus 46	Q2Z0I9	A0A2I2Y735	G3RSH3	G3RWI9	G3QZS4	G3QQK9	G3S5H2	G3RRN3	G3RHS7	1	1	1	0	1	1	1	0	1	0	1	0	1	0	1	0	0	1	1	0	0	1	1	0	1	0	1	0	0	0	1	0	0
9595	Gorilla gorilla gorilla	Gorilla	Hominidae	Primates	Mammalia	28276	Human adenovirus D serotype 15	Q76QY0	A0A2I2Y735	G3RSH3	G3RWI9	G3QZS4	G3QQK9	G3S5H2	G3RRN3	G3RHS7	1	1	1	0	1	1	1	0	1	1	1	0	1	1	1	0	1	1	1	0	0	1	1	0	1	1	1	0	0	0	0	0	0
9595	Gorilla gorilla gorilla	Gorilla	Hominidae	Primates	Mammalia	31544	Human adenovirus B serotype 16	R4HLF4	A0A2I2Y735	G3RSH3	G3RWI9	G3QZS4	G3QQK9	G3S5H2	G3RRN3	G3RHS7	1	1	1	0	1	1	1	0	1	0	1	0	0	0	1	0	0	1	1	0	0	1	1	0	0	0	1	0	0	0	1	0	1
9595	Gorilla gorilla gorilla	Gorilla	Hominidae	Primates	Mammalia	1123958	Chimpanzee adenovirus Y25	G9G864	A0A2I2Y735	G3RSH3	G3RWI9	G3QZS4	G3QQK9	G3S5H2	G3RRN3	G3RHS7	1	1	1	0	1	1	1	0	1	1	1	0	1	1	1	0	1	1	1	0	0	1	1	0	1	1	1	0	0	0	0	0	0
9595	Gorilla gorilla gorilla	Gorilla	Hominidae	Primates	Mammalia	650127	Human adenovirus D37H17	C8ZJU4	A0A2I2Y735	G3RSH3	G3RWI9	G3QZS4	G3QQK9	G3S5H2	G3RRN3	G3RHS7	1	1	1	0	1	1	1	0	1	0	1	0	1	0	1	0	1	1	1	0	1	1	1	0	1	0	0	0	1	0	1	0	1
9595	Gorilla gorilla gorilla	Gorilla	Hominidae	Primates	Mammalia	1520006	Duck adenovirus 2	A0A075FA63	A0A2I2Y735	G3RSH3	G3RWI9	G3QZS4	G3QQK9	G3S5H2	G3RRN3	G3RHS7	1	1	1	0	0	0	1	0	0	1	1	0	1	1	1	0	0	1	1	0	0	1	1	0	0	1	1	0	0	0	0	0	0
9595	Gorilla gorilla gorilla	Gorilla	Hominidae	Primates	Mammalia	565303	Human adenovirus B2	S5YS77	A0A2I2Y735	G3RSH3	G3RWI9	G3QZS4	G3QQK9	G3S5H2	G3RRN3	G3RHS7	1	1	1	0	0	1	1	0	1	1	1	0	0	0	1	0	0	1	1	0	0	1	1	0	0	0	1	0	0	0	1	0	1
9595	Gorilla gorilla gorilla	Gorilla	Hominidae	Primates	Mammalia	38432	Simian adenovirus 13	A0A0M4MTX1	A0A2I2Y735	G3RSH3	G3RWI9	G3QZS4	G3QQK9	G3S5H2	G3RRN3	G3RHS7	1	1	1	0	1	1	1	0	1	1	1	0	1	1	1	0	1	1	1	0	0	1	1	0	1	1	1	0	0	0	0	0	0
9595	Gorilla gorilla gorilla	Gorilla	Hominidae	Primates	Mammalia	318592	Psittacine adenovirus 1	A0A2Z5E038	A0A2I2Y735	G3RSH3	G3RWI9	G3QZS4	G3QQK9	G3S5H2	G3RRN3	G3RHS7	0	1	1	0	0	1	1	0	0	1	1	0	0	1	1	0	0	1	1	0	0	1	1	0	0	1	1	0	0	0	0	0	0
9595	Gorilla gorilla gorilla	Gorilla	Hominidae	Primates	Mammalia	190062	Fowl aviadenovirus B	H8WR01	A0A2I2Y735	G3RSH3	G3RWI9	G3QZS4	G3QQK9	G3S5H2	G3RRN3	G3RHS7	0	1	1	0	0	1	1	0	0	1	1	0	0	0	1	0	0	1	1	0	0	1	1	0	0	1	1	0	0	0	1	0	0
9595	Gorilla gorilla gorilla	Gorilla	Hominidae	Primates	Mammalia	1930638	Human adenovirus B79	A0A1L7NRN8	A0A2I2Y735	G3RSH3	G3RWI9	G3QZS4	G3QQK9	G3S5H2	G3RRN3	G3RHS7	1	1	1	0	1	1	1	0	1	1	1	0	1	0	1	0	0	1	1	0	0	1	1	0	1	0	1	0	0	0	1	0	0
9595	Gorilla gorilla gorilla	Gorilla	Hominidae	Primates	Mammalia	129951	Human mastadenovirus C	J7IEE1	A0A2I2Y735	G3RSH3	G3RWI9	G3QZS4	G3QQK9	G3S5H2	G3RRN3	G3RHS7	1	1	1	0	1	1	1	0	1	0	1	0	0	0	1	0	0	1	1	0	0	1	1	0	1	0	1	0	0	0	1	0	1
9595	Gorilla gorilla gorilla	Gorilla	Hominidae	Primates	Mammalia	2064743	Rhesus adenovirus 67	A0A2H5AIY5	A0A2I2Y735	G3RSH3	G3RWI9	G3QZS4	G3QQK9	G3S5H2	G3RRN3	G3RHS7	1	1	1	0	1	0	1	0	0	1	1	0	1	1	1	0	0	1	1	0	0	1	1	0	1	1	1	0	0	0	0	0	0
9595	Gorilla gorilla gorilla	Gorilla	Hominidae	Primates	Mammalia	107462	Human adenovirus 50	Q3ZKS7	A0A2I2Y735	G3RSH3	G3RWI9	G3QZS4	G3QQK9	G3S5H2	G3RRN3	G3RHS7	1	1	1	0	1	1	1	0	1	0	1	0	1	0	1	0	1	1	1	0	0	1	1	0	1	0	0	0	1	0	1	0	1
9595	Gorilla gorilla gorilla	Gorilla	Hominidae	Primates	Mammalia	46926	Human adenovirus 24	Q2Z0K3	A0A2I2Y735	G3RSH3	G3RWI9	G3QZS4	G3QQK9	G3S5H2	G3RRN3	G3RHS7	1	1	1	0	1	1	1	0	1	0	1	0	1	0	1	0	0	1	1	0	0	1	1	0	1	0	0	0	1	0	1	0	0
9595	Gorilla gorilla gorilla	Gorilla	Hominidae	Primates	Mammalia	46943	Human adenovirus 38	Q2Z0J5	A0A2I2Y735	G3RSH3	G3RWI9	G3QZS4	G3QQK9	G3S5H2	G3RRN3	G3RHS7	1	1	1	0	1	1	1	0	1	0	1	0	1	0	1	0	0	1	1	0	0	1	1	0	1	1	0	0	1	0	1	0	0
9595	Gorilla gorilla gorilla	Gorilla	Hominidae	Primates	Mammalia	727977	Bat adenovirus TJM	D3X7D1	A0A2I2Y735	G3RSH3	G3RWI9	G3QZS4	G3QQK9	G3S5H2	G3RRN3	G3RHS7	1	1	1	0	1	1	1	0	1	1	1	0	1	0	1	0	1	1	1	0	1	1	1	0	1	1	1	0	1	0	1	0	0
9595	Gorilla gorilla gorilla	Gorilla	Hominidae	Primates	Mammalia	413259	Simian adenovirus 6	H9TET4	A0A2I2Y735	G3RSH3	G3RWI9	G3QZS4	G3QQK9	G3S5H2	G3RRN3	G3RHS7	1	1	1	0	1	1	1	0	1	1	1	0	1	1	1	0	1	1	1	0	0	1	1	0	1	1	1	0	0	0	0	0	0
9595	Gorilla gorilla gorilla	Gorilla	Hominidae	Primates	Mammalia	1337398	Human adenovirus 66	R4HLB2	A0A2I2Y735	G3RSH3	G3RWI9	G3QZS4	G3QQK9	G3S5H2	G3RRN3	G3RHS7	1	1	1	0	1	1	1	0	1	0	1	0	0	0	1	0	0	1	1	0	0	1	1	0	0	0	1	0	0	0	1	0	1
9595	Gorilla gorilla gorilla	Gorilla	Hominidae	Primates	Mammalia	326124	Human adenovirus 7d2	Q508R4	A0A2I2Y735	G3RSH3	G3RWI9	G3QZS4	G3QQK9	G3S5H2	G3RRN3	G3RHS7	1	1	1	0	1	1	1	0	1	0	1	0	1	0	1	0	0	1	1	0	0	1	1	0	1	0	1	0	0	0	1	0	0
9595	Gorilla gorilla gorilla	Gorilla	Hominidae	Primates	Mammalia	28280	Human adenovirus E serotype 4	P36844	A0A2I2Y735	G3RSH3	G3RWI9	G3QZS4	G3QQK9	G3S5H2	G3RRN3	G3RHS7	1	1	1	0	1	1	1	0	1	0	1	0	1	0	1	0	0	1	1	0	0	1	1	0	1	0	1	0	1	0	1	0	0
9595	Gorilla gorilla gorilla	Gorilla	Hominidae	Primates	Mammalia	1604283	Human adenovirus 69	M0QU65	A0A2I2Y735	G3RSH3	G3RWI9	G3QZS4	G3QQK9	G3S5H2	G3RRN3	G3RHS7	1	1	1	0	1	1	1	0	0	1	1	0	1	1	1	0	1	1	1	0	0	1	1	0	1	1	1	0	0	0	0	0	0
9595	Gorilla gorilla gorilla	Gorilla	Hominidae	Primates	Mammalia	10535	unidentified adenovirus	A0A1L1Z7M7	A0A2I2Y735	G3RSH3	G3RWI9	G3QZS4	G3QQK9	G3S5H2	G3RRN3	G3RHS7	1	1	1	0	1	1	1	0	1	0	1	0	1	0	1	0	1	1	1	0	1	1	1	0	1	1	1	0	1	0	1	0	1
9595	Gorilla gorilla gorilla	Gorilla	Hominidae	Primates	Mammalia	28275	Human adenovirus D10	B5BQ05	A0A2I2Y735	G3RSH3	G3RWI9	G3QZS4	G3QQK9	G3S5H2	G3RRN3	G3RHS7	1	1	1	0	1	1	1	0	1	0	1	0	1	0	1	0	0	1	1	0	0	1	1	0	1	0	1	0	1	0	1	0	0
9595	Gorilla gorilla gorilla	Gorilla	Hominidae	Primates	Mammalia	1907210	Human adenovirus sp.	A0A1Y1BYA0	A0A2I2Y735	G3RSH3	G3RWI9	G3QZS4	G3QQK9	G3S5H2	G3RRN3	G3RHS7	1	1	1	0	1	1	1	0	1	0	1	0	1	0	1	0	1	0	1	0	0	1	1	0	1	0	0	0	1	0	1	0	0
9595	Gorilla gorilla gorilla	Gorilla	Hominidae	Primates	Mammalia	69152	Canine adenovirus serotype 2 (strain Toronto A 26-61)	Q65914	A0A2I2Y735	G3RSH3	G3RWI9	G3QZS4	G3QQK9	G3S5H2	G3RRN3	G3RHS7	1	1	1	0	1	1	1	0	1	1	1	0	1	0	1	0	0	1	1	0	0	1	1	0	1	1	1	0	0	0	1	0	0
9595	Gorilla gorilla gorilla	Gorilla	Hominidae	Primates	Mammalia	114326	Porcine adenovirus	A0A513PXU9	A0A2I2Y735	G3RSH3	G3RWI9	G3QZS4	G3QQK9	G3S5H2	G3RRN3	G3RHS7	1	1	1	0	1	1	1	0	1	0	1	0	1	0	1	0	0	1	1	0	0	1	1	0	1	0	1	0	1	0	1	0	0
9595	Gorilla gorilla gorilla	Gorilla	Hominidae	Primates	Mammalia	35266	Simian adenovirus 23	Q6QPC5	A0A2I2Y735	G3RSH3	G3RWI9	G3QZS4	G3QQK9	G3S5H2	G3RRN3	G3RHS7	1	1	1	0	1	1	1	0	1	1	1	0	1	1	1	0	1	1	1	0	0	1	1	0	1	1	1	0	0	0	0	0	0
9595	Gorilla gorilla gorilla	Gorilla	Hominidae	Primates	Mammalia	130309	Human mastadenovirus F	A0A191KT02	A0A2I2Y735	G3RSH3	G3RWI9	G3QZS4	G3QQK9	G3S5H2	G3RRN3	G3RHS7	1	1	1	0	1	1	1	0	1	0	1	0	1	1	1	0	1	1	1	0	0	1	1	0	1	1	1	0	0	0	0	0	0
9595	Gorilla gorilla gorilla	Gorilla	Hominidae	Primates	Mammalia	10514	Canine adenovirus serotype 2	V9XSE0	A0A2I2Y735	G3RSH3	G3RWI9	G3QZS4	G3QQK9	G3S5H2	G3RRN3	G3RHS7	1	1	1	0	1	1	1	0	0	1	1	0	1	1	1	0	1	1	1	0	0	1	1	0	0	1	1	0	0	0	0	0	0
9595	Gorilla gorilla gorilla	Gorilla	Hominidae	Primates	Mammalia	10514	Canine adenovirus serotype 2	V9XSE0	A0A2I2Y735	G3RSH3	G3RWI9	G3QZS4	G3QQK9	G3S5H2	G3RRN3	G3RHS7	1	1	1	0	1	1	1	0	0	1	1	0	1	1	1	0	1	1	1	0	0	1	1	0	0	1	1	0	0	0	0	0	0
9595	Gorilla gorilla gorilla	Gorilla	Hominidae	Primates	Mammalia	764030	Pigeon adenovirus 1	X5M217	A0A2I2Y735	G3RSH3	G3RWI9	G3QZS4	G3QQK9	G3S5H2	G3RRN3	G3RHS7	0	1	1	0	0	1	1	0	0	1	1	0	0	1	1	0	0	1	1	0	0	1	1	0	0	1	1	0	0	0	0	0	0
9595	Gorilla gorilla gorilla	Gorilla	Hominidae	Primates	Mammalia	101029	Human adenovirus 7d	Q508Q6	A0A2I2Y735	G3RSH3	G3RWI9	G3QZS4	G3QQK9	G3S5H2	G3RRN3	G3RHS7	1	1	1	0	1	1	1	0	1	1	1	0	1	0	1	0	0	1	1	0	0	1	1	0	1	0	1	0	0	0	1	0	0
9595	Gorilla gorilla gorilla	Gorilla	Hominidae	Primates	Mammalia	172863	Fowl aviadenovirus 7	A0A191ULW2	A0A2I2Y735	G3RSH3	G3RWI9	G3QZS4	G3QQK9	G3S5H2	G3RRN3	G3RHS7	0	1	1	0	0	1	1	0	0	1	1	0	0	1	1	0	0	1	1	0	0	1	1	0	0	1	1	0	0	0	0	0	0
9595	Gorilla gorilla gorilla	Gorilla	Hominidae	Primates	Mammalia	130308	Human mastadenovirus E	A0A2R3WNY1	A0A2I2Y735	G3RSH3	G3RWI9	G3QZS4	G3QQK9	G3S5H2	G3RRN3	G3RHS7	1	1	1	0	1	1	1	0	1	0	1	0	1	0	1	0	0	1	1	0	0	1	1	0	1	0	1	0	1	0	1	0	0
9595	Gorilla gorilla gorilla	Gorilla	Hominidae	Primates	Mammalia	2169709	Psittacine aviadenovirus B	A0A1P8SW84	A0A2I2Y735	G3RSH3	G3RWI9	G3QZS4	G3QQK9	G3S5H2	G3RRN3	G3RHS7	1	1	1	0	0	1	1	0	0	1	1	0	1	1	1	0	0	1	1	0	0	1	1	0	0	1	1	0	0	0	0	0	0
9595	Gorilla gorilla gorilla	Gorilla	Hominidae	Primates	Mammalia	32608	Human adenovirus 21	Q67712	A0A2I2Y735	G3RSH3	G3RWI9	G3QZS4	G3QQK9	G3S5H2	G3RRN3	G3RHS7	1	1	1	0	1	1	1	0	1	0	1	0	1	0	1	0	1	1	1	0	0	1	1	0	1	0	0	0	1	0	1	0	1
9595	Gorilla gorilla gorilla	Gorilla	Hominidae	Primates	Mammalia	70333	Bovine adenovirus 4	Q997H2	A0A2I2Y735	G3RSH3	G3RWI9	G3QZS4	G3QQK9	G3S5H2	G3RRN3	G3RHS7	1	1	1	0	1	0	1	0	1	0	1	0	1	0	1	0	1	0	1	0	0	0	1	0	1	1	1	0	0	0	0	0	0
9595	Gorilla gorilla gorilla	Gorilla	Hominidae	Primates	Mammalia	28282	Human adenovirus A serotype 12	P36711	A0A2I2Y735	G3RSH3	G3RWI9	G3QZS4	G3QQK9	G3S5H2	G3RRN3	G3RHS7	1	1	1	1	1	1	1	0	1	1	1	0	1	0	1	0	1	1	1	0	0	1	1	0	1	1	1	0	1	0	1	0	1
9595	Gorilla gorilla gorilla	Gorilla	Hominidae	Primates	Mammalia	1159194	Simian adenovirus A1335	H9AB09	A0A2I2Y735	G3RSH3	G3RWI9	G3QZS4	G3QQK9	G3S5H2	G3RRN3	G3RHS7	1	1	1	0	0	1	1	0	0	1	1	0	1	1	1	0	1	1	1	0	0	1	1	0	0	1	1	0	0	0	0	0	0
9595	Gorilla gorilla gorilla	Gorilla	Hominidae	Primates	Mammalia	45370	Porcine adenovirus 5	Q994D4	A0A2I2Y735	G3RSH3	G3RWI9	G3QZS4	G3QQK9	G3S5H2	G3RRN3	G3RHS7	1	1	1	0	1	1	1	0	1	0	1	0	1	0	1	0	0	1	1	0	0	1	1	0	1	0	1	0	1	0	1	0	0
9595	Gorilla gorilla gorilla	Gorilla	Hominidae	Primates	Mammalia	69151	Canine adenovirus serotype 1 (strain RI261)	Q96689	A0A2I2Y735	G3RSH3	G3RWI9	G3QZS4	G3QQK9	G3S5H2	G3RRN3	G3RHS7	1	1	1	0	1	1	1	0	1	0	1	0	1	0	1	0	0	1	1	0	0	1	1	0	1	1	1	0	0	0	1	0	0
9595	Gorilla gorilla gorilla	Gorilla	Hominidae	Primates	Mammalia	10510	Bovine adenovirus B serotype 3	Q03553	A0A2I2Y735	G3RSH3	G3RWI9	G3QZS4	G3QQK9	G3S5H2	G3RRN3	G3RHS7	1	1	1	0	1	1	1	0	1	0	1	0	0	0	1	0	0	1	1	0	0	1	1	0	0	0	1	0	0	0	1	0	1
9595	Gorilla gorilla gorilla	Gorilla	Hominidae	Primates	Mammalia	931972	Murine adenovirus 2	E7CH51	A0A2I2Y735	G3RSH3	G3RWI9	G3QZS4	G3QQK9	G3S5H2	G3RRN3	G3RHS7	0	1	1	0	0	1	1	0	0	1	1	0	0	1	1	0	0	1	1	0	0	1	1	0	0	1	1	0	0	0	0	0	0
9595	Gorilla gorilla gorilla	Gorilla	Hominidae	Primates	Mammalia	556926	Human adenovirus 53	E5RWD1	A0A2I2Y735	G3RSH3	G3RWI9	G3QZS4	G3QQK9	G3S5H2	G3RRN3	G3RHS7	1	1	1	0	1	1	1	0	1	0	1	0	1	0	1	0	1	1	1	0	0	1	1	0	1	0	0	0	1	0	1	0	1
9595	Gorilla gorilla gorilla	Gorilla	Hominidae	Primates	Mammalia	189830	Snake adenovirus serotype 1	A9CB96	A0A2I2Y735	G3RSH3	G3RWI9	G3QZS4	G3QQK9	G3S5H2	G3RRN3	G3RHS7	0	1	1	0	0	1	1	0	0	1	1	0	0	0	1	0	0	1	1	0	0	1	1	0	0	1	1	0	0	0	1	0	0
9595	Gorilla gorilla gorilla	Gorilla	Hominidae	Primates	Mammalia	1521028	Human adenovirus 21a	A0A075IQB3	A0A2I2Y735	G3RSH3	G3RWI9	G3QZS4	G3QQK9	G3S5H2	G3RRN3	G3RHS7	1	1	1	0	1	1	1	0	1	1	1	0	1	0	1	0	1	1	1	0	0	1	1	0	1	1	1	0	1	0	1	0	0
9595	Gorilla gorilla gorilla	Gorilla	Hominidae	Primates	Mammalia	28276	Human adenovirus D serotype 15	Q76QY0	A0A2I2Y735	G3RSH3	G3RWI9	G3QZS4	G3QQK9	G3S5H2	G3RRN3	G3RHS7	1	1	1	0	1	1	1	0	1	1	1	0	1	1	1	0	1	1	1	0	0	1	1	0	1	1	1	0	0	0	0	0	0
9595	Gorilla gorilla gorilla	Gorilla	Hominidae	Primates	Mammalia	10519	Human adenovirus B serotype 7	P15141	A0A2I2Y735	G3RSH3	G3RWI9	G3QZS4	G3QQK9	G3S5H2	G3RRN3	G3RHS7	1	1	1	0	1	1	1	0	1	0	1	0	1	0	1	0	0	1	1	0	0	1	1	0	1	0	1	0	1	0	1	0	0
9595	Gorilla gorilla gorilla	Gorilla	Hominidae	Primates	Mammalia	1193422	Goose adenovirus 4	I3PMP2	A0A2I2Y735	G3RSH3	G3RWI9	G3QZS4	G3QQK9	G3S5H2	G3RRN3	G3RHS7	1	1	1	0	1	0	1	0	1	0	1	0	1	1	1	0	1	0	1	0	0	1	1	0	1	1	1	0	0	0	0	0	0
9595	Gorilla gorilla gorilla	Gorilla	Hominidae	Primates	Mammalia	1574628	Rhesus adenovirus 52	A0A0A1EWY5	A0A2I2Y735	G3RSH3	G3RWI9	G3QZS4	G3QQK9	G3S5H2	G3RRN3	G3RHS7	1	1	1	0	1	1	1	0	0	1	1	0	1	1	1	0	1	1	1	0	0	1	1	0	1	1	1	0	0	0	0	0	0
9595	Gorilla gorilla gorilla	Gorilla	Hominidae	Primates	Mammalia	130663	Fowl aviadenovirus 4	A0A173ADT9	A0A2I2Y735	G3RSH3	G3RWI9	G3QZS4	G3QQK9	G3S5H2	G3RRN3	G3RHS7	1	1	1	0	0	1	1	0	1	0	1	0	0	0	1	0	0	1	1	0	0	1	1	0	0	0	1	0	0	0	1	0	1
9595	Gorilla gorilla gorilla	Gorilla	Hominidae	Primates	Mammalia	10528	Human adenovirus A serotype 18	D3JIU4	A0A2I2Y735	G3RSH3	G3RWI9	G3QZS4	G3QQK9	G3S5H2	G3RRN3	G3RHS7	1	1	1	0	1	1	1	0	1	0	1	0	1	0	1	0	1	1	1	0	0	1	1	0	1	0	1	0	1	0	1	0	1
9595	Gorilla gorilla gorilla	Gorilla	Hominidae	Primates	Mammalia	39641	Human adenovirus 48	Q2Z0I7	A0A2I2Y735	G3RSH3	G3RWI9	G3QZS4	G3QQK9	G3S5H2	G3RRN3	G3RHS7	1	1	1	0	1	1	1	0	1	0	1	0	1	0	1	0	0	1	1	0	0	0	1	0	1	0	0	0	0	0	1	0	1
9595	Gorilla gorilla gorilla	Gorilla	Hominidae	Primates	Mammalia	2039267	Eidolon helvum adenovirus	A0A348FKH7	A0A2I2Y735	G3RSH3	G3RWI9	G3QZS4	G3QQK9	G3S5H2	G3RRN3	G3RHS7	1	1	1	0	1	1	1	0	1	0	1	0	0	0	1	0	1	1	1	0	0	1	1	0	0	1	1	0	0	0	1	0	1
9595	Gorilla gorilla gorilla	Gorilla	Hominidae	Primates	Mammalia	1408257	Turkey aviadenovirus 4	U5NHK6	A0A2I2Y735	G3RSH3	G3RWI9	G3QZS4	G3QQK9	G3S5H2	G3RRN3	G3RHS7	1	1	1	0	1	0	1	0	0	1	1	0	1	1	1	0	1	1	1	0	0	1	1	0	1	1	1	0	0	0	0	0	0
9595	Gorilla gorilla gorilla	Gorilla	Hominidae	Primates	Mammalia	1520004	Skua adenovirus 1	G9B6L5	A0A2I2Y735	G3RSH3	G3RWI9	G3QZS4	G3QQK9	G3S5H2	G3RRN3	G3RHS7	1	1	1	0	1	1	1	0	0	1	1	0	1	1	1	0	1	1	1	0	0	1	1	0	0	1	1	0	0	0	0	0	0
9595	Gorilla gorilla gorilla	Gorilla	Hominidae	Primates	Mammalia	1124795	Human adenovirus 63	G9JUY3	A0A2I2Y735	G3RSH3	G3RWI9	G3QZS4	G3QQK9	G3S5H2	G3RRN3	G3RHS7	1	1	1	0	1	1	1	0	1	0	1	0	1	0	1	0	1	1	1	0	1	1	1	0	1	0	1	0	0	0	1	0	1
9595	Gorilla gorilla gorilla	Gorilla	Hominidae	Primates	Mammalia	46925	Human adenovirus 23	W8CZP4	A0A2I2Y735	G3RSH3	G3RWI9	G3QZS4	G3QQK9	G3S5H2	G3RRN3	G3RHS7	1	1	1	0	1	1	1	0	1	0	1	0	1	0	1	0	0	1	1	0	0	1	1	0	1	1	1	0	0	0	1	0	0
9595	Gorilla gorilla gorilla	Gorilla	Hominidae	Primates	Mammalia	78522	Odocoileus adenovirus 1	Q98XR5	A0A2I2Y735	G3RSH3	G3RWI9	G3QZS4	G3QQK9	G3S5H2	G3RRN3	G3RHS7	1	1	1	0	1	1	1	0	1	0	1	0	1	0	1	0	1	1	1	0	0	1	1	0	1	0	1	0	1	0	1	0	1
9595	Gorilla gorilla gorilla	Gorilla	Hominidae	Primates	Mammalia	318490	Avirulent turkey hemorrhagic enteritis virus	Q2TLC1	A0A2I2Y735	G3RSH3	G3RWI9	G3QZS4	G3QQK9	G3S5H2	G3RRN3	G3RHS7	1	1	1	0	1	1	1	0	1	1	1	0	1	1	1	0	1	1	1	0	0	1	1	0	1	1	1	0	0	0	0	0	0
9595	Gorilla gorilla gorilla	Gorilla	Hominidae	Primates	Mammalia	740971	Bat mastadenovirus	A0A3G9EJQ9	A0A2I2Y735	G3RSH3	G3RWI9	G3QZS4	G3QQK9	G3S5H2	G3RRN3	G3RHS7	1	1	1	0	1	1	1	0	0	1	1	0	1	1	1	0	1	1	1	0	0	1	1	0	1	1	1	0	0	0	0	0	0
9595	Gorilla gorilla gorilla	Gorilla	Hominidae	Primates	Mammalia	1091197	Human adenovirus 62	G1FBZ2	A0A2I2Y735	G3RSH3	G3RWI9	G3QZS4	G3QQK9	G3S5H2	G3RRN3	G3RHS7	1	1	1	0	1	1	1	0	1	0	1	0	1	0	1	0	0	1	1	0	0	1	1	0	0	0	1	0	0	0	1	0	0
9595	Gorilla gorilla gorilla	Gorilla	Hominidae	Primates	Mammalia	10521	Human adenovirus 14	Q8V791	A0A2I2Y735	G3RSH3	G3RWI9	G3QZS4	G3QQK9	G3S5H2	G3RRN3	G3RHS7	0	1	1	0	0	1	1	0	1	1	1	0	1	0	1	0	0	1	1	0	0	1	1	0	0	0	1	0	0	0	1	0	0
9595	Gorilla gorilla gorilla	Gorilla	Hominidae	Primates	Mammalia	585059	Simian adenovirus 20	F6KSW0	A0A2I2Y735	G3RSH3	G3RWI9	G3QZS4	G3QQK9	G3S5H2	G3RRN3	G3RHS7	1	1	1	0	1	1	1	0	1	1	1	0	1	1	1	0	1	1	1	0	0	1	1	0	1	1	1	0	0	0	0	0	0
9595	Gorilla gorilla gorilla	Gorilla	Hominidae	Primates	Mammalia	1159188	Simian adenovirus A1173	H9AAG4	A0A2I2Y735	G3RSH3	G3RWI9	G3QZS4	G3QQK9	G3S5H2	G3RRN3	G3RHS7	1	1	1	0	1	1	1	0	0	1	1	0	1	1	1	0	1	1	1	0	0	1	1	0	0	1	1	0	0	0	0	0	0
9595	Gorilla gorilla gorilla	Gorilla	Hominidae	Primates	Mammalia	2604330	Southern Psittacara leucophthalmus aviadenovirus	A0A5C0PXY6	A0A2I2Y735	G3RSH3	G3RWI9	G3QZS4	G3QQK9	G3S5H2	G3RRN3	G3RHS7	0	1	1	0	0	1	1	0	0	1	1	0	0	1	1	0	0	1	1	0	0	1	1	0	0	1	1	0	0	0	0	0	0
9595	Gorilla gorilla gorilla	Gorilla	Hominidae	Primates	Mammalia	38416	Simian adenovirus 19	A0A0M5LB44	A0A2I2Y735	G3RSH3	G3RWI9	G3QZS4	G3QQK9	G3S5H2	G3RRN3	G3RHS7	1	1	1	0	1	1	1	0	1	1	1	0	1	1	1	0	1	1	1	0	0	1	1	0	1	1	1	0	0	0	0	0	0
9595	Gorilla gorilla gorilla	Gorilla	Hominidae	Primates	Mammalia	46928	Human adenovirus 26	Q2Z0K1	A0A2I2Y735	G3RSH3	G3RWI9	G3QZS4	G3QQK9	G3S5H2	G3RRN3	G3RHS7	1	1	1	0	1	1	1	0	1	0	1	0	1	0	1	0	0	1	1	0	0	1	1	0	1	0	1	0	0	0	1	0	0
9595	Gorilla gorilla gorilla	Gorilla	Hominidae	Primates	Mammalia	2233538	Duck adenovirus 3	A0A5F2P0D1	A0A2I2Y735	G3RSH3	G3RWI9	G3QZS4	G3QQK9	G3S5H2	G3RRN3	G3RHS7	1	1	1	0	0	1	1	0	0	1	1	0	1	1	1	0	0	1	1	0	0	1	1	0	0	1	1	0	0	0	0	0	0
9595	Gorilla gorilla gorilla	Gorilla	Hominidae	Primates	Mammalia	1091198	Human adenovirus 60a	G1FC29	A0A2I2Y735	G3RSH3	G3RWI9	G3QZS4	G3QQK9	G3S5H2	G3RRN3	G3RHS7	1	1	1	0	1	1	1	0	1	0	1	0	1	0	1	0	0	1	1	0	0	1	1	0	1	0	1	0	0	0	1	0	0
9595	Gorilla gorilla gorilla	Gorilla	Hominidae	Primates	Mammalia	10521	Human adenovirus 14	Q8V791	A0A2I2Y735	G3RSH3	G3RWI9	G3QZS4	G3QQK9	G3S5H2	G3RRN3	G3RHS7	0	1	1	0	0	1	1	0	1	1	1	0	1	0	1	0	0	1	1	0	0	1	1	0	0	0	1	0	0	0	1	0	0
9595	Gorilla gorilla gorilla	Gorilla	Hominidae	Primates	Mammalia	1354736	Fowl adenovirus	A0A128A6F9	A0A2I2Y735	G3RSH3	G3RWI9	G3QZS4	G3QQK9	G3S5H2	G3RRN3	G3RHS7	0	1	1	0	0	1	1	0	0	1	1	0	0	0	1	0	0	1	1	0	0	1	1	0	0	0	1	0	0	0	1	0	0
9595	Gorilla gorilla gorilla	Gorilla	Hominidae	Primates	Mammalia	260047	Human adenovirus 3+7	R4HLK2	A0A2I2Y735	G3RSH3	G3RWI9	G3QZS4	G3QQK9	G3S5H2	G3RRN3	G3RHS7	1	1	1	0	1	1	1	0	1	0	1	0	0	0	1	0	0	1	1	0	0	1	1	0	0	0	1	0	0	0	1	0	1
9595	Gorilla gorilla gorilla	Gorilla	Hominidae	Primates	Mammalia	10548	Human adenovirus 34	Q3ZKX3	A0A2I2Y735	G3RSH3	G3RWI9	G3QZS4	G3QQK9	G3S5H2	G3RRN3	G3RHS7	1	1	1	0	1	1	1	0	1	0	1	0	1	0	1	0	1	1	1	0	0	1	1	0	1	0	1	0	1	0	1	0	0
9595	Gorilla gorilla gorilla	Gorilla	Hominidae	Primates	Mammalia	1968887	Squirrel adenovirus 1	A0A240FBH1	A0A2I2Y735	G3RSH3	G3RWI9	G3QZS4	G3QQK9	G3S5H2	G3RRN3	G3RHS7	1	1	1	0	1	1	1	0	1	1	1	0	1	1	1	0	1	1	1	0	0	1	1	0	1	1	1	0	0	0	0	0	0
9595	Gorilla gorilla gorilla	Gorilla	Hominidae	Primates	Mammalia	108098	Human mastadenovirus B	A0A0K0PX17	A0A2I2Y735	G3RSH3	G3RWI9	G3QZS4	G3QQK9	G3S5H2	G3RRN3	G3RHS7	1	1	1	0	0	1	1	0	1	0	1	0	0	0	1	0	0	1	1	0	0	1	1	0	0	1	0	0	0	0	1	0	1
9595	Gorilla gorilla gorilla	Gorilla	Hominidae	Primates	Mammalia	2461378	Human adenovirus 86	A0A3G8W3T5	A0A2I2Y735	G3RSH3	G3RWI9	G3QZS4	G3QQK9	G3S5H2	G3RRN3	G3RHS7	1	1	1	0	1	1	1	0	0	1	1	0	1	1	1	0	1	1	1	0	0	1	1	0	1	1	1	0	0	0	0	0	0
9595	Gorilla gorilla gorilla	Gorilla	Hominidae	Primates	Mammalia	1788432	Bat mastadenovirus WIV10	A0A163HK55	A0A2I2Y735	G3RSH3	G3RWI9	G3QZS4	G3QQK9	G3S5H2	G3RRN3	G3RHS7	1	1	1	0	1	1	1	0	1	1	1	0	1	1	1	0	1	1	1	0	0	1	1	0	1	1	1	0	0	0	0	0	0
9595	Gorilla gorilla gorilla	Gorilla	Hominidae	Primates	Mammalia	1159193	Simian adenovirus A1327	H9AAX6	A0A2I2Y735	G3RSH3	G3RWI9	G3QZS4	G3QQK9	G3S5H2	G3RRN3	G3RHS7	1	1	1	0	1	1	1	0	0	1	1	0	1	1	1	0	1	1	1	0	0	1	1	0	0	1	1	0	0	0	0	0	0
9595	Gorilla gorilla gorilla	Gorilla	Hominidae	Primates	Mammalia	46929	Human adenovirus 27	Q2Z0K0	A0A2I2Y735	G3RSH3	G3RWI9	G3QZS4	G3QQK9	G3S5H2	G3RRN3	G3RHS7	1	1	1	0	1	1	1	0	1	0	1	0	1	0	1	0	0	1	1	0	0	0	1	0	1	0	0	0	1	0	1	0	0
9595	Gorilla gorilla gorilla	Gorilla	Hominidae	Primates	Mammalia	46916	Equine adenovirus A serotype 1	A0A1B0XBD0	A0A2I2Y735	G3RSH3	G3RWI9	G3QZS4	G3QQK9	G3S5H2	G3RRN3	G3RHS7	0	1	1	0	0	1	1	0	0	0	1	0	0	0	1	0	0	1	1	0	0	0	1	0	0	0	0	0	0	0	1	0	0
9595	Gorilla gorilla gorilla	Gorilla	Hominidae	Primates	Mammalia	1159190	Simian adenovirus A1285	H9AAM9	A0A2I2Y735	G3RSH3	G3RWI9	G3QZS4	G3QQK9	G3S5H2	G3RRN3	G3RHS7	1	1	1	0	1	1	1	0	0	1	1	0	1	1	1	0	1	1	1	0	0	1	1	0	0	1	1	0	0	0	0	0	0
9595	Gorilla gorilla gorilla	Gorilla	Hominidae	Primates	Mammalia	1580497	Psittacine adenovirus 3	A0A0A7JTT3	A0A2I2Y735	G3RSH3	G3RWI9	G3QZS4	G3QQK9	G3S5H2	G3RRN3	G3RHS7	1	1	1	0	1	1	1	0	0	1	1	0	1	1	1	0	1	1	1	0	0	1	1	0	0	1	1	0	0	0	0	0	0
9595	Gorilla gorilla gorilla	Gorilla	Hominidae	Primates	Mammalia	46924	Human adenovirus 22	B5BQ06	A0A2I2Y735	G3RSH3	G3RWI9	G3QZS4	G3QQK9	G3S5H2	G3RRN3	G3RHS7	0	1	1	0	0	1	1	0	0	0	1	0	0	0	1	0	0	1	1	0	0	1	1	0	0	1	1	0	0	0	1	0	0
9595	Gorilla gorilla gorilla	Gorilla	Hominidae	Primates	Mammalia	52275	Human adenovirus D37	A0A1Y1BYV9	A0A2I2Y735	G3RSH3	G3RWI9	G3QZS4	G3QQK9	G3S5H2	G3RRN3	G3RHS7	1	1	1	0	1	1	1	0	1	0	1	0	1	0	1	0	1	1	1	0	0	1	1	0	1	0	0	0	1	0	1	0	1
9595	Gorilla gorilla gorilla	Gorilla	Hominidae	Primates	Mammalia	35262	Human adenovirus type 35p	Q67714	A0A2I2Y735	G3RSH3	G3RWI9	G3QZS4	G3QQK9	G3S5H2	G3RRN3	G3RHS7	1	1	1	0	1	1	1	0	1	0	1	0	1	0	1	0	1	1	1	0	0	1	1	0	1	1	1	0	1	0	1	0	0
9595	Gorilla gorilla gorilla	Gorilla	Hominidae	Primates	Mammalia	1715779	Simian adenovirus 17	A0A2H4CK70	A0A2I2Y735	G3RSH3	G3RWI9	G3QZS4	G3QQK9	G3S5H2	G3RRN3	G3RHS7	1	1	1	0	1	1	1	0	1	1	1	0	1	1	1	0	1	1	1	0	0	1	1	0	1	1	1	0	0	0	0	0	0
9595	Gorilla gorilla gorilla	Gorilla	Hominidae	Primates	Mammalia	35267	Porcine adenovirus B serotype 4	A0A0U3SAR0	A0A2I2Y735	G3RSH3	G3RWI9	G3QZS4	G3QQK9	G3S5H2	G3RRN3	G3RHS7	1	1	1	0	1	1	1	0	1	0	1	0	1	1	1	0	1	1	1	0	0	1	1	0	1	1	1	0	0	0	0	0	0
9595	Gorilla gorilla gorilla	Gorilla	Hominidae	Primates	Mammalia	322681	Human adenovirus RKI-2797/04	Q52R95	A0A2I2Y735	G3RSH3	G3RWI9	G3QZS4	G3QQK9	G3S5H2	G3RRN3	G3RHS7	1	1	1	0	0	1	1	0	0	1	1	0	1	1	1	0	1	1	1	0	0	1	1	0	1	1	1	0	0	0	0	0	0
9595	Gorilla gorilla gorilla	Gorilla	Hominidae	Primates	Mammalia	190064	Fowl aviadenovirus D	A0A291FDB0	A0A2I2Y735	G3RSH3	G3RWI9	G3QZS4	G3QQK9	G3S5H2	G3RRN3	G3RHS7	0	1	1	0	0	1	1	0	0	1	1	0	0	0	1	0	0	1	1	0	0	1	1	0	0	0	1	0	0	0	1	0	0
9595	Gorilla gorilla gorilla	Gorilla	Hominidae	Primates	Mammalia	1069441	Human adenovirus 61	G1DE39	A0A2I2Y735	G3RSH3	G3RWI9	G3QZS4	G3QQK9	G3S5H2	G3RRN3	G3RHS7	1	1	1	0	0	1	1	0	0	1	1	0	1	1	1	0	1	1	1	0	0	1	1	0	0	1	1	0	0	0	0	0	0
9595	Gorilla gorilla gorilla	Gorilla	Hominidae	Primates	Mammalia	10547	Fowl adenovirus C serotype 10 (strain SA2)	O55281	A0A2I2Y735	G3RSH3	G3RWI9	G3QZS4	G3QQK9	G3S5H2	G3RRN3	G3RHS7	0	1	1	0	0	1	1	0	0	0	1	0	0	0	1	0	0	1	1	0	0	1	1	0	0	0	0	0	0	0	1	0	0
9595	Gorilla gorilla gorilla	Gorilla	Hominidae	Primates	Mammalia	1574629	Rhesus adenovirus 53	A0A0A1EX03	A0A2I2Y735	G3RSH3	G3RWI9	G3QZS4	G3QQK9	G3S5H2	G3RRN3	G3RHS7	1	1	1	0	1	1	1	0	0	1	1	0	1	1	1	0	0	1	1	0	0	1	1	0	1	1	1	0	0	0	0	0	0
9595	Gorilla gorilla gorilla	Gorilla	Hominidae	Primates	Mammalia	10546	Bovine adenovirus 1	O71201	A0A2I2Y735	G3RSH3	G3RWI9	G3QZS4	G3QQK9	G3S5H2	G3RRN3	G3RHS7	1	1	1	0	1	1	1	0	1	0	1	0	1	0	1	0	1	1	1	0	0	0	1	0	1	0	1	0	0	0	0	0	0
9595	Gorilla gorilla gorilla	Gorilla	Hominidae	Primates	Mammalia	216370	Human adenovirus 8E	F2ZCA2	A0A2I2Y735	G3RSH3	G3RWI9	G3QZS4	G3QQK9	G3S5H2	G3RRN3	G3RHS7	1	1	1	0	1	1	1	0	1	0	1	0	1	0	1	0	1	1	1	0	0	1	1	0	1	0	0	0	1	0	1	0	1
9595	Gorilla gorilla gorilla	Gorilla	Hominidae	Primates	Mammalia	814922	Human adenovirus 14p1	D6BP13	A0A2I2Y735	G3RSH3	G3RWI9	G3QZS4	G3QQK9	G3S5H2	G3RRN3	G3RHS7	0	1	1	0	0	1	1	0	1	1	1	0	1	0	1	0	0	1	1	0	0	1	1	0	0	0	1	0	0	0	1	0	0
9595	Gorilla gorilla gorilla	Gorilla	Hominidae	Primates	Mammalia	88059	Human adenovirus 19a	M5A9G0	A0A2I2Y735	G3RSH3	G3RWI9	G3QZS4	G3QQK9	G3S5H2	G3RRN3	G3RHS7	1	1	1	0	1	1	1	0	1	0	1	0	1	0	1	0	1	1	1	0	0	1	1	0	1	0	0	0	1	0	1	0	1
9595	Gorilla gorilla gorilla	Gorilla	Hominidae	Primates	Mammalia	28285	Human adenovirus C serotype 5	P11818	A0A2I2Y735	G3RSH3	G3RWI9	G3QZS4	G3QQK9	G3S5H2	G3RRN3	G3RHS7	1	1	1	0	1	1	1	0	1	0	1	0	0	0	1	0	0	1	1	0	0	1	1	0	0	0	1	0	0	0	1	0	1
9595	Gorilla gorilla gorilla	Gorilla	Hominidae	Primates	Mammalia	190065	Fowl aviadenovirus E	E9KLB3	A0A2I2Y735	G3RSH3	G3RWI9	G3QZS4	G3QQK9	G3S5H2	G3RRN3	G3RHS7	0	1	1	0	0	1	1	0	0	1	1	0	0	0	1	0	0	1	1	0	0	1	1	0	0	0	1	0	0	0	1	0	0
9595	Gorilla gorilla gorilla	Gorilla	Hominidae	Primates	Mammalia	10534	Human adenovirus C serotype 6	Q76DN6	A0A2I2Y735	G3RSH3	G3RWI9	G3QZS4	G3QQK9	G3S5H2	G3RRN3	G3RHS7	1	1	1	0	1	1	1	0	1	0	1	0	0	0	1	0	1	1	1	0	0	1	1	0	0	0	1	0	0	0	1	0	1
9595	Gorilla gorilla gorilla	Gorilla	Hominidae	Primates	Mammalia	696069	Bat adenovirus 2	G1FQN7	A0A2I2Y735	G3RSH3	G3RWI9	G3QZS4	G3QQK9	G3S5H2	G3RRN3	G3RHS7	1	1	1	0	0	1	1	0	0	1	1	0	1	1	1	0	1	1	1	0	0	1	1	0	0	1	1	0	0	0	0	0	0
9595	Gorilla gorilla gorilla	Gorilla	Hominidae	Primates	Mammalia	1159186	Simian adenovirus A1139	H9AA99	A0A2I2Y735	G3RSH3	G3RWI9	G3QZS4	G3QQK9	G3S5H2	G3RRN3	G3RHS7	1	1	1	0	0	1	1	0	0	1	1	0	1	1	1	0	0	1	1	0	0	1	1	0	0	1	1	0	0	0	0	0	0
9595	Gorilla gorilla gorilla	Gorilla	Hominidae	Primates	Mammalia	343462	Human adenovirus B serotype 11 (strain Slobiski)	P35774	A0A2I2Y735	G3RSH3	G3RWI9	G3QZS4	G3QQK9	G3S5H2	G3RRN3	G3RHS7	1	1	1	0	1	1	1	0	1	1	1	0	1	0	1	0	0	1	1	0	0	1	1	0	1	0	1	0	0	0	1	0	0
9595	Gorilla gorilla gorilla	Gorilla	Hominidae	Primates	Mammalia	2064730	Rhesus adenovirus 54	A0A2H5AI03	A0A2I2Y735	G3RSH3	G3RWI9	G3QZS4	G3QQK9	G3S5H2	G3RRN3	G3RHS7	1	1	1	0	1	1	1	0	0	1	1	0	1	1	1	0	1	1	1	0	0	1	1	0	1	1	1	0	0	0	0	0	0
9595	Gorilla gorilla gorilla	Gorilla	Hominidae	Primates	Mammalia	1145295	Human adenovirus 64	H6WWB5	A0A2I2Y735	G3RSH3	G3RWI9	G3QZS4	G3QQK9	G3S5H2	G3RRN3	G3RHS7	1	1	1	0	1	1	1	0	1	0	1	0	1	0	1	0	1	1	1	0	0	1	1	0	1	0	0	0	1	0	1	0	1
9595	Gorilla gorilla gorilla	Gorilla	Hominidae	Primates	Mammalia	1094363	Human adenovirus 65	H0PPH6	A0A2I2Y735	G3RSH3	G3RWI9	G3QZS4	G3QQK9	G3S5H2	G3RRN3	G3RHS7	1	1	1	0	1	1	1	0	1	1	1	0	1	1	1	0	1	1	1	0	0	1	1	0	1	1	1	0	0	0	0	0	0
9595	Gorilla gorilla gorilla	Gorilla	Hominidae	Primates	Mammalia	2064735	Rhesus adenovirus 59	A0A2H5AIB8	A0A2I2Y735	G3RSH3	G3RWI9	G3QZS4	G3QQK9	G3S5H2	G3RRN3	G3RHS7	1	1	1	0	1	0	1	0	0	1	1	0	1	1	1	0	0	1	1	0	0	1	1	0	1	1	1	0	0	0	0	0	0
9595	Gorilla gorilla gorilla	Gorilla	Hominidae	Primates	Mammalia	2064740	Rhesus adenovirus 64	A0A2H5AIN8	A0A2I2Y735	G3RSH3	G3RWI9	G3QZS4	G3QQK9	G3S5H2	G3RRN3	G3RHS7	1	1	1	0	0	1	1	0	0	1	1	0	1	1	1	0	0	1	1	0	0	1	1	0	1	1	1	0	0	0	0	0	0
9595	Gorilla gorilla gorilla	Gorilla	Hominidae	Primates	Mammalia	994672	Titi monkey adenovirus ECC-2011	G0ZAJ9	A0A2I2Y735	G3RSH3	G3RWI9	G3QZS4	G3QQK9	G3S5H2	G3RRN3	G3RHS7	1	1	1	0	0	1	1	0	0	1	1	0	1	1	1	0	0	1	1	0	0	1	1	0	0	1	1	0	0	0	0	0	0
9595	Gorilla gorilla gorilla	Gorilla	Hominidae	Primates	Mammalia	693059	Human adenovirus 14p	D6BP15	A0A2I2Y735	G3RSH3	G3RWI9	G3QZS4	G3QQK9	G3S5H2	G3RRN3	G3RHS7	0	1	1	0	0	1	1	0	1	1	1	0	1	0	1	0	0	1	1	0	0	1	1	0	0	0	1	0	0	0	1	0	0
9595	Gorilla gorilla gorilla	Gorilla	Hominidae	Primates	Mammalia	46927	Human adenovirus 25	Q2Z0K2	A0A2I2Y735	G3RSH3	G3RWI9	G3QZS4	G3QQK9	G3S5H2	G3RRN3	G3RHS7	1	1	1	0	1	1	1	0	1	0	1	0	1	0	1	0	1	1	1	0	0	1	1	0	1	0	1	0	0	0	1	0	1
9595	Gorilla gorilla gorilla	Gorilla	Hominidae	Primates	Mammalia	1643649	Human adenovirus 71	T1UHQ0	A0A2I2Y735	G3RSH3	G3RWI9	G3QZS4	G3QQK9	G3S5H2	G3RRN3	G3RHS7	1	1	1	0	1	1	1	0	1	1	1	0	1	1	1	0	1	1	1	0	0	1	1	0	1	1	1	0	0	0	0	0	0
9595	Gorilla gorilla gorilla	Gorilla	Hominidae	Primates	Mammalia	507488	Cynomolgus adenovirus 1	A0A1C8EG85	A0A2I2Y735	G3RSH3	G3RWI9	G3QZS4	G3QQK9	G3S5H2	G3RRN3	G3RHS7	1	1	1	0	1	1	1	0	0	1	1	0	1	1	1	0	1	1	1	0	0	1	1	0	0	1	1	0	0	0	0	0	0
9595	Gorilla gorilla gorilla	Gorilla	Hominidae	Primates	Mammalia	46932	Human adenovirus 30	Q2Z0H7	A0A2I2Y735	G3RSH3	G3RWI9	G3QZS4	G3QQK9	G3S5H2	G3RRN3	G3RHS7	1	1	1	0	1	0	1	0	1	0	1	0	0	0	1	0	0	1	1	0	0	0	1	0	0	0	0	0	0	0	1	0	1
9595	Gorilla gorilla gorilla	Gorilla	Hominidae	Primates	Mammalia	995023	Simian adenovirus 50	F2WTQ2	A0A2I2Y735	G3RSH3	G3RWI9	G3QZS4	G3QQK9	G3S5H2	G3RRN3	G3RHS7	1	1	1	0	0	1	1	0	0	1	1	0	1	1	1	0	0	1	1	0	0	1	1	0	0	1	1	0	0	0	0	0	0
9595	Gorilla gorilla gorilla	Gorilla	Hominidae	Primates	Mammalia	190063	Fowl aviadenovirus C	A0A096ZH11	A0A2I2Y735	G3RSH3	G3RWI9	G3QZS4	G3QQK9	G3S5H2	G3RRN3	G3RHS7	1	1	1	0	0	1	1	0	1	1	1	0	0	1	1	0	0	1	1	0	0	1	1	0	0	1	1	0	0	0	0	0	1
9595	Gorilla gorilla gorilla	Gorilla	Hominidae	Primates	Mammalia	172861	Fowl aviadenovirus 5	R4N0P7	A0A2I2Y735	G3RSH3	G3RWI9	G3QZS4	G3QQK9	G3S5H2	G3RRN3	G3RHS7	0	1	1	0	0	1	1	0	0	1	1	0	0	1	1	0	0	1	1	0	0	1	1	0	0	1	1	0	0	0	0	0	0
9595	Gorilla gorilla gorilla	Gorilla	Hominidae	Primates	Mammalia	1159187	Simian adenovirus A1163	H9AAD0	A0A2I2Y735	G3RSH3	G3RWI9	G3QZS4	G3QQK9	G3S5H2	G3RRN3	G3RHS7	1	1	1	0	1	1	1	0	0	1	1	0	1	1	1	0	1	1	1	0	0	1	1	0	0	1	1	0	0	0	0	0	0
9595	Gorilla gorilla gorilla	Gorilla	Hominidae	Primates	Mammalia	1788436	Bat mastadenovirus WIV9	A0A163HIW8	A0A2I2Y735	G3RSH3	G3RWI9	G3QZS4	G3QQK9	G3S5H2	G3RRN3	G3RHS7	1	1	1	0	1	1	1	0	0	0	1	0	1	1	1	0	1	1	1	0	0	1	1	0	1	1	1	0	0	0	0	0	0
9595	Gorilla gorilla gorilla	Gorilla	Hominidae	Primates	Mammalia	130329	Duck adenovirus 1	A0A482J640	A0A2I2Y735	G3RSH3	G3RWI9	G3QZS4	G3QQK9	G3S5H2	G3RRN3	G3RHS7	1	1	1	0	1	1	1	0	1	0	1	0	1	0	1	0	1	1	1	0	0	1	1	0	1	1	1	0	0	0	1	0	1
9595	Gorilla gorilla gorilla	Gorilla	Hominidae	Primates	Mammalia	321934	Human adenovirus 50 prototype strain Wan	Q3T477	A0A2I2Y735	G3RSH3	G3RWI9	G3QZS4	G3QQK9	G3S5H2	G3RRN3	G3RHS7	1	1	1	0	1	1	1	0	1	1	1	0	1	0	1	0	1	1	1	0	0	1	1	0	1	0	0	0	1	0	1	0	0
9595	Gorilla gorilla gorilla	Gorilla	Hominidae	Primates	Mammalia	1159191	Simian adenovirus A1296	H9AAR1	A0A2I2Y735	G3RSH3	G3RWI9	G3QZS4	G3QQK9	G3S5H2	G3RRN3	G3RHS7	1	1	1	0	0	1	1	0	0	1	1	0	1	1	1	0	1	1	1	0	0	1	1	0	0	1	1	0	0	0	0	0	0
9595	Gorilla gorilla gorilla	Gorilla	Hominidae	Primates	Mammalia	245072	Human adenovirus 51	Q2Z0I4	A0A2I2Y735	G3RSH3	G3RWI9	G3QZS4	G3QQK9	G3S5H2	G3RRN3	G3RHS7	1	1	1	0	1	1	1	0	1	0	1	0	1	0	1	0	0	1	1	0	0	1	1	0	1	1	0	0	0	0	1	0	0
9595	Gorilla gorilla gorilla	Gorilla	Hominidae	Primates	Mammalia	10515	Human adenovirus C serotype 2	A0A0F6PB57	A0A2I2Y735	G3RSH3	G3RWI9	G3QZS4	G3QQK9	G3S5H2	G3RRN3	G3RHS7	1	1	1	1	1	1	1	0	1	0	1	0	1	0	1	0	1	1	1	0	0	1	1	0	1	0	1	0	1	0	1	0	1
9595	Gorilla gorilla gorilla	Gorilla	Hominidae	Primates	Mammalia	2580388	White sturgeon adenovirus 1	A0A4P8PIN8	A0A2I2Y735	G3RSH3	G3RWI9	G3QZS4	G3QQK9	G3S5H2	G3RRN3	G3RHS7	0	1	1	0	0	1	1	0	0	1	1	0	0	1	1	0	0	1	1	0	0	1	1	0	0	1	1	0	0	0	0	0	0
9595	Gorilla gorilla gorilla	Gorilla	Hominidae	Primates	Mammalia	38420	Simian adenovirus 3	Q695Q9	A0A2I2Y735	G3RSH3	G3RWI9	G3QZS4	G3QQK9	G3S5H2	G3RRN3	G3RHS7	1	1	1	0	1	1	1	0	1	1	1	0	1	1	1	0	1	1	1	0	0	1	1	0	1	1	1	0	0	0	0	0	0
9595	Gorilla gorilla gorilla	Gorilla	Hominidae	Primates	Mammalia	39788	Bovine adenovirus C serotype 10	Q8QVG3	A0A2I2Y735	G3RSH3	G3RWI9	G3QZS4	G3QQK9	G3S5H2	G3RRN3	G3RHS7	0	1	1	0	0	1	1	0	0	1	1	0	1	1	1	0	0	1	1	0	0	1	1	0	0	1	1	0	0	0	0	0	0
9595	Gorilla gorilla gorilla	Gorilla	Hominidae	Primates	Mammalia	310540	Simian adenovirus 1	Q5C8N5	A0A2I2Y735	G3RSH3	G3RWI9	G3QZS4	G3QQK9	G3S5H2	G3RRN3	G3RHS7	1	1	1	0	1	1	1	0	0	1	1	0	1	1	1	0	1	1	1	0	0	1	1	0	1	1	1	0	0	0	0	0	0
9595	Gorilla gorilla gorilla	Gorilla	Hominidae	Primates	Mammalia	10513	Canine adenovirus serotype 1 (strain Glaxo)	P22230	A0A2I2Y735	G3RSH3	G3RWI9	G3QZS4	G3QQK9	G3S5H2	G3RRN3	G3RHS7	1	1	1	0	1	1	1	0	1	0	1	0	1	0	1	0	0	1	1	0	0	1	1	0	1	1	1	0	0	0	1	0	0
9595	Gorilla gorilla gorilla	Gorilla	Hominidae	Primates	Mammalia	2064738	Rhesus adenovirus 62	A0A2H5AII8	A0A2I2Y735	G3RSH3	G3RWI9	G3QZS4	G3QQK9	G3S5H2	G3RRN3	G3RHS7	1	1	1	0	1	1	1	0	1	1	1	0	1	1	1	0	0	1	1	0	0	1	1	0	1	1	1	0	0	0	0	0	0
9595	Gorilla gorilla gorilla	Gorilla	Hominidae	Primates	Mammalia	874272	Lizard adenovirus 2	A0A076FTG7	A0A2I2Y735	G3RSH3	G3RWI9	G3QZS4	G3QQK9	G3S5H2	G3RRN3	G3RHS7	1	1	1	0	1	1	1	0	1	1	1	0	1	1	1	0	1	1	1	0	0	1	1	0	0	1	1	0	0	0	0	0	0
9595	Gorilla gorilla gorilla	Gorilla	Hominidae	Primates	Mammalia	10529	Human adenovirus A serotype 31	P36848	A0A2I2Y735	G3RSH3	G3RWI9	G3QZS4	G3QQK9	G3S5H2	G3RRN3	G3RHS7	1	1	1	0	1	1	1	0	1	0	1	0	0	0	1	0	1	1	1	0	0	1	1	0	1	0	1	0	1	0	1	0	1
9595	Gorilla gorilla gorilla	Gorilla	Hominidae	Primates	Mammalia	2250215	Polar bear mastadenovirus 1	A0A2Z4QJC1	A0A2I2Y735	G3RSH3	G3RWI9	G3QZS4	G3QQK9	G3S5H2	G3RRN3	G3RHS7	1	1	1	0	1	1	1	0	0	0	1	0	1	1	1	0	1	1	1	0	0	1	1	0	0	1	1	0	0	0	0	0	0
9595	Gorilla gorilla gorilla	Gorilla	Hominidae	Primates	Mammalia	2169706	Deer atadenovirus A	A0A515MFS4	A0A2I2Y735	G3RSH3	G3RWI9	G3QZS4	G3QQK9	G3S5H2	G3RRN3	G3RHS7	1	1	1	0	1	0	1	0	1	1	1	0	1	1	1	0	1	1	1	0	0	1	1	0	1	1	1	0	0	0	0	0	0
9595	Gorilla gorilla gorilla	Gorilla	Hominidae	Primates	Mammalia	878329	Turkey adenovirus 1	E0YC76	A0A2I2Y735	G3RSH3	G3RWI9	G3QZS4	G3QQK9	G3S5H2	G3RRN3	G3RHS7	0	1	1	0	0	1	1	0	0	1	1	0	0	1	1	0	0	1	1	0	0	1	1	0	0	1	1	0	0	0	0	0	0
9595	Gorilla gorilla gorilla	Gorilla	Hominidae	Primates	Mammalia	35265	Porcine adenovirus A serotype 3	Q83457	A0A2I2Y735	G3RSH3	G3RWI9	G3QZS4	G3QQK9	G3S5H2	G3RRN3	G3RHS7	1	1	1	0	1	1	1	0	1	0	1	0	0	0	1	0	1	1	1	0	0	1	1	0	0	1	1	0	0	0	1	0	1
9595	Gorilla gorilla gorilla	Gorilla	Hominidae	Primates	Mammalia	650128	Human adenovirus D46H13	C8ZJU5	A0A2I2Y735	G3RSH3	G3RWI9	G3QZS4	G3QQK9	G3S5H2	G3RRN3	G3RHS7	1	1	1	0	1	0	1	0	1	0	1	0	1	0	1	0	0	1	1	0	0	0	1	0	1	0	0	0	1	0	1	0	1
9595	Gorilla gorilla gorilla	Gorilla	Hominidae	Primates	Mammalia	1715778	Simian adenovirus 16	A0A0M5L3Z3	A0A2I2Y735	G3RSH3	G3RWI9	G3QZS4	G3QQK9	G3S5H2	G3RRN3	G3RHS7	1	1	1	0	1	1	1	0	0	1	1	0	1	1	1	0	1	1	1	0	0	1	1	0	1	1	1	0	0	0	0	0	0
9595	Gorilla gorilla gorilla	Gorilla	Hominidae	Primates	Mammalia	10532	Simian adenovirus serotype 7	Q0PLX4	A0A2I2Y735	G3RSH3	G3RWI9	G3QZS4	G3QQK9	G3S5H2	G3RRN3	G3RHS7	1	1	1	0	0	1	1	0	0	1	1	0	1	1	1	0	0	1	1	0	0	1	1	0	1	1	1	0	0	0	0	0	0
9595	Gorilla gorilla gorilla	Gorilla	Hominidae	Primates	Mammalia	31545	Human adenovirus D serotype 8	Q86843	A0A2I2Y735	G3RSH3	G3RWI9	G3QZS4	G3QQK9	G3S5H2	G3RRN3	G3RHS7	1	1	1	0	1	1	1	0	1	0	1	0	1	0	1	0	0	1	1	0	0	1	1	0	1	1	1	0	1	0	1	0	0
9595	Gorilla gorilla gorilla	Gorilla	Hominidae	Primates	Mammalia	130310	Human mastadenovirus D	A0A3S6PYI6	A0A2I2Y735	G3RSH3	G3RWI9	G3QZS4	G3QQK9	G3S5H2	G3RRN3	G3RHS7	0	1	1	0	0	1	1	0	0	0	1	0	0	0	1	0	0	1	1	0	0	1	1	0	0	1	0	0	0	0	1	0	0
9595	Gorilla gorilla gorilla	Gorilla	Hominidae	Primates	Mammalia	1788433	Bat mastadenovirus WIV11	A0A163HLD2	A0A2I2Y735	G3RSH3	G3RWI9	G3QZS4	G3QQK9	G3S5H2	G3RRN3	G3RHS7	1	1	1	0	1	1	1	0	1	1	1	0	1	1	1	0	1	1	1	0	0	1	1	0	1	1	1	0	0	0	0	0	0
9595	Gorilla gorilla gorilla	Gorilla	Hominidae	Primates	Mammalia	69150	Canine adenovirus serotype 1 (strain CLL)	Q65961	A0A2I2Y735	G3RSH3	G3RWI9	G3QZS4	G3QQK9	G3S5H2	G3RRN3	G3RHS7	1	1	1	0	1	1	1	0	1	1	1	0	1	0	1	0	0	1	1	0	0	1	1	0	1	1	1	0	0	0	1	0	0
9595	Gorilla gorilla gorilla	Gorilla	Hominidae	Primates	Mammalia	172860	Fowl aviadenovirus 3	A0A191ULP1	A0A2I2Y735	G3RSH3	G3RWI9	G3QZS4	G3QQK9	G3S5H2	G3RRN3	G3RHS7	1	1	1	0	0	1	1	0	0	1	1	0	1	1	1	0	0	1	1	0	0	1	1	0	0	1	1	0	0	0	0	0	0
9595	Gorilla gorilla gorilla	Gorilla	Hominidae	Primates	Mammalia	1788435	Bat mastadenovirus WIV13	A0A1B0UHY4	A0A2I2Y735	G3RSH3	G3RWI9	G3QZS4	G3QQK9	G3S5H2	G3RRN3	G3RHS7	1	1	1	0	1	0	1	0	1	1	1	0	1	1	1	0	0	0	1	0	0	1	1	0	1	1	1	0	0	0	0	0	0
9595	Gorilla gorilla gorilla	Gorilla	Hominidae	Primates	Mammalia	46934	Human adenovirus 33	Q2Z0J7	A0A2I2Y735	G3RSH3	G3RWI9	G3QZS4	G3QQK9	G3S5H2	G3RRN3	G3RHS7	1	1	1	0	1	1	1	0	1	0	1	0	1	0	1	0	0	1	1	0	0	1	1	0	1	1	0	0	0	0	1	0	0
9595	Gorilla gorilla gorilla	Gorilla	Hominidae	Primates	Mammalia	1509400	Simian adenovirus ch1	A0A076V851	A0A2I2Y735	G3RSH3	G3RWI9	G3QZS4	G3QQK9	G3S5H2	G3RRN3	G3RHS7	1	1	1	0	0	1	1	0	0	1	1	0	1	1	1	0	0	1	1	0	0	1	1	0	0	1	1	0	0	0	0	0	0
9595	Gorilla gorilla gorilla	Gorilla	Hominidae	Primates	Mammalia	35263	Human adenovirus 4a	A0A3G9K966	A0A2I2Y735	G3RSH3	G3RWI9	G3QZS4	G3QQK9	G3S5H2	G3RRN3	G3RHS7	1	1	1	0	1	1	1	0	1	0	1	0	1	0	1	0	0	1	1	0	0	1	1	0	1	0	1	0	1	0	1	0	0
9595	Gorilla gorilla gorilla	Gorilla	Hominidae	Primates	Mammalia	1788434	Bat mastadenovirus WIV12	A0A1B0UI17	A0A2I2Y735	G3RSH3	G3RWI9	G3QZS4	G3QQK9	G3S5H2	G3RRN3	G3RHS7	1	1	1	0	0	0	1	0	0	1	1	0	1	1	1	0	0	0	1	0	0	0	1	0	0	1	1	0	0	0	0	0	0
9595	Gorilla gorilla gorilla	Gorilla	Hominidae	Primates	Mammalia	1907767	Pigeon adenovirus 2	A0A1D8QM96	A0A2I2Y735	G3RSH3	G3RWI9	G3QZS4	G3QQK9	G3S5H2	G3RRN3	G3RHS7	1	1	1	0	1	0	1	0	0	1	1	0	1	1	1	0	1	1	1	0	0	1	1	0	1	1	1	0	0	0	0	0	0
9595	Gorilla gorilla gorilla	Gorilla	Hominidae	Primates	Mammalia	1146877	Bat mastadenovirus A	A0A3G9EJS7	A0A2I2Y735	G3RSH3	G3RWI9	G3QZS4	G3QQK9	G3S5H2	G3RRN3	G3RHS7	1	1	1	0	1	1	1	0	1	1	1	0	1	1	1	0	1	1	1	0	0	1	1	0	1	1	1	0	0	0	0	0	0
9595	Gorilla gorilla gorilla	Gorilla	Hominidae	Primates	Mammalia	175568	Simian adenovirus 24	Q6QP89	A0A2I2Y735	G3RSH3	G3RWI9	G3QZS4	G3QQK9	G3S5H2	G3RRN3	G3RHS7	1	1	1	0	0	0	1	0	0	1	1	0	1	1	1	0	0	0	1	0	0	1	1	0	0	1	1	0	0	0	0	0	0
9595	Gorilla gorilla gorilla	Gorilla	Hominidae	Primates	Mammalia	28284	Human adenovirus F serotype 40	P18047	A0A2I2Y735	G3RSH3	G3RWI9	G3QZS4	G3QQK9	G3S5H2	G3RRN3	G3RHS7	1	1	1	0	1	1	1	0	1	0	1	0	1	0	1	0	0	1	1	0	0	1	1	0	1	1	1	0	1	0	1	0	0
9595	Gorilla gorilla gorilla	Gorilla	Hominidae	Primates	Mammalia	111167	Bovine adenovirus 6	K9MNV0	A0A2I2Y735	G3RSH3	G3RWI9	G3QZS4	G3QQK9	G3S5H2	G3RRN3	G3RHS7	1	1	1	0	1	1	1	0	1	0	1	0	1	1	1	0	1	1	1	0	0	1	1	0	1	1	1	0	0	0	0	0	0
9595	Gorilla gorilla gorilla	Gorilla	Hominidae	Primates	Mammalia	10553	Fowl adenovirus A serotype 1 (strain CELO / Phelps)	D6PSN1	A0A2I2Y735	G3RSH3	G3RWI9	G3QZS4	G3QQK9	G3S5H2	G3RRN3	G3RHS7	0	1	1	0	0	1	1	0	0	0	1	0	0	0	1	0	0	1	1	0	0	0	1	0	0	0	1	0	0	0	1	0	0
9595	Gorilla gorilla gorilla	Gorilla	Hominidae	Primates	Mammalia	46935	Human adenovirus 39	Q2Z0J4	A0A2I2Y735	G3RSH3	G3RWI9	G3QZS4	G3QQK9	G3S5H2	G3RRN3	G3RHS7	1	1	1	0	1	0	1	0	1	0	1	0	1	0	1	0	1	1	1	0	1	0	1	0	1	0	0	0	1	0	1	0	1
9595	Gorilla gorilla gorilla	Gorilla	Hominidae	Primates	Mammalia	85755	Human adenovirus 7a	Q9QL91	A0A2I2Y735	G3RSH3	G3RWI9	G3QZS4	G3QQK9	G3S5H2	G3RRN3	G3RHS7	1	1	1	0	1	1	1	0	1	0	1	0	1	0	1	0	0	1	1	0	0	1	1	0	1	0	1	0	0	0	1	0	0
9595	Gorilla gorilla gorilla	Gorilla	Hominidae	Primates	Mammalia	1159189	Simian adenovirus A1258	H9AAJ6	A0A2I2Y735	G3RSH3	G3RWI9	G3QZS4	G3QQK9	G3S5H2	G3RRN3	G3RHS7	1	1	1	0	1	1	1	0	0	1	1	0	1	1	1	0	1	1	1	0	0	1	1	0	0	1	1	0	0	0	0	0	0
9595	Gorilla gorilla gorilla	Gorilla	Hominidae	Primates	Mammalia	1967296	Rousettus aegyptiacus adenovirus	A0A344X9V8	A0A2I2Y735	G3RSH3	G3RWI9	G3QZS4	G3QQK9	G3S5H2	G3RRN3	G3RHS7	0	1	1	0	0	1	1	0	0	1	1	0	0	1	1	0	0	1	1	0	0	1	1	0	0	1	1	0	0	0	0	0	0
9595	Gorilla gorilla gorilla	Gorilla	Hominidae	Primates	Mammalia	46923	Human adenovirus 20	Q2Z0K6	A0A2I2Y735	G3RSH3	G3RWI9	G3QZS4	G3QQK9	G3S5H2	G3RRN3	G3RHS7	1	1	1	0	1	1	1	0	1	0	1	0	1	0	1	0	1	1	1	0	0	1	1	0	1	0	1	0	1	0	1	0	0
9595	Gorilla gorilla gorilla	Gorilla	Hominidae	Primates	Mammalia	2064737	Rhesus adenovirus 61	A0A2H5AIG2	A0A2I2Y735	G3RSH3	G3RWI9	G3QZS4	G3QQK9	G3S5H2	G3RRN3	G3RHS7	1	1	1	0	1	1	1	0	0	1	1	0	1	1	1	0	1	1	1	0	0	1	1	0	0	1	1	0	0	0	0	0	0
9595	Gorilla gorilla gorilla	Gorilla	Hominidae	Primates	Mammalia	114430	Ovine adenovirus D serotype 7 (isolate OAV287)	Q83893	A0A2I2Y735	G3RSH3	G3RWI9	G3QZS4	G3QQK9	G3S5H2	G3RRN3	G3RHS7	1	1	1	0	1	1	1	0	1	1	1	0	1	1	1	0	1	1	1	0	0	1	1	0	1	1	1	0	0	0	0	0	0
9595	Gorilla gorilla gorilla	Gorilla	Hominidae	Primates	Mammalia	46937	Human adenovirus 42	Q2Z0J3	A0A2I2Y735	G3RSH3	G3RWI9	G3QZS4	G3QQK9	G3S5H2	G3RRN3	G3RHS7	1	1	1	0	1	1	1	0	1	0	1	0	1	0	1	0	0	1	1	0	0	1	1	0	1	1	1	0	0	0	1	0	0
9595	Gorilla gorilla gorilla	Gorilla	Hominidae	Primates	Mammalia	714978	Human adenovirus 55	S4UNB6	A0A2I2Y735	G3RSH3	G3RWI9	G3QZS4	G3QQK9	G3S5H2	G3RRN3	G3RHS7	1	1	1	0	0	1	1	0	1	1	1	0	0	0	1	0	0	1	1	0	0	1	1	0	0	0	1	0	0	0	1	0	1
9595	Gorilla gorilla gorilla	Gorilla	Hominidae	Primates	Mammalia	650126	Human adenovirus D37H13	C8ZJU3	A0A2I2Y735	G3RSH3	G3RWI9	G3QZS4	G3QQK9	G3S5H2	G3RRN3	G3RHS7	1	1	1	0	1	1	1	0	1	0	1	0	1	0	1	0	1	0	1	0	0	1	1	0	1	0	0	0	1	0	1	0	0
9595	Gorilla gorilla gorilla	Gorilla	Hominidae	Primates	Mammalia	10541	Human adenovirus 11	Q75Q64	A0A2I2Y735	G3RSH3	G3RWI9	G3QZS4	G3QQK9	G3S5H2	G3RRN3	G3RHS7	1	1	1	0	0	1	1	0	0	1	1	0	0	1	1	0	0	1	1	0	0	1	1	0	0	1	1	0	0	0	0	0	0
9595	Gorilla gorilla gorilla	Gorilla	Hominidae	Primates	Mammalia	2064733	Rhesus adenovirus 57	A0A2H5AI67	A0A2I2Y735	G3RSH3	G3RWI9	G3QZS4	G3QQK9	G3S5H2	G3RRN3	G3RHS7	1	1	1	0	1	0	1	0	0	1	1	0	1	1	1	0	0	1	1	0	0	1	1	0	1	1	1	0	0	0	0	0	0
9595	Gorilla gorilla gorilla	Gorilla	Hominidae	Primates	Mammalia	10537	Canine mastadenovirus A	C7E2U3	A0A2I2Y735	G3RSH3	G3RWI9	G3QZS4	G3QQK9	G3S5H2	G3RRN3	G3RHS7	1	1	1	0	1	1	1	0	1	1	1	0	1	0	1	0	0	1	1	0	0	1	1	0	0	1	1	0	0	0	1	0	0
9595	Gorilla gorilla gorilla	Gorilla	Hominidae	Primates	Mammalia	190061	Fowl aviadenovirus A	A0A1L4BI69	A0A2I2Y735	G3RSH3	G3RWI9	G3QZS4	G3QQK9	G3S5H2	G3RRN3	G3RHS7	0	1	1	0	0	1	1	0	0	0	1	0	0	0	1	0	0	1	1	0	0	0	1	0	0	0	1	0	0	0	1	0	0
9595	Gorilla gorilla gorilla	Gorilla	Hominidae	Primates	Mammalia	10512	Canine adenovirus 1	A0A1L2BWH5	A0A2I2Y735	G3RSH3	G3RWI9	G3QZS4	G3QQK9	G3S5H2	G3RRN3	G3RHS7	1	1	1	0	0	1	1	0	0	1	1	0	1	1	1	0	1	1	1	0	0	1	1	0	0	1	1	0	0	0	0	0	0
9595	Gorilla gorilla gorilla	Gorilla	Hominidae	Primates	Mammalia	1560346	Simian adenovirus DM-2014	A0A097IWB0	A0A2I2Y735	G3RSH3	G3RWI9	G3QZS4	G3QQK9	G3S5H2	G3RRN3	G3RHS7	1	1	1	0	1	1	1	0	1	1	1	0	1	1	1	0	1	1	1	0	0	1	1	0	1	1	1	0	0	0	0	0	0
9595	Gorilla gorilla gorilla	Gorilla	Hominidae	Primates	Mammalia	46933	Human adenovirus 32	Q2Z0J8	A0A2I2Y735	G3RSH3	G3RWI9	G3QZS4	G3QQK9	G3S5H2	G3RRN3	G3RHS7	1	1	1	0	1	1	1	0	1	0	1	0	1	0	1	0	0	1	1	0	0	0	1	0	1	0	0	0	0	0	1	0	1
9595	Gorilla gorilla gorilla	Gorilla	Hominidae	Primates	Mammalia	46921	Human adenovirus D13	Q2Z0K7	A0A2I2Y735	G3RSH3	G3RWI9	G3QZS4	G3QQK9	G3S5H2	G3RRN3	G3RHS7	1	1	1	0	1	0	1	0	1	0	1	0	1	0	1	0	1	1	1	0	1	0	1	0	1	0	0	0	1	0	1	0	1
9606	Homo sapiens	Homo	Hominidae	Primates	Mammalia	114408	Feline adenovirus	Q6R2L0	P78310	P15529	P33681	P42081	P06756	Q14126	P21757	Q9UEW3	1	1	1	1	1	1	1	0	0	0	1	0	0	0	1	0	1	1	1	0	0	1	1	0	0	0	1	0	0	1	1	0	1
9606	Homo sapiens	Homo	Hominidae	Primates	Mammalia	650123	Human adenovirus D17H29	C8ZJU0	P78310	P15529	P33681	P42081	P06756	Q14126	P21757	Q9UEW3	1	1	1	0	1	1	1	0	1	0	1	0	1	0	1	0	1	1	1	0	0	1	1	0	1	0	0	0	0	1	1	0	1
9606	Homo sapiens	Homo	Hominidae	Primates	Mammalia	46916	Equine adenovirus A serotype 1	A0A1B0XBD0	P78310	P15529	P33681	P42081	P06756	Q14126	P21757	Q9UEW3	0	1	1	0	0	1	1	0	0	0	1	0	0	0	1	0	0	1	1	0	0	1	1	0	0	0	0	0	0	0	1	0	0
9606	Homo sapiens	Homo	Hominidae	Primates	Mammalia	35265	Porcine adenovirus A serotype 3	Q83457	P78310	P15529	P33681	P42081	P06756	Q14126	P21757	Q9UEW3	1	1	1	1	1	1	1	0	1	0	1	0	0	0	1	0	1	1	1	0	0	0	1	0	0	0	1	0	0	0	1	0	1
9606	Homo sapiens	Homo	Hominidae	Primates	Mammalia	2064743	Rhesus adenovirus 67	A0A2H5AIY5	P78310	P15529	P33681	P42081	P06756	Q14126	P21757	Q9UEW3	1	1	1	0	1	1	1	0	1	1	1	0	0	0	0	0	0	1	1	0	1	1	1	0	1	1	1	0	0	0	0	0	1
9606	Homo sapiens	Homo	Hominidae	Primates	Mammalia	1146874	Bat mastadenovirus B	A0A4Y5SZJ8	P78310	P15529	P33681	P42081	P06756	Q14126	P21757	Q9UEW3	1	1	1	0	1	1	1	0	1	1	1	0	0	0	0	0	0	1	1	0	1	1	1	0	0	1	1	0	0	0	0	0	1
9606	Homo sapiens	Homo	Hominidae	Primates	Mammalia	129875	Human mastadenovirus A	T1UDQ2	P78310	P15529	P33681	P42081	P06756	Q14126	P21757	Q9UEW3	1	1	1	1	1	0	1	0	1	0	1	0	0	0	0	0	1	1	1	0	1	1	1	0	1	1	1	0	0	0	0	0	1
9606	Homo sapiens	Homo	Hominidae	Primates	Mammalia	1509400	Simian adenovirus ch1	A0A076V851	P78310	P15529	P33681	P42081	P06756	Q14126	P21757	Q9UEW3	1	1	1	0	1	0	1	0	0	1	1	0	0	0	0	0	0	1	1	0	0	1	1	0	0	1	1	0	0	0	0	0	1
9606	Homo sapiens	Homo	Hominidae	Primates	Mammalia	245072	Human adenovirus 51	Q2Z0I4	P78310	P15529	P33681	P42081	P06756	Q14126	P21757	Q9UEW3	1	1	1	0	1	1	1	0	1	0	1	0	1	0	1	0	1	1	1	0	0	0	1	0	0	0	0	0	0	0	1	0	1
9606	Homo sapiens	Homo	Hominidae	Primates	Mammalia	46940	Human adenovirus 45	Q2Z0J0	P78310	P15529	P33681	P42081	P06756	Q14126	P21757	Q9UEW3	1	1	1	0	1	1	1	0	1	0	1	0	0	0	1	0	1	1	1	0	0	1	1	0	1	1	0	0	0	1	1	0	1
9606	Homo sapiens	Homo	Hominidae	Primates	Mammalia	10515	Human adenovirus C serotype 2	A0A0F6PB57	P78310	P15529	P33681	P42081	P06756	Q14126	P21757	Q9UEW3	1	1	1	1	1	1	1	0	1	0	1	0	1	0	1	0	1	1	1	0	1	1	1	0	1	1	1	0	1	1	1	0	1
9606	Homo sapiens	Homo	Hominidae	Primates	Mammalia	10512	Canine adenovirus 1	A0A1L2BWH5	P78310	P15529	P33681	P42081	P06756	Q14126	P21757	Q9UEW3	1	1	1	0	1	0	1	0	1	0	1	0	0	0	0	0	0	1	1	0	1	1	1	0	0	1	1	0	0	0	0	0	1
9606	Homo sapiens	Homo	Hominidae	Primates	Mammalia	46929	Human adenovirus 27	Q2Z0K0	P78310	P15529	P33681	P42081	P06756	Q14126	P21757	Q9UEW3	1	1	1	0	1	1	1	0	1	0	1	0	1	0	1	0	1	1	1	0	0	0	1	0	1	0	0	0	1	1	1	0	1
9606	Homo sapiens	Homo	Hominidae	Primates	Mammalia	130308	Human mastadenovirus E	A0A2R3WNY1	P78310	P15529	P33681	P42081	P06756	Q14126	P21757	Q9UEW3	1	1	1	0	1	1	1	0	1	0	1	0	1	0	1	0	1	1	1	0	0	1	1	0	1	0	0	0	1	1	1	0	1
9606	Homo sapiens	Homo	Hominidae	Primates	Mammalia	1159193	Simian adenovirus A1327	H9AAX6	P78310	P15529	P33681	P42081	P06756	Q14126	P21757	Q9UEW3	1	1	1	0	1	0	1	0	1	0	1	0	0	0	0	0	1	1	1	0	1	1	1	0	0	1	1	0	0	0	0	0	1
9606	Homo sapiens	Homo	Hominidae	Primates	Mammalia	980087	Human adenovirus 58	E9P574	P78310	P15529	P33681	P42081	P06756	Q14126	P21757	Q9UEW3	1	1	1	0	1	0	1	0	1	0	1	0	0	0	0	0	1	1	1	0	1	1	1	0	1	1	1	0	0	0	0	0	1
9606	Homo sapiens	Homo	Hominidae	Primates	Mammalia	10553	Fowl adenovirus A serotype 1 (strain CELO / Phelps)	D6PSN1	P78310	P15529	P33681	P42081	P06756	Q14126	P21757	Q9UEW3	0	1	1	0	0	1	1	0	0	0	1	0	0	0	1	0	0	1	1	0	0	1	1	0	0	0	1	0	0	0	1	0	0
9606	Homo sapiens	Homo	Hominidae	Primates	Mammalia	388609	Human adenovirus 22H8	C9S504	P78310	P15529	P33681	P42081	P06756	Q14126	P21757	Q9UEW3	1	1	1	0	1	0	1	0	1	0	1	0	0	0	0	0	1	1	1	0	1	1	1	0	1	1	1	0	0	0	0	0	1
9606	Homo sapiens	Homo	Hominidae	Primates	Mammalia	46921	Human adenovirus D13	Q2Z0K7	P78310	P15529	P33681	P42081	P06756	Q14126	P21757	Q9UEW3	1	1	1	0	1	0	1	0	1	0	1	0	1	0	1	0	1	1	1	0	1	0	1	0	1	0	0	0	1	1	1	0	1
9606	Homo sapiens	Homo	Hominidae	Primates	Mammalia	1788434	Bat mastadenovirus WIV12	A0A1B0UI17	P78310	P15529	P33681	P42081	P06756	Q14126	P21757	Q9UEW3	1	1	1	0	1	0	1	0	1	0	1	0	0	0	0	0	0	0	1	0	1	1	1	0	0	1	1	0	0	0	0	0	1
9606	Homo sapiens	Homo	Hominidae	Primates	Mammalia	1521028	Human adenovirus 21a	A0A075IQB3	P78310	P15529	P33681	P42081	P06756	Q14126	P21757	Q9UEW3	1	1	1	1	1	1	1	0	1	0	1	0	1	0	1	0	1	1	1	0	1	1	1	0	1	1	0	0	1	1	1	0	1
9606	Homo sapiens	Homo	Hominidae	Primates	Mammalia	2250215	Polar bear mastadenovirus 1	A0A2Z4QJC1	P78310	P15529	P33681	P42081	P06756	Q14126	P21757	Q9UEW3	1	1	1	0	1	0	1	0	1	0	1	0	0	0	0	0	1	1	1	0	1	1	1	0	1	1	1	0	0	0	0	0	1
9606	Homo sapiens	Homo	Hominidae	Primates	Mammalia	32608	Human adenovirus 21	Q67712	P78310	P15529	P33681	P42081	P06756	Q14126	P21757	Q9UEW3	1	1	1	0	1	1	1	0	1	0	1	0	1	0	1	0	1	1	1	0	0	1	1	0	1	0	0	0	1	1	1	0	1
9606	Homo sapiens	Homo	Hominidae	Primates	Mammalia	45368	Porcine adenovirus 1	Q64871	P78310	P15529	P33681	P42081	P06756	Q14126	P21757	Q9UEW3	1	0	1	0	1	0	1	0	1	0	1	0	0	0	0	0	1	0	1	0	1	0	1	0	1	1	1	0	0	0	0	0	1
9606	Homo sapiens	Homo	Hominidae	Primates	Mammalia	1788432	Bat mastadenovirus WIV10	A0A163HK55	P78310	P15529	P33681	P42081	P06756	Q14126	P21757	Q9UEW3	1	1	1	0	1	0	1	0	1	0	1	0	0	0	0	0	1	1	1	0	1	1	1	0	1	1	1	0	0	0	0	0	1
9606	Homo sapiens	Homo	Hominidae	Primates	Mammalia	310800	Human adenovirus 7l	310800	P78310	P15529	P33681	P42081	P06756	Q14126	P21757	Q9UEW3	0	0	0	0	0	0	0	0	0	0	0	0	0	0	0	0	0	0	0	0	0	0	0	0	0	0	0	0	0	0	0	0	0
9606	Homo sapiens	Homo	Hominidae	Primates	Mammalia	101029	Human adenovirus 7d	Q508Q6	P78310	P15529	P33681	P42081	P06756	Q14126	P21757	Q9UEW3	1	1	1	0	1	1	1	0	1	1	1	0	0	0	1	0	0	1	1	0	0	1	1	0	1	0	0	0	0	1	1	0	1
9606	Homo sapiens	Homo	Hominidae	Primates	Mammalia	2064739	Rhesus adenovirus 63	A0A2H5AIM4	P78310	P15529	P33681	P42081	P06756	Q14126	P21757	Q9UEW3	1	1	1	0	1	1	1	0	1	1	1	0	0	0	0	0	0	1	1	0	1	1	1	0	1	1	1	0	0	0	0	0	1
9606	Homo sapiens	Homo	Hominidae	Primates	Mammalia	172864	Fowl aviadenovirus 9	Q77VH5	P78310	P15529	P33681	P42081	P06756	Q14126	P21757	Q9UEW3	0	1	1	0	0	1	1	0	0	1	1	0	0	0	1	0	0	1	1	0	0	0	1	0	0	0	0	0	0	0	1	0	0
9606	Homo sapiens	Homo	Hominidae	Primates	Mammalia	28280	Human adenovirus E serotype 4	P36844	P78310	P15529	P33681	P42081	P06756	Q14126	P21757	Q9UEW3	1	1	1	0	1	1	1	0	1	0	1	0	1	0	1	0	0	1	1	0	0	1	1	0	1	1	0	0	1	1	1	0	0
9606	Homo sapiens	Homo	Hominidae	Primates	Mammalia	727977	Bat adenovirus TJM	D3X7D1	P78310	P15529	P33681	P42081	P06756	Q14126	P21757	Q9UEW3	1	1	1	0	1	1	1	0	1	1	1	0	1	0	1	0	1	1	1	0	1	0	1	0	1	0	0	0	1	0	1	0	0
9606	Homo sapiens	Homo	Hominidae	Primates	Mammalia	189830	Snake adenovirus serotype 1	A9CB96	P78310	P15529	P33681	P42081	P06756	Q14126	P21757	Q9UEW3	0	1	1	0	0	1	1	0	0	1	1	0	0	0	1	0	0	1	1	0	0	0	1	0	0	0	1	0	0	0	1	0	0
9606	Homo sapiens	Homo	Hominidae	Primates	Mammalia	2591409	African pygmy hedgehog adenovirus 1	A0A4Y6HTS0	P78310	P15529	P33681	P42081	P06756	Q14126	P21757	Q9UEW3	1	1	1	0	1	1	1	0	1	1	1	0	0	0	0	0	0	1	1	0	1	1	1	0	0	1	1	0	0	0	0	0	1
9606	Homo sapiens	Homo	Hominidae	Primates	Mammalia	35266	Simian adenovirus 23	Q6QPC5	P78310	P15529	P33681	P42081	P06756	Q14126	P21757	Q9UEW3	1	1	1	0	1	0	1	0	1	0	1	0	0	0	0	0	1	1	1	0	1	1	1	0	1	1	1	0	0	0	0	0	1
9606	Homo sapiens	Homo	Hominidae	Primates	Mammalia	114429	Bovine adenovirus 2	Q9DLD8	P78310	P15529	P33681	P42081	P06756	Q14126	P21757	Q9UEW3	1	1	1	1	1	1	1	0	1	0	1	0	1	0	1	0	1	1	1	0	1	1	1	0	1	0	0	0	1	1	1	0	1
9606	Homo sapiens	Homo	Hominidae	Primates	Mammalia	1788433	Bat mastadenovirus WIV11	A0A163HLD2	P78310	P15529	P33681	P42081	P06756	Q14126	P21757	Q9UEW3	1	1	1	0	1	0	1	0	1	0	1	0	0	0	0	0	1	1	1	0	1	1	1	0	1	1	1	0	0	0	0	0	1
9606	Homo sapiens	Homo	Hominidae	Primates	Mammalia	322681	Human adenovirus RKI-2797/04	Q52R95	P78310	P15529	P33681	P42081	P06756	Q14126	P21757	Q9UEW3	1	1	1	0	1	0	1	0	1	0	1	0	0	0	0	0	0	1	1	0	1	1	1	0	0	1	1	0	0	0	0	0	1
9606	Homo sapiens	Homo	Hominidae	Primates	Mammalia	1715779	Simian adenovirus 17	A0A2H4CK70	P78310	P15529	P33681	P42081	P06756	Q14126	P21757	Q9UEW3	1	1	1	0	1	1	1	0	1	0	1	0	0	0	0	0	1	1	1	0	1	1	1	0	1	1	1	0	0	0	0	0	1
9606	Homo sapiens	Homo	Hominidae	Primates	Mammalia	10530	Murine adenovirus A serotype 1	P19721	P78310	P15529	P33681	P42081	P06756	Q14126	P21757	Q9UEW3	1	1	1	0	1	1	1	0	1	0	1	0	1	0	1	0	1	1	1	0	1	1	1	0	1	0	1	0	1	1	1	0	1
9606	Homo sapiens	Homo	Hominidae	Primates	Mammalia	2064733	Rhesus adenovirus 57	A0A2H5AI67	P78310	P15529	P33681	P42081	P06756	Q14126	P21757	Q9UEW3	1	1	1	0	1	1	1	0	1	1	1	0	0	0	0	0	0	1	1	0	1	1	1	0	1	1	1	0	0	0	0	0	1
9606	Homo sapiens	Homo	Hominidae	Primates	Mammalia	172862	Fowl aviadenovirus 6	A0A191ULR8	P78310	P15529	P33681	P42081	P06756	Q14126	P21757	Q9UEW3	0	1	1	0	0	1	1	0	0	1	1	0	0	0	0	0	0	1	1	0	0	1	1	0	0	1	1	0	0	0	0	0	0
9606	Homo sapiens	Homo	Hominidae	Primates	Mammalia	880565	Human adenovirus 56	E1AI37	P78310	P15529	P33681	P42081	P06756	Q14126	P21757	Q9UEW3	1	1	1	1	1	1	1	0	1	0	1	0	1	0	1	0	1	1	1	0	1	0	1	0	1	0	0	0	1	0	1	0	1
9606	Homo sapiens	Homo	Hominidae	Primates	Mammalia	69152	Canine adenovirus serotype 2 (strain Toronto A 26-61)	Q65914	P78310	P15529	P33681	P42081	P06756	Q14126	P21757	Q9UEW3	1	1	1	0	1	1	1	0	1	1	1	0	0	0	1	0	1	1	1	0	0	0	1	0	1	0	1	0	0	0	1	0	1
9606	Homo sapiens	Homo	Hominidae	Primates	Mammalia	909210	Simian adenovirus 18	H8PG12	P78310	P15529	P33681	P42081	P06756	Q14126	P21757	Q9UEW3	1	1	1	0	1	1	1	0	1	1	1	0	0	0	0	0	1	1	1	0	1	1	1	0	1	1	1	0	0	0	0	0	1
9606	Homo sapiens	Homo	Hominidae	Primates	Mammalia	46927	Human adenovirus 25	Q2Z0K2	P78310	P15529	P33681	P42081	P06756	Q14126	P21757	Q9UEW3	1	1	1	0	1	1	1	0	1	0	1	0	0	0	1	0	1	1	1	0	1	1	1	0	1	1	0	0	0	1	1	0	1
9606	Homo sapiens	Homo	Hominidae	Primates	Mammalia	1094363	Human adenovirus 65	H0PPH6	P78310	P15529	P33681	P42081	P06756	Q14126	P21757	Q9UEW3	1	1	1	0	1	0	1	0	1	0	1	0	0	0	0	0	1	1	1	0	1	1	1	0	1	1	1	0	0	0	0	0	1
9606	Homo sapiens	Homo	Hominidae	Primates	Mammalia	260047	Human adenovirus 3+7	R4HLK2	P78310	P15529	P33681	P42081	P06756	Q14126	P21757	Q9UEW3	1	1	1	1	1	1	1	0	1	0	1	0	0	0	1	0	0	1	1	0	0	1	1	0	0	0	0	0	0	1	1	0	1
9606	Homo sapiens	Homo	Hominidae	Primates	Mammalia	10519	Human adenovirus B serotype 7	P15141	P78310	P15529	P33681	P42081	P06756	Q14126	P21757	Q9UEW3	1	1	1	0	1	1	1	0	1	0	1	0	0	0	1	0	1	1	1	0	0	0	1	0	1	0	1	0	0	0	1	0	1
9606	Homo sapiens	Homo	Hominidae	Primates	Mammalia	1574628	Rhesus adenovirus 52	A0A0A1EWY5	P78310	P15529	P33681	P42081	P06756	Q14126	P21757	Q9UEW3	1	1	1	0	1	1	1	0	1	1	1	0	0	0	0	0	1	1	1	0	1	1	1	0	1	1	1	0	0	0	0	0	1
9606	Homo sapiens	Homo	Hominidae	Primates	Mammalia	943083	California sea lion adenovirus 1	A0A0P0CY11	P78310	P15529	P33681	P42081	P06756	Q14126	P21757	Q9UEW3	1	1	1	0	1	0	1	0	1	0	1	0	0	0	0	0	1	1	1	0	1	1	1	0	1	1	1	0	0	0	0	0	1
9606	Homo sapiens	Homo	Hominidae	Primates	Mammalia	2604330	Southern Psittacara leucophthalmus aviadenovirus	A0A5C0PXY6	P78310	P15529	P33681	P42081	P06756	Q14126	P21757	Q9UEW3	0	1	1	0	0	0	1	0	0	1	1	0	0	0	0	0	0	1	1	0	0	1	1	0	0	1	1	0	0	0	0	0	0
9606	Homo sapiens	Homo	Hominidae	Primates	Mammalia	46937	Human adenovirus 42	Q2Z0J3	P78310	P15529	P33681	P42081	P06756	Q14126	P21757	Q9UEW3	1	1	1	0	1	1	1	0	1	0	1	0	1	0	1	0	1	1	1	0	0	0	1	0	1	0	0	0	0	0	1	0	1
9606	Homo sapiens	Homo	Hominidae	Primates	Mammalia	650124	Human adenovirus D19H30	C8ZJU1	P78310	P15529	P33681	P42081	P06756	Q14126	P21757	Q9UEW3	1	1	1	0	1	1	1	0	1	0	1	0	1	0	1	0	1	1	1	0	1	0	1	0	1	0	0	0	0	1	1	0	1
9606	Homo sapiens	Homo	Hominidae	Primates	Mammalia	995023	Simian adenovirus 50	F2WTQ2	P78310	P15529	P33681	P42081	P06756	Q14126	P21757	Q9UEW3	0	1	1	0	0	0	1	0	0	0	1	0	0	0	0	0	0	1	1	0	0	1	1	0	0	1	1	0	0	0	0	0	0
9606	Homo sapiens	Homo	Hominidae	Primates	Mammalia	28275	Human adenovirus D10	B5BQ05	P78310	P15529	P33681	P42081	P06756	Q14126	P21757	Q9UEW3	1	1	1	0	1	1	1	0	1	0	1	0	1	0	1	0	1	1	1	0	0	1	1	0	1	0	0	0	0	1	1	0	1
9606	Homo sapiens	Homo	Hominidae	Primates	Mammalia	343463	Human adenovirus B serotype 11 (strain BC34)	P35773	P78310	P15529	P33681	P42081	P06756	Q14126	P21757	Q9UEW3	1	1	1	0	0	1	1	0	1	1	1	0	0	0	1	0	0	1	1	0	0	1	1	0	0	1	1	0	0	1	1	0	1
9606	Homo sapiens	Homo	Hominidae	Primates	Mammalia	931972	Murine adenovirus 2	E7CH51	P78310	P15529	P33681	P42081	P06756	Q14126	P21757	Q9UEW3	0	1	1	0	0	0	1	0	0	1	1	0	0	0	0	0	0	1	1	0	0	1	1	0	0	1	1	0	0	0	0	0	0
9606	Homo sapiens	Homo	Hominidae	Primates	Mammalia	114102	Frog adenovirus 1 (strain ATCC VR-896)	Q9IIG6	P78310	P15529	P33681	P42081	P06756	Q14126	P21757	Q9UEW3	1	1	1	0	1	0	1	0	1	0	1	0	0	0	0	0	0	1	1	0	1	1	1	0	1	1	1	0	0	0	0	0	1
9606	Homo sapiens	Homo	Hominidae	Primates	Mammalia	28276	Human adenovirus D serotype 15	Q76QY0	P78310	P15529	P33681	P42081	P06756	Q14126	P21757	Q9UEW3	1	1	1	0	1	0	1	0	1	0	1	0	1	0	1	0	1	1	1	0	1	1	1	0	1	1	1	0	0	0	0	0	1
9606	Homo sapiens	Homo	Hominidae	Primates	Mammalia	650122	Human adenovirus D15H9	C8ZJT9	P78310	P15529	P33681	P42081	P06756	Q14126	P21757	Q9UEW3	1	1	1	1	1	1	1	0	1	0	1	0	1	0	1	0	1	1	1	0	1	0	1	0	1	0	0	0	1	0	1	0	1
9606	Homo sapiens	Homo	Hominidae	Primates	Mammalia	1968887	Squirrel adenovirus 1	A0A240FBH1	P78310	P15529	P33681	P42081	P06756	Q14126	P21757	Q9UEW3	1	1	1	0	1	0	1	0	1	0	1	0	0	0	0	0	1	1	1	0	1	1	1	0	1	1	1	0	0	0	0	0	1
9606	Homo sapiens	Homo	Hominidae	Primates	Mammalia	1907210	Human adenovirus sp.	A0A1Y1BYA0	P78310	P15529	P33681	P42081	P06756	Q14126	P21757	Q9UEW3	1	1	1	0	1	1	1	0	1	0	1	0	1	0	1	0	1	1	1	0	0	1	1	0	1	0	0	0	1	1	1	0	1
9606	Homo sapiens	Homo	Hominidae	Primates	Mammalia	814922	Human adenovirus 14p1	D6BP13	P78310	P15529	P33681	P42081	P06756	Q14126	P21757	Q9UEW3	1	1	1	0	0	1	1	0	1	1	1	0	0	0	1	0	0	1	1	0	0	1	1	0	0	0	1	0	0	1	1	0	1
9606	Homo sapiens	Homo	Hominidae	Primates	Mammalia	2039267	Eidolon helvum adenovirus	A0A348FKH7	P78310	P15529	P33681	P42081	P06756	Q14126	P21757	Q9UEW3	1	1	1	0	1	1	1	0	1	0	1	0	0	0	1	0	1	1	1	0	0	1	1	0	0	0	1	0	0	0	1	0	1
9606	Homo sapiens	Homo	Hominidae	Primates	Mammalia	2005055	Penguin siadenovirus A	A0A161CH96	P78310	P15529	P33681	P42081	P06756	Q14126	P21757	Q9UEW3	1	1	1	0	1	1	1	0	1	0	1	0	1	0	1	0	1	1	1	0	1	0	1	0	1	0	0	0	1	0	1	0	1
9606	Homo sapiens	Homo	Hominidae	Primates	Mammalia	874272	Lizard adenovirus 2	A0A076FTG7	P78310	P15529	P33681	P42081	P06756	Q14126	P21757	Q9UEW3	1	1	1	0	1	0	1	0	1	0	1	0	0	0	0	0	1	1	1	0	1	1	1	0	0	1	1	0	0	0	0	0	1
9606	Homo sapiens	Homo	Hominidae	Primates	Mammalia	2169709	Psittacine aviadenovirus B	A0A1P8SW84	P78310	P15529	P33681	P42081	P06756	Q14126	P21757	Q9UEW3	1	1	1	0	1	0	1	0	1	1	1	0	0	0	0	0	0	1	1	0	1	1	1	0	0	1	1	0	0	0	0	0	1
9606	Homo sapiens	Homo	Hominidae	Primates	Mammalia	35263	Human adenovirus 4a	A0A3G9K966	P78310	P15529	P33681	P42081	P06756	Q14126	P21757	Q9UEW3	1	1	1	0	1	1	1	0	1	0	1	0	1	0	1	0	1	1	1	0	0	1	1	0	1	0	0	0	1	1	1	0	1
9606	Homo sapiens	Homo	Hominidae	Primates	Mammalia	1788436	Bat mastadenovirus WIV9	A0A163HIW8	P78310	P15529	P33681	P42081	P06756	Q14126	P21757	Q9UEW3	1	1	1	0	1	0	1	0	1	0	1	0	0	0	0	0	0	1	1	0	1	1	1	0	1	1	1	0	0	0	0	0	1
9606	Homo sapiens	Homo	Hominidae	Primates	Mammalia	10541	Human adenovirus 11	Q75Q64	P78310	P15529	P33681	P42081	P06756	Q14126	P21757	Q9UEW3	1	1	1	0	1	0	1	0	1	1	1	0	0	0	1	0	0	1	1	0	0	1	1	0	0	1	1	0	0	0	0	0	1
9606	Homo sapiens	Homo	Hominidae	Primates	Mammalia	67603	Equine adenovirus B serotype 2	A0A0K1DBU9	P78310	P15529	P33681	P42081	P06756	Q14126	P21757	Q9UEW3	1	1	1	1	1	1	1	0	1	0	1	0	0	0	1	0	1	1	1	0	1	0	1	0	1	0	0	0	0	0	1	0	1
9606	Homo sapiens	Homo	Hominidae	Primates	Mammalia	1924072	Pigeon adenovirus 2a	A0A1L5LC39	P78310	P15529	P33681	P42081	P06756	Q14126	P21757	Q9UEW3	1	1	1	0	1	0	1	0	1	0	1	0	0	0	0	0	1	1	1	0	1	1	1	0	0	1	1	0	0	0	0	0	1
9606	Homo sapiens	Homo	Hominidae	Primates	Mammalia	31545	Human adenovirus D serotype 8	Q86843	P78310	P15529	P33681	P42081	P06756	Q14126	P21757	Q9UEW3	1	1	1	0	1	1	1	0	1	0	1	0	1	0	1	0	1	1	1	0	0	1	1	0	1	1	0	0	0	1	1	0	1
9606	Homo sapiens	Homo	Hominidae	Primates	Mammalia	46936	Human adenovirus 36	Q2Z0J6	P78310	P15529	P33681	P42081	P06756	Q14126	P21757	Q9UEW3	1	1	1	1	1	1	1	0	1	0	1	0	1	0	1	0	1	1	1	0	1	1	1	0	1	1	0	0	0	1	1	0	1
9606	Homo sapiens	Homo	Hominidae	Primates	Mammalia	32608	Human adenovirus 21	Q67712	P78310	P15529	P33681	P42081	P06756	Q14126	P21757	Q9UEW3	1	1	1	0	1	1	1	0	1	0	1	0	1	0	1	0	1	1	1	0	0	1	1	0	1	0	0	0	1	1	1	0	1
9606	Homo sapiens	Homo	Hominidae	Primates	Mammalia	2064730	Rhesus adenovirus 54	A0A2H5AI03	P78310	P15529	P33681	P42081	P06756	Q14126	P21757	Q9UEW3	1	1	1	0	1	1	1	0	1	1	1	0	0	0	0	0	1	1	1	0	1	1	1	0	1	1	1	0	0	0	0	0	1
9606	Homo sapiens	Homo	Hominidae	Primates	Mammalia	1146877	Bat mastadenovirus A	A0A3G9EJS7	P78310	P15529	P33681	P42081	P06756	Q14126	P21757	Q9UEW3	1	1	1	0	1	1	1	0	1	1	1	0	0	0	0	0	1	1	1	0	1	1	1	0	1	1	1	0	0	0	0	0	1
9606	Homo sapiens	Homo	Hominidae	Primates	Mammalia	1124795	Human adenovirus 63	G9JUY3	P78310	P15529	P33681	P42081	P06756	Q14126	P21757	Q9UEW3	1	1	1	0	1	1	1	0	1	0	1	0	1	0	1	0	1	1	1	0	1	1	1	0	1	1	0	0	0	1	1	0	1
9606	Homo sapiens	Homo	Hominidae	Primates	Mammalia	69150	Canine adenovirus serotype 1 (strain CLL)	Q65961	P78310	P15529	P33681	P42081	P06756	Q14126	P21757	Q9UEW3	1	1	1	1	1	1	1	0	1	1	1	0	0	0	1	0	1	1	1	0	0	0	1	0	1	0	0	0	0	0	1	0	1
9606	Homo sapiens	Homo	Hominidae	Primates	Mammalia	1574627	Rhesus adenovirus 51	A0A0A1EWW7	P78310	P15529	P33681	P42081	P06756	Q14126	P21757	Q9UEW3	1	1	1	0	1	1	1	0	1	1	1	0	0	0	0	0	0	1	1	0	1	1	1	0	1	1	1	0	0	0	0	0	1
9606	Homo sapiens	Homo	Hominidae	Primates	Mammalia	172863	Fowl aviadenovirus 7	A0A191ULW2	P78310	P15529	P33681	P42081	P06756	Q14126	P21757	Q9UEW3	0	1	1	0	0	1	1	0	0	0	1	0	0	0	0	0	0	1	1	0	0	1	1	0	0	1	1	0	0	0	0	0	0
9606	Homo sapiens	Homo	Hominidae	Primates	Mammalia	46935	Human adenovirus 39	Q2Z0J4	P78310	P15529	P33681	P42081	P06756	Q14126	P21757	Q9UEW3	1	1	1	0	1	0	1	0	1	0	1	0	1	0	1	0	1	1	1	0	1	0	1	0	1	0	0	0	1	1	1	0	1
9606	Homo sapiens	Homo	Hominidae	Primates	Mammalia	1145295	Human adenovirus 64	H6WWB5	P78310	P15529	P33681	P42081	P06756	Q14126	P21757	Q9UEW3	1	1	1	0	1	1	1	0	1	0	1	0	1	0	1	0	1	1	1	0	0	0	1	0	1	0	0	0	1	0	1	0	1
9606	Homo sapiens	Homo	Hominidae	Primates	Mammalia	1096763	Human adenovirus 68	K7NG54	P78310	P15529	P33681	P42081	P06756	Q14126	P21757	Q9UEW3	1	1	1	0	1	1	1	0	1	0	1	0	0	0	1	0	0	1	1	0	0	1	1	0	0	0	0	0	0	1	1	0	1
9606	Homo sapiens	Homo	Hominidae	Primates	Mammalia	45370	Porcine adenovirus 5	Q994D4	P78310	P15529	P33681	P42081	P06756	Q14126	P21757	Q9UEW3	1	1	1	0	1	1	1	0	1	0	1	0	1	0	1	0	1	1	1	0	0	0	1	0	1	0	1	0	1	0	1	0	0
9606	Homo sapiens	Homo	Hominidae	Primates	Mammalia	1101371	Human adenovirus 67	H5T769	P78310	P15529	P33681	P42081	P06756	Q14126	P21757	Q9UEW3	1	1	1	0	1	0	1	0	1	0	1	0	0	0	0	0	1	1	1	0	1	1	1	0	0	1	1	0	0	0	0	0	1
9606	Homo sapiens	Homo	Hominidae	Primates	Mammalia	1604283	Human adenovirus 69	M0QU65	P78310	P15529	P33681	P42081	P06756	Q14126	P21757	Q9UEW3	1	1	1	0	1	0	1	0	1	0	1	0	0	0	0	0	0	1	1	0	1	1	1	0	0	1	1	0	0	0	0	0	1
9606	Homo sapiens	Homo	Hominidae	Primates	Mammalia	650127	Human adenovirus D37H17	C8ZJU4	P78310	P15529	P33681	P42081	P06756	Q14126	P21757	Q9UEW3	1	1	1	0	1	1	1	0	1	0	1	0	1	0	1	0	1	1	1	0	1	1	1	0	1	0	0	0	1	1	1	0	1
9606	Homo sapiens	Homo	Hominidae	Primates	Mammalia	46922	Human adenovirus D serotype 17	B8LFM5	P78310	P15529	P33681	P42081	P06756	Q14126	P21757	Q9UEW3	1	1	1	0	1	1	1	0	1	0	1	0	0	0	1	0	1	1	1	0	0	0	1	0	0	0	0	0	0	0	1	0	1
9606	Homo sapiens	Homo	Hominidae	Primates	Mammalia	46930	Human adenovirus 28	O56784	P78310	P15529	P33681	P42081	P06756	Q14126	P21757	Q9UEW3	1	1	1	0	1	1	1	0	1	0	1	0	0	0	1	0	0	1	1	0	0	1	1	0	0	0	0	0	0	1	1	0	1
9606	Homo sapiens	Homo	Hominidae	Primates	Mammalia	1788435	Bat mastadenovirus WIV13	A0A1B0UHY4	P78310	P15529	P33681	P42081	P06756	Q14126	P21757	Q9UEW3	1	1	1	0	1	0	1	0	1	0	1	0	0	0	0	0	0	0	1	0	1	1	1	0	1	1	1	0	0	0	0	0	1
9606	Homo sapiens	Homo	Hominidae	Primates	Mammalia	28285	Human adenovirus C serotype 5	P11818	P78310	P15529	P33681	P42081	P06756	Q14126	P21757	Q9UEW3	1	1	1	1	1	1	1	0	1	0	1	0	0	0	1	0	1	1	1	0	0	1	1	0	1	1	1	0	0	1	1	0	1
9606	Homo sapiens	Homo	Hominidae	Primates	Mammalia	46923	Human adenovirus 20	Q2Z0K6	P78310	P15529	P33681	P42081	P06756	Q14126	P21757	Q9UEW3	1	1	1	0	1	1	1	0	1	0	1	0	1	0	1	0	1	1	1	0	1	1	1	0	1	0	0	0	1	1	1	0	1
9606	Homo sapiens	Homo	Hominidae	Primates	Mammalia	107462	Human adenovirus 50	Q3ZKS7	P78310	P15529	P33681	P42081	P06756	Q14126	P21757	Q9UEW3	1	1	1	1	1	1	1	0	1	0	1	0	1	0	1	0	1	1	1	0	0	1	1	0	1	0	0	0	1	1	1	0	1
9606	Homo sapiens	Homo	Hominidae	Primates	Mammalia	308444	Human adenovirus D serotype 15/H9	P68983	P78310	P15529	P33681	P42081	P06756	Q14126	P21757	Q9UEW3	1	1	1	1	1	1	1	0	1	0	1	0	1	0	1	0	1	1	1	0	1	1	1	0	1	0	0	0	1	1	1	0	1
9606	Homo sapiens	Homo	Hominidae	Primates	Mammalia	2064735	Rhesus adenovirus 59	A0A2H5AIB8	P78310	P15529	P33681	P42081	P06756	Q14126	P21757	Q9UEW3	1	1	1	0	1	1	1	0	1	1	1	0	0	0	0	0	0	1	1	0	1	1	1	0	1	1	1	0	0	0	0	0	1
9606	Homo sapiens	Homo	Hominidae	Primates	Mammalia	1159192	Simian adenovirus A1312	H9AAU4	P78310	P15529	P33681	P42081	P06756	Q14126	P21757	Q9UEW3	1	1	1	0	1	0	1	0	0	0	1	0	0	0	0	0	0	1	1	0	0	1	1	0	0	1	1	0	0	0	0	0	1
9606	Homo sapiens	Homo	Hominidae	Primates	Mammalia	190063	Fowl aviadenovirus C	A0A096ZH11	P78310	P15529	P33681	P42081	P06756	Q14126	P21757	Q9UEW3	1	1	1	0	0	0	1	0	1	0	1	0	0	0	0	0	0	1	1	0	1	1	1	0	0	1	1	0	0	0	0	0	1
9606	Homo sapiens	Homo	Hominidae	Primates	Mammalia	740971	Bat mastadenovirus	A0A3G9EJQ9	P78310	P15529	P33681	P42081	P06756	Q14126	P21757	Q9UEW3	1	1	1	0	1	0	1	0	1	1	1	0	0	0	0	0	0	1	1	0	1	1	1	0	1	1	1	0	0	0	0	0	1
9606	Homo sapiens	Homo	Hominidae	Primates	Mammalia	10524	Human adenovirus F serotype 41	F8WQR3	P78310	P15529	P33681	P42081	P06756	Q14126	P21757	Q9UEW3	1	1	1	1	1	1	1	0	1	0	1	0	1	0	1	0	1	1	1	0	0	1	1	0	1	1	1	0	1	1	1	0	1
9606	Homo sapiens	Homo	Hominidae	Primates	Mammalia	318490	Avirulent turkey hemorrhagic enteritis virus	Q2TLC1	P78310	P15529	P33681	P42081	P06756	Q14126	P21757	Q9UEW3	1	1	1	0	1	0	1	0	1	0	1	0	0	0	0	0	1	1	1	0	1	1	1	0	1	1	1	0	0	0	0	0	1
9606	Homo sapiens	Homo	Hominidae	Primates	Mammalia	565303	Human adenovirus B2	S5YS77	P78310	P15529	P33681	P42081	P06756	Q14126	P21757	Q9UEW3	1	1	1	0	0	1	1	0	1	1	1	0	0	0	1	0	0	1	1	0	0	1	1	0	0	0	1	0	0	1	1	0	1
9606	Homo sapiens	Homo	Hominidae	Primates	Mammalia	10546	Bovine adenovirus 1	O71201	P78310	P15529	P33681	P42081	P06756	Q14126	P21757	Q9UEW3	1	1	1	0	1	0	1	0	1	0	1	0	0	0	0	0	1	1	1	0	1	0	1	0	1	0	1	0	0	0	0	0	1
9606	Homo sapiens	Homo	Hominidae	Primates	Mammalia	10528	Human adenovirus A serotype 18	D3JIU4	P78310	P15529	P33681	P42081	P06756	Q14126	P21757	Q9UEW3	1	1	1	1	1	1	1	0	1	0	1	0	0	0	1	0	1	1	1	0	0	1	1	0	1	0	1	0	1	1	1	0	1
9606	Homo sapiens	Homo	Hominidae	Primates	Mammalia	216370	Human adenovirus 8E	F2ZCA2	P78310	P15529	P33681	P42081	P06756	Q14126	P21757	Q9UEW3	1	1	1	1	1	1	1	0	1	0	1	0	1	0	1	0	1	1	1	0	0	1	1	0	1	0	0	0	1	1	1	0	1
9606	Homo sapiens	Homo	Hominidae	Primates	Mammalia	108098	Human mastadenovirus B	A0A0K0PX17	P78310	P15529	P33681	P42081	P06756	Q14126	P21757	Q9UEW3	0	1	1	0	1	1	1	0	1	0	1	0	0	0	1	0	0	1	1	0	0	0	1	0	0	0	0	0	0	0	1	0	1
9606	Homo sapiens	Homo	Hominidae	Primates	Mammalia	35262	Human adenovirus type 35p	Q67714	P78310	P15529	P33681	P42081	P06756	Q14126	P21757	Q9UEW3	1	1	1	1	1	1	1	0	1	0	1	0	1	0	1	0	1	1	1	0	1	1	1	0	1	1	0	0	1	1	1	0	1
9606	Homo sapiens	Homo	Hominidae	Primates	Mammalia	2064738	Rhesus adenovirus 62	A0A2H5AII8	P78310	P15529	P33681	P42081	P06756	Q14126	P21757	Q9UEW3	1	1	1	0	1	1	1	0	1	1	1	0	0	0	0	0	0	1	1	0	1	1	1	0	1	1	1	0	0	0	0	0	1
9606	Homo sapiens	Homo	Hominidae	Primates	Mammalia	585059	Simian adenovirus 20	F6KSW0	P78310	P15529	P33681	P42081	P06756	Q14126	P21757	Q9UEW3	1	1	1	0	1	1	1	0	1	1	1	0	0	0	0	0	1	1	1	0	1	1	1	0	1	1	1	0	0	0	0	0	1
9606	Homo sapiens	Homo	Hominidae	Primates	Mammalia	2064741	Rhesus adenovirus 65	A0A2H5AIU4	P78310	P15529	P33681	P42081	P06756	Q14126	P21757	Q9UEW3	1	1	1	0	1	0	1	0	1	1	1	0	0	0	0	0	0	1	1	0	1	1	1	0	1	1	1	0	0	0	0	0	1
9606	Homo sapiens	Homo	Hominidae	Primates	Mammalia	35261	Human adenovirus 34a	Q67713	P78310	P15529	P33681	P42081	P06756	Q14126	P21757	Q9UEW3	1	1	1	0	1	1	1	0	1	0	1	0	0	0	1	0	0	1	1	0	0	1	1	0	1	0	0	0	0	1	1	0	1
9606	Homo sapiens	Homo	Hominidae	Primates	Mammalia	1159190	Simian adenovirus A1285	H9AAM9	P78310	P15529	P33681	P42081	P06756	Q14126	P21757	Q9UEW3	1	1	1	0	1	0	1	0	1	0	1	0	0	0	0	0	1	1	1	0	1	1	1	0	1	1	1	0	0	0	0	0	1
9606	Homo sapiens	Homo	Hominidae	Primates	Mammalia	46933	Human adenovirus 32	Q2Z0J8	P78310	P15529	P33681	P42081	P06756	Q14126	P21757	Q9UEW3	1	1	1	0	1	1	1	0	1	0	1	0	1	0	1	0	1	1	1	0	1	0	1	0	1	0	0	0	0	1	1	0	1
9606	Homo sapiens	Homo	Hominidae	Primates	Mammalia	10541	Human adenovirus 11	Q75Q64	P78310	P15529	P33681	P42081	P06756	Q14126	P21757	Q9UEW3	1	1	1	0	1	0	1	0	1	1	1	0	0	0	1	0	0	1	1	0	0	1	1	0	0	1	1	0	0	0	0	0	1
9606	Homo sapiens	Homo	Hominidae	Primates	Mammalia	10514	Canine adenovirus serotype 2	V9XSE0	P78310	P15529	P33681	P42081	P06756	Q14126	P21757	Q9UEW3	1	1	1	0	1	1	1	0	1	1	1	0	0	0	1	0	0	1	1	0	1	1	1	0	0	1	1	0	0	0	0	0	1
9606	Homo sapiens	Homo	Hominidae	Primates	Mammalia	10548	Human adenovirus 34	Q3ZKX3	P78310	P15529	P33681	P42081	P06756	Q14126	P21757	Q9UEW3	1	1	1	1	1	1	1	0	1	0	1	0	1	0	1	0	1	1	1	0	1	1	1	0	1	0	0	0	1	1	1	0	1
9606	Homo sapiens	Homo	Hominidae	Primates	Mammalia	85755	Human adenovirus 7a	Q9QL91	P78310	P15529	P33681	P42081	P06756	Q14126	P21757	Q9UEW3	1	1	1	0	1	1	1	0	1	0	1	0	0	0	1	0	0	1	1	0	0	1	1	0	1	0	0	0	0	1	1	0	1
9606	Homo sapiens	Homo	Hominidae	Primates	Mammalia	38416	Simian adenovirus 19	A0A0M5LB44	P78310	P15529	P33681	P42081	P06756	Q14126	P21757	Q9UEW3	1	1	1	0	1	0	1	0	1	1	1	0	0	0	0	0	1	1	1	0	1	1	1	0	1	1	1	0	0	0	0	0	1
9606	Homo sapiens	Homo	Hominidae	Primates	Mammalia	39641	Human adenovirus 48	Q2Z0I7	P78310	P15529	P33681	P42081	P06756	Q14126	P21757	Q9UEW3	1	1	1	0	1	1	1	0	1	0	1	0	0	0	1	0	0	1	1	0	0	0	1	0	1	0	0	0	0	1	1	0	1
9606	Homo sapiens	Homo	Hominidae	Primates	Mammalia	693059	Human adenovirus 14p	D6BP15	P78310	P15529	P33681	P42081	P06756	Q14126	P21757	Q9UEW3	1	1	1	0	0	1	1	0	1	1	1	0	0	0	1	0	0	1	1	0	0	1	1	0	0	0	1	0	0	1	1	0	1
9606	Homo sapiens	Homo	Hominidae	Primates	Mammalia	46941	Human adenovirus 46	Q2Z0I9	P78310	P15529	P33681	P42081	P06756	Q14126	P21757	Q9UEW3	1	1	1	0	1	1	1	0	1	0	1	0	0	0	1	0	1	1	1	0	1	1	1	0	1	0	0	0	0	1	1	0	1
9606	Homo sapiens	Homo	Hominidae	Primates	Mammalia	10510	Bovine adenovirus B serotype 3	Q03553	P78310	P15529	P33681	P42081	P06756	Q14126	P21757	Q9UEW3	1	1	1	0	1	1	1	0	1	0	1	0	0	0	1	0	1	1	1	0	0	1	1	0	0	0	0	0	0	0	1	0	1
9606	Homo sapiens	Homo	Hominidae	Primates	Mammalia	114430	Ovine adenovirus D serotype 7 (isolate OAV287)	Q83893	P78310	P15529	P33681	P42081	P06756	Q14126	P21757	Q9UEW3	1	1	1	0	1	0	1	0	1	0	1	0	0	0	0	0	1	1	1	0	1	1	1	0	1	1	1	0	0	0	0	0	1
9606	Homo sapiens	Homo	Hominidae	Primates	Mammalia	1714377	Bottlenose dolphin adenovirus 1	A0A1X7MPK1	P78310	P15529	P33681	P42081	P06756	Q14126	P21757	Q9UEW3	1	1	1	0	1	0	1	0	1	0	1	0	0	0	0	0	1	1	1	0	1	1	1	0	0	1	1	0	0	0	0	0	1
9606	Homo sapiens	Homo	Hominidae	Primates	Mammalia	995021	Simian adenovirus 48	F2WTI9	P78310	P15529	P33681	P42081	P06756	Q14126	P21757	Q9UEW3	1	1	1	0	1	0	1	0	1	1	1	0	0	0	0	0	1	1	1	0	1	1	1	0	1	1	1	0	0	0	0	0	1
9606	Homo sapiens	Homo	Hominidae	Primates	Mammalia	878329	Turkey adenovirus 1	E0YC76	P78310	P15529	P33681	P42081	P06756	Q14126	P21757	Q9UEW3	0	1	1	0	0	0	1	0	0	0	1	0	0	0	0	0	0	1	1	0	0	1	1	0	0	1	1	0	0	0	0	0	0
9606	Homo sapiens	Homo	Hominidae	Primates	Mammalia	78522	Odocoileus adenovirus 1	Q98XR5	P78310	P15529	P33681	P42081	P06756	Q14126	P21757	Q9UEW3	1	1	1	0	1	1	1	0	1	0	1	0	1	0	1	0	1	1	1	0	0	0	1	0	1	0	0	0	1	0	1	0	1
9606	Homo sapiens	Homo	Hominidae	Primates	Mammalia	1159188	Simian adenovirus A1173	H9AAG4	P78310	P15529	P33681	P42081	P06756	Q14126	P21757	Q9UEW3	1	1	1	0	1	0	1	0	1	0	1	0	0	0	0	0	1	1	1	0	1	1	1	0	0	1	1	0	0	0	0	0	1
9606	Homo sapiens	Homo	Hominidae	Primates	Mammalia	1907767	Pigeon adenovirus 2	A0A1D8QM96	P78310	P15529	P33681	P42081	P06756	Q14126	P21757	Q9UEW3	1	1	1	0	1	0	1	0	1	0	1	0	0	0	0	0	1	1	1	0	1	1	1	0	0	1	1	0	0	0	0	0	1
9606	Homo sapiens	Homo	Hominidae	Primates	Mammalia	130329	Duck adenovirus 1	A0A482J640	P78310	P15529	P33681	P42081	P06756	Q14126	P21757	Q9UEW3	1	1	1	0	1	1	1	0	1	0	1	0	0	0	1	0	1	1	1	0	0	0	1	0	0	0	1	0	0	0	1	0	1
9606	Homo sapiens	Homo	Hominidae	Primates	Mammalia	66295	Avian adenovirus 8 (strain ATCC A-2A)	M4GPG9	P78310	P15529	P33681	P42081	P06756	Q14126	P21757	Q9UEW3	0	1	1	0	0	1	1	0	0	1	1	0	0	0	1	0	0	1	1	0	0	0	1	0	0	0	1	0	0	0	1	0	0
9606	Homo sapiens	Homo	Hominidae	Primates	Mammalia	175568	Simian adenovirus 24	Q6QP89	P78310	P15529	P33681	P42081	P06756	Q14126	P21757	Q9UEW3	1	1	1	0	1	0	1	0	1	0	1	0	0	0	0	0	0	1	1	0	1	1	1	0	0	1	1	0	0	0	0	0	1
9606	Homo sapiens	Homo	Hominidae	Primates	Mammalia	28278	Human adenovirus 19	Q80S16	P78310	P15529	P33681	P42081	P06756	Q14126	P21757	Q9UEW3	1	1	1	0	1	1	1	0	1	0	1	0	1	0	1	0	1	1	1	0	1	1	1	0	1	0	0	0	1	1	1	0	1
9606	Homo sapiens	Homo	Hominidae	Primates	Mammalia	1923976	Simian mastadenovirus WIV19	A0A1L3INY3	P78310	P15529	P33681	P42081	P06756	Q14126	P21757	Q9UEW3	1	1	1	0	1	0	1	0	1	0	1	0	0	0	0	0	1	1	1	0	1	1	1	0	1	1	1	0	0	0	0	0	1
9606	Homo sapiens	Homo	Hominidae	Primates	Mammalia	10527	Human adenovirus D serotype 9	P68982	P78310	P15529	P33681	P42081	P06756	Q14126	P21757	Q9UEW3	1	1	1	1	1	1	1	0	1	0	1	0	1	0	1	0	1	1	1	0	1	1	1	0	1	0	0	0	1	1	1	0	1
9606	Homo sapiens	Homo	Hominidae	Primates	Mammalia	573199	Murine adenovirus 3	C3SAV4	P78310	P15529	P33681	P42081	P06756	Q14126	P21757	Q9UEW3	1	1	1	0	1	0	1	0	1	0	1	0	0	0	0	0	1	1	1	0	1	1	1	0	1	1	1	0	0	0	0	0	1
9606	Homo sapiens	Homo	Hominidae	Primates	Mammalia	28282	Human adenovirus A serotype 12	P36711	P78310	P15529	P33681	P42081	P06756	Q14126	P21757	Q9UEW3	1	1	1	1	1	1	1	0	1	1	1	0	1	0	1	0	1	1	1	0	0	1	1	0	1	1	1	0	0	1	1	0	1
9606	Homo sapiens	Homo	Hominidae	Primates	Mammalia	586029	Fowl adenovirus 8b	A0A160CBM7	P78310	P15529	P33681	P42081	P06756	Q14126	P21757	Q9UEW3	0	1	1	0	0	1	1	0	0	0	1	0	0	0	1	0	0	1	1	0	0	0	1	0	0	0	1	0	0	0	1	0	0
9606	Homo sapiens	Homo	Hominidae	Primates	Mammalia	1354736	Fowl adenovirus	A0A128A6F9	P78310	P15529	P33681	P42081	P06756	Q14126	P21757	Q9UEW3	0	1	1	0	0	1	1	0	0	1	1	0	0	0	1	0	0	1	1	0	0	0	1	0	0	0	0	0	0	0	1	0	0
9606	Homo sapiens	Homo	Hominidae	Primates	Mammalia	46924	Human adenovirus 22	B5BQ06	P78310	P15529	P33681	P42081	P06756	Q14126	P21757	Q9UEW3	0	1	1	0	0	1	1	0	0	0	1	0	0	0	1	0	0	1	1	0	0	1	1	0	0	1	0	0	0	1	1	0	0
9606	Homo sapiens	Homo	Hominidae	Primates	Mammalia	46939	Human adenovirus 44	Q2Z0J1	P78310	P15529	P33681	P42081	P06756	Q14126	P21757	Q9UEW3	1	1	1	0	1	1	1	0	1	1	1	0	0	0	1	0	0	1	1	0	0	1	1	0	0	1	0	0	0	1	1	0	1
9606	Homo sapiens	Homo	Hominidae	Primates	Mammalia	38420	Simian adenovirus 3	Q695Q9	P78310	P15529	P33681	P42081	P06756	Q14126	P21757	Q9UEW3	1	1	1	0	1	0	1	0	1	0	1	0	0	0	0	0	1	1	1	0	1	1	1	0	1	1	1	0	0	0	0	0	1
9606	Homo sapiens	Homo	Hominidae	Primates	Mammalia	2601527	Ovine adenovirus 8	A0A5B8MAV1	P78310	P15529	P33681	P42081	P06756	Q14126	P21757	Q9UEW3	1	0	1	0	1	0	1	0	1	0	1	0	0	0	0	0	1	1	1	0	0	0	1	0	0	0	1	0	0	0	0	0	1
9606	Homo sapiens	Homo	Hominidae	Primates	Mammalia	10513	Canine adenovirus serotype 1 (strain Glaxo)	P22230	P78310	P15529	P33681	P42081	P06756	Q14126	P21757	Q9UEW3	1	1	1	1	1	1	1	0	1	0	1	0	0	0	1	0	1	1	1	0	0	0	1	0	1	0	0	0	0	0	1	0	1
9606	Homo sapiens	Homo	Hominidae	Primates	Mammalia	130310	Human mastadenovirus D	A0A3S6PYI6	P78310	P15529	P33681	P42081	P06756	Q14126	P21757	Q9UEW3	0	1	1	0	0	1	1	0	0	0	1	0	0	0	1	0	0	1	1	0	0	1	1	0	0	1	0	0	0	1	1	0	0
9606	Homo sapiens	Homo	Hominidae	Primates	Mammalia	1930638	Human adenovirus B79	A0A1L7NRN8	P78310	P15529	P33681	P42081	P06756	Q14126	P21757	Q9UEW3	1	1	1	1	1	1	1	0	1	1	1	0	0	0	1	0	0	1	1	0	0	1	1	0	1	0	0	0	0	1	1	0	1
9606	Homo sapiens	Homo	Hominidae	Primates	Mammalia	586028	Fowl adenovirus 8a	A0A191UM02	P78310	P15529	P33681	P42081	P06756	Q14126	P21757	Q9UEW3	0	1	1	0	0	1	1	0	0	0	1	0	0	0	0	0	0	1	1	0	0	1	1	0	0	1	1	0	0	0	0	0	0
9606	Homo sapiens	Homo	Hominidae	Primates	Mammalia	310540	Simian adenovirus 1	Q5C8N5	P78310	P15529	P33681	P42081	P06756	Q14126	P21757	Q9UEW3	1	1	1	0	1	1	1	0	1	1	1	0	0	0	0	0	1	1	1	0	1	1	1	0	1	1	1	0	0	0	0	0	1
9606	Homo sapiens	Homo	Hominidae	Primates	Mammalia	46931	Human adenovirus 29	Q2Z0J9	P78310	P15529	P33681	P42081	P06756	Q14126	P21757	Q9UEW3	1	1	1	0	1	1	1	0	1	0	1	0	1	0	1	0	1	1	1	0	1	0	1	0	1	0	0	0	0	1	1	0	1
9606	Homo sapiens	Homo	Hominidae	Primates	Mammalia	46928	Human adenovirus 26	Q2Z0K1	P78310	P15529	P33681	P42081	P06756	Q14126	P21757	Q9UEW3	1	1	1	0	1	1	1	0	1	0	1	0	1	0	1	0	1	1	1	0	0	1	1	0	0	0	1	0	0	1	1	0	0
9606	Homo sapiens	Homo	Hominidae	Primates	Mammalia	46934	Human adenovirus 33	Q2Z0J7	P78310	P15529	P33681	P42081	P06756	Q14126	P21757	Q9UEW3	1	1	1	0	1	1	1	0	1	0	1	0	1	0	1	0	1	1	1	0	1	0	1	0	1	0	0	0	0	0	1	0	1
9606	Homo sapiens	Homo	Hominidae	Primates	Mammalia	38430	Simian adenovirus 11	A0A0M4NHH9	P78310	P15529	P33681	P42081	P06756	Q14126	P21757	Q9UEW3	1	1	1	0	1	1	1	0	1	1	1	0	0	0	0	0	0	1	1	0	1	1	1	0	1	1	1	0	0	0	0	0	1
9606	Homo sapiens	Homo	Hominidae	Primates	Mammalia	1520006	Duck adenovirus 2	A0A075FA63	P78310	P15529	P33681	P42081	P06756	Q14126	P21757	Q9UEW3	1	1	1	0	0	0	1	0	0	1	1	0	0	0	0	0	0	1	1	0	1	1	1	0	0	1	1	0	0	0	0	0	0
9606	Homo sapiens	Homo	Hominidae	Primates	Mammalia	175569	Simian adenovirus E22	Q6QPG1	P78310	P15529	P33681	P42081	P06756	Q14126	P21757	Q9UEW3	0	1	1	0	1	1	1	0	1	1	1	0	0	0	0	0	0	1	1	0	1	1	1	0	1	1	1	0	0	0	0	0	0
9606	Homo sapiens	Homo	Hominidae	Primates	Mammalia	46925	Human adenovirus 23	W8CZP4	P78310	P15529	P33681	P42081	P06756	Q14126	P21757	Q9UEW3	1	1	1	0	1	1	1	0	1	0	1	0	1	0	1	0	1	1	1	0	0	1	1	0	1	1	0	0	0	1	1	0	1
9606	Homo sapiens	Homo	Hominidae	Primates	Mammalia	1408258	Turkey aviadenovirus 5	U5NEM9	P78310	P15529	P33681	P42081	P06756	Q14126	P21757	Q9UEW3	0	1	1	0	0	0	1	0	0	0	1	0	0	0	0	0	0	1	1	0	0	1	1	0	0	1	1	0	0	0	0	0	0
9606	Homo sapiens	Homo	Hominidae	Primates	Mammalia	556926	Human adenovirus 53	E5RWD1	P78310	P15529	P33681	P42081	P06756	Q14126	P21757	Q9UEW3	1	1	1	1	1	1	1	0	1	0	1	0	1	0	1	0	1	1	1	0	0	0	1	0	1	0	0	0	1	0	1	0	1
9606	Homo sapiens	Homo	Hominidae	Primates	Mammalia	10514	Canine adenovirus serotype 2	V9XSE0	P78310	P15529	P33681	P42081	P06756	Q14126	P21757	Q9UEW3	1	1	1	0	1	1	1	0	1	1	1	0	0	0	1	0	0	1	1	0	1	1	1	0	0	1	1	0	0	0	0	0	1
9606	Homo sapiens	Homo	Hominidae	Primates	Mammalia	46932	Human adenovirus 30	Q2Z0H7	P78310	P15529	P33681	P42081	P06756	Q14126	P21757	Q9UEW3	0	1	1	0	1	0	1	0	1	0	1	0	0	0	1	0	1	1	1	0	0	0	1	0	0	0	0	0	0	1	1	0	1
9606	Homo sapiens	Homo	Hominidae	Primates	Mammalia	114326	Porcine adenovirus	A0A513PXU9	P78310	P15529	P33681	P42081	P06756	Q14126	P21757	Q9UEW3	1	1	1	0	1	1	1	0	1	0	1	0	1	0	1	0	1	1	1	0	0	0	1	0	1	0	0	0	0	0	1	0	1
9606	Homo sapiens	Homo	Hominidae	Primates	Mammalia	764030	Pigeon adenovirus 1	X5M217	P78310	P15529	P33681	P42081	P06756	Q14126	P21757	Q9UEW3	0	1	1	0	0	0	1	0	0	1	1	0	0	0	0	0	0	1	1	0	0	1	1	0	0	1	1	0	0	0	0	0	0
9606	Homo sapiens	Homo	Hominidae	Primates	Mammalia	507488	Cynomolgus adenovirus 1	A0A1C8EG85	P78310	P15529	P33681	P42081	P06756	Q14126	P21757	Q9UEW3	1	1	1	0	1	0	1	0	1	0	1	0	0	0	0	0	1	1	1	0	1	1	1	0	0	1	1	0	0	0	0	0	1
9606	Homo sapiens	Homo	Hominidae	Primates	Mammalia	1159189	Simian adenovirus A1258	H9AAJ6	P78310	P15529	P33681	P42081	P06756	Q14126	P21757	Q9UEW3	1	1	1	0	1	0	1	0	1	0	1	0	0	0	0	0	1	1	1	0	1	1	1	0	1	1	1	0	0	0	0	0	1
9606	Homo sapiens	Homo	Hominidae	Primates	Mammalia	1159194	Simian adenovirus A1335	H9AB09	P78310	P15529	P33681	P42081	P06756	Q14126	P21757	Q9UEW3	1	1	1	0	1	0	1	0	1	0	1	0	0	0	0	0	0	1	1	0	0	1	1	0	0	1	1	0	0	0	0	0	1
9606	Homo sapiens	Homo	Hominidae	Primates	Mammalia	129951	Human mastadenovirus C	J7IEE1	P78310	P15529	P33681	P42081	P06756	Q14126	P21757	Q9UEW3	1	1	1	1	1	1	1	0	1	0	1	0	0	0	1	0	1	1	1	0	0	1	1	0	1	0	1	0	0	1	1	0	1
9606	Homo sapiens	Homo	Hominidae	Primates	Mammalia	172859	Fowl aviadenovirus 2	A0A191ULG6	P78310	P15529	P33681	P42081	P06756	Q14126	P21757	Q9UEW3	1	1	1	0	1	0	1	0	0	1	1	0	0	0	0	0	0	1	1	0	1	1	1	0	0	1	1	0	0	0	0	0	1
9606	Homo sapiens	Homo	Hominidae	Primates	Mammalia	190062	Fowl aviadenovirus B	H8WR01	P78310	P15529	P33681	P42081	P06756	Q14126	P21757	Q9UEW3	0	1	1	0	0	1	1	0	0	1	1	0	0	0	1	0	0	1	1	0	0	0	1	0	0	0	1	0	0	0	1	0	0
9606	Homo sapiens	Homo	Hominidae	Primates	Mammalia	995022	Simian adenovirus 49	F2WTM0	P78310	P15529	P33681	P42081	P06756	Q14126	P21757	Q9UEW3	0	1	1	0	0	0	1	0	0	0	1	0	0	0	0	0	0	1	1	0	0	1	1	0	0	1	1	0	0	0	0	0	0
9606	Homo sapiens	Homo	Hominidae	Primates	Mammalia	10521	Human adenovirus 14	Q8V791	P78310	P15529	P33681	P42081	P06756	Q14126	P21757	Q9UEW3	1	1	1	0	0	1	1	0	1	1	1	0	0	0	1	0	0	1	1	0	0	1	1	0	0	0	1	0	0	1	1	0	1
9606	Homo sapiens	Homo	Hominidae	Primates	Mammalia	1193422	Goose adenovirus 4	I3PMP2	P78310	P15529	P33681	P42081	P06756	Q14126	P21757	Q9UEW3	1	1	1	0	1	0	1	0	1	0	1	0	0	0	0	0	1	0	1	0	1	1	1	0	1	1	1	0	0	0	0	0	1
9606	Homo sapiens	Homo	Hominidae	Primates	Mammalia	1574629	Rhesus adenovirus 53	A0A0A1EX03	P78310	P15529	P33681	P42081	P06756	Q14126	P21757	Q9UEW3	1	1	1	0	1	1	1	0	1	1	1	0	0	0	0	0	0	1	1	0	1	1	1	0	1	1	1	0	0	0	0	0	1
9606	Homo sapiens	Homo	Hominidae	Primates	Mammalia	2064731	Rhesus adenovirus 55	A0A2H5AI22	P78310	P15529	P33681	P42081	P06756	Q14126	P21757	Q9UEW3	1	1	1	0	1	1	1	0	1	1	1	0	0	0	0	0	0	1	1	0	1	1	1	0	1	1	1	0	0	0	0	0	1
9606	Homo sapiens	Homo	Hominidae	Primates	Mammalia	10535	unidentified adenovirus	A0A1L1Z7M7	P78310	P15529	P33681	P42081	P06756	Q14126	P21757	Q9UEW3	1	1	1	0	1	1	1	0	1	0	1	0	1	0	1	0	1	1	1	0	1	0	1	0	1	0	0	0	1	0	1	0	1
9606	Homo sapiens	Homo	Hominidae	Primates	Mammalia	316517	Human adenovirus 7p	Q508T0	P78310	P15529	P33681	P42081	P06756	Q14126	P21757	Q9UEW3	1	1	1	0	1	1	1	0	1	0	1	0	0	0	1	0	0	1	1	0	0	1	1	0	1	0	1	0	0	1	1	0	1
9606	Homo sapiens	Homo	Hominidae	Primates	Mammalia	38432	Simian adenovirus 13	A0A0M4MTX1	P78310	P15529	P33681	P42081	P06756	Q14126	P21757	Q9UEW3	1	1	1	0	1	0	1	0	1	0	1	0	0	0	0	0	1	1	1	0	1	1	1	0	1	1	1	0	0	0	0	0	1
9606	Homo sapiens	Homo	Hominidae	Primates	Mammalia	172857	Fowl aviadenovirus 11	M4GPH0	P78310	P15529	P33681	P42081	P06756	Q14126	P21757	Q9UEW3	0	1	1	0	0	1	1	0	0	1	1	0	0	0	1	0	0	1	1	0	0	0	1	0	0	0	0	0	0	0	1	0	0
9606	Homo sapiens	Homo	Hominidae	Primates	Mammalia	31544	Human adenovirus B serotype 16	R4HLF4	P78310	P15529	P33681	P42081	P06756	Q14126	P21757	Q9UEW3	0	1	1	0	1	1	1	0	1	0	1	0	0	0	1	0	0	1	1	0	0	1	1	0	0	0	0	0	0	1	1	0	1
9606	Homo sapiens	Homo	Hominidae	Primates	Mammalia	130663	Fowl aviadenovirus 4	A0A173ADT9	P78310	P15529	P33681	P42081	P06756	Q14126	P21757	Q9UEW3	1	1	1	0	0	1	1	0	0	0	1	0	0	0	1	0	0	1	1	0	0	0	1	0	0	0	0	0	0	0	1	0	1
9606	Homo sapiens	Homo	Hominidae	Primates	Mammalia	1091198	Human adenovirus 60a	G1FC29	P78310	P15529	P33681	P42081	P06756	Q14126	P21757	Q9UEW3	1	1	1	0	1	1	1	0	1	0	1	0	1	0	1	0	1	1	1	0	0	0	1	0	1	0	0	0	0	0	1	0	1
9606	Homo sapiens	Homo	Hominidae	Primates	Mammalia	413258	Simian adenovirus 8	A0A0M3TGZ5	P78310	P15529	P33681	P42081	P06756	Q14126	P21757	Q9UEW3	1	1	1	0	1	0	1	0	0	0	1	0	0	0	0	0	0	1	1	0	0	1	1	0	0	1	1	0	0	0	0	0	1
9606	Homo sapiens	Homo	Hominidae	Primates	Mammalia	190064	Fowl aviadenovirus D	A0A291FDB0	P78310	P15529	P33681	P42081	P06756	Q14126	P21757	Q9UEW3	0	1	1	0	0	1	1	0	0	1	1	0	0	0	1	0	0	1	1	0	0	0	1	0	0	0	0	0	0	0	1	0	0
9606	Homo sapiens	Homo	Hominidae	Primates	Mammalia	2169706	Deer atadenovirus A	A0A515MFS4	P78310	P15529	P33681	P42081	P06756	Q14126	P21757	Q9UEW3	1	1	1	0	1	0	1	0	1	0	1	0	0	0	0	0	1	1	1	0	1	1	1	0	1	1	1	0	0	0	0	0	1
9606	Homo sapiens	Homo	Hominidae	Primates	Mammalia	2064737	Rhesus adenovirus 61	A0A2H5AIG2	P78310	P15529	P33681	P42081	P06756	Q14126	P21757	Q9UEW3	1	1	1	0	1	1	1	0	1	1	1	0	0	0	0	0	0	1	1	0	1	1	1	0	0	1	1	0	0	0	0	0	1
9606	Homo sapiens	Homo	Hominidae	Primates	Mammalia	321934	Human adenovirus 50 prototype strain Wan	Q3T477	P78310	P15529	P33681	P42081	P06756	Q14126	P21757	Q9UEW3	1	1	1	1	1	1	1	0	1	1	1	0	1	0	1	0	1	1	1	0	0	1	1	0	1	0	0	0	1	1	1	0	1
9606	Homo sapiens	Homo	Hominidae	Primates	Mammalia	2170000	Deer mastadenovirus B	A0A1Y0B6I6	P78310	P15529	P33681	P42081	P06756	Q14126	P21757	Q9UEW3	1	1	1	0	1	1	1	0	1	1	1	0	1	0	1	0	1	1	1	0	1	1	1	0	1	0	0	0	1	0	1	0	0
9606	Homo sapiens	Homo	Hominidae	Primates	Mammalia	35267	Porcine adenovirus B serotype 4	A0A0U3SAR0	P78310	P15529	P33681	P42081	P06756	Q14126	P21757	Q9UEW3	1	1	1	0	1	0	1	0	1	0	1	0	0	0	0	0	1	1	1	0	1	1	1	0	1	1	1	0	0	0	0	0	1
9606	Homo sapiens	Homo	Hominidae	Primates	Mammalia	1408257	Turkey aviadenovirus 4	U5NHK6	P78310	P15529	P33681	P42081	P06756	Q14126	P21757	Q9UEW3	1	1	1	0	1	0	1	0	1	0	1	0	0	0	0	0	1	1	1	0	1	1	1	0	1	1	1	0	0	0	0	0	1
9606	Homo sapiens	Homo	Hominidae	Primates	Mammalia	651580	Human adenovirus 54	B9A5P2	P78310	P15529	P33681	P42081	P06756	Q14126	P21757	Q9UEW3	1	1	1	1	1	1	1	0	1	0	1	0	1	0	1	0	1	1	1	0	1	1	1	0	1	0	0	0	1	1	1	0	1
9606	Homo sapiens	Homo	Hominidae	Primates	Mammalia	332179	Human adenovirus 52	A0MK71	P78310	P15529	P33681	P42081	P06756	Q14126	P21757	Q9UEW3	1	1	1	0	1	1	1	0	1	1	1	0	0	0	0	0	1	1	1	0	1	1	1	0	1	1	1	0	0	0	0	0	1
9606	Homo sapiens	Homo	Hominidae	Primates	Mammalia	2064732	Rhesus adenovirus 56	A0A2H5AI44	P78310	P15529	P33681	P42081	P06756	Q14126	P21757	Q9UEW3	1	1	1	0	1	1	1	0	1	1	1	0	0	0	0	0	1	1	1	0	1	1	1	0	1	1	1	0	0	0	0	0	1
9606	Homo sapiens	Homo	Hominidae	Primates	Mammalia	70333	Bovine adenovirus 4	Q997H2	P78310	P15529	P33681	P42081	P06756	Q14126	P21757	Q9UEW3	1	1	1	0	1	0	1	0	1	0	1	0	0	0	0	0	1	0	1	0	1	1	1	0	0	1	1	0	0	0	0	0	1
9606	Homo sapiens	Homo	Hominidae	Primates	Mammalia	318592	Psittacine adenovirus 1	A0A2Z5E038	P78310	P15529	P33681	P42081	P06756	Q14126	P21757	Q9UEW3	0	1	1	0	0	1	1	0	0	1	1	0	0	0	0	0	0	1	1	0	0	1	1	0	0	1	1	0	0	0	0	0	0
9606	Homo sapiens	Homo	Hominidae	Primates	Mammalia	262789	Human adenovirus 35+11	Q76I92	P78310	P15529	P33681	P42081	P06756	Q14126	P21757	Q9UEW3	1	1	1	0	1	1	1	0	1	1	1	0	0	0	1	0	1	1	1	0	0	1	1	0	1	0	1	0	0	1	1	0	1
9606	Homo sapiens	Homo	Hominidae	Primates	Mammalia	696069	Bat adenovirus 2	G1FQN7	P78310	P15529	P33681	P42081	P06756	Q14126	P21757	Q9UEW3	1	1	1	0	1	1	1	0	1	1	1	0	0	0	0	0	0	1	1	0	1	1	1	0	0	1	1	0	0	0	0	0	1
9606	Homo sapiens	Homo	Hominidae	Primates	Mammalia	1159187	Simian adenovirus A1163	H9AAD0	P78310	P15529	P33681	P42081	P06756	Q14126	P21757	Q9UEW3	1	1	1	0	1	0	1	0	1	0	1	0	0	0	0	0	1	1	1	0	0	1	1	0	0	1	1	0	0	0	0	0	1
9606	Homo sapiens	Homo	Hominidae	Primates	Mammalia	218120	Human adenovirus 49	Q2Z0I6	P78310	P15529	P33681	P42081	P06756	Q14126	P21757	Q9UEW3	1	1	1	0	1	1	1	0	1	0	1	0	1	0	1	0	1	1	1	0	0	0	1	0	1	0	0	0	0	0	1	0	1
9606	Homo sapiens	Homo	Hominidae	Primates	Mammalia	172860	Fowl aviadenovirus 3	A0A191ULP1	P78310	P15529	P33681	P42081	P06756	Q14126	P21757	Q9UEW3	1	1	1	0	1	0	1	0	1	1	1	0	0	0	0	0	0	1	1	0	1	1	1	0	0	1	1	0	0	0	0	0	1
9606	Homo sapiens	Homo	Hominidae	Primates	Mammalia	994672	Titi monkey adenovirus ECC-2011	G0ZAJ9	P78310	P15529	P33681	P42081	P06756	Q14126	P21757	Q9UEW3	1	1	1	0	1	0	1	0	1	1	1	0	0	0	0	0	1	1	1	0	1	1	1	0	0	1	1	0	0	0	0	0	1
9606	Homo sapiens	Homo	Hominidae	Primates	Mammalia	111167	Bovine adenovirus 6	K9MNV0	P78310	P15529	P33681	P42081	P06756	Q14126	P21757	Q9UEW3	1	1	1	0	1	0	1	0	1	0	1	0	0	0	0	0	1	1	1	0	1	1	1	0	1	1	1	0	0	0	0	0	1
9606	Homo sapiens	Homo	Hominidae	Primates	Mammalia	46926	Human adenovirus 24	Q2Z0K3	P78310	P15529	P33681	P42081	P06756	Q14126	P21757	Q9UEW3	1	1	1	0	1	1	1	0	1	0	1	0	0	0	1	0	1	1	1	0	1	0	1	0	1	0	0	0	0	0	1	0	1
9606	Homo sapiens	Homo	Hominidae	Primates	Mammalia	190065	Fowl aviadenovirus E	E9KLB3	P78310	P15529	P33681	P42081	P06756	Q14126	P21757	Q9UEW3	0	1	1	0	0	1	1	0	0	1	1	0	0	0	1	0	0	1	1	0	0	0	1	0	0	0	1	0	0	0	1	0	0
9606	Homo sapiens	Homo	Hominidae	Primates	Mammalia	10533	Human adenovirus C serotype 1	Q76DN7	P78310	P15529	P33681	P42081	P06756	Q14126	P21757	Q9UEW3	1	1	1	1	1	1	1	0	0	0	1	0	0	0	1	0	1	1	1	0	0	1	1	0	0	0	1	0	0	1	1	0	1
9606	Homo sapiens	Homo	Hominidae	Primates	Mammalia	2580388	White sturgeon adenovirus 1	A0A4P8PIN8	P78310	P15529	P33681	P42081	P06756	Q14126	P21757	Q9UEW3	0	1	1	0	0	0	1	0	0	1	1	0	0	0	0	0	0	1	1	0	0	1	1	0	0	1	1	0	0	0	0	0	0
9606	Homo sapiens	Homo	Hominidae	Primates	Mammalia	879186	Human adenovirus 57	A0A348FV83	P78310	P15529	P33681	P42081	P06756	Q14126	P21757	Q9UEW3	1	1	1	1	1	1	1	0	1	0	1	0	0	0	1	0	1	1	1	0	0	1	1	0	0	1	0	0	0	1	1	0	1
9606	Homo sapiens	Homo	Hominidae	Primates	Mammalia	1986506	Bat mastadenovirus WIV18	A0A1X9RIU8	P78310	P15529	P33681	P42081	P06756	Q14126	P21757	Q9UEW3	0	1	0	0	1	0	1	0	1	1	1	0	0	0	0	0	1	1	1	0	1	1	1	0	1	1	1	0	0	0	0	0	1
9606	Homo sapiens	Homo	Hominidae	Primates	Mammalia	10534	Human adenovirus C serotype 6	Q76DN6	P78310	P15529	P33681	P42081	P06756	Q14126	P21757	Q9UEW3	1	1	1	1	1	1	1	0	1	1	1	0	0	0	1	0	1	1	1	0	0	0	1	0	0	0	1	0	0	0	1	0	1
9606	Homo sapiens	Homo	Hominidae	Primates	Mammalia	1560346	Simian adenovirus DM-2014	A0A097IWB0	P78310	P15529	P33681	P42081	P06756	Q14126	P21757	Q9UEW3	1	1	1	0	1	0	1	0	1	0	1	0	0	0	0	0	1	1	1	0	1	1	1	0	1	1	1	0	0	0	0	0	1
9606	Homo sapiens	Homo	Hominidae	Primates	Mammalia	172861	Fowl aviadenovirus 5	R4N0P7	P78310	P15529	P33681	P42081	P06756	Q14126	P21757	Q9UEW3	0	1	1	0	0	0	1	0	0	1	1	0	0	0	0	0	0	1	1	0	0	1	1	0	0	1	1	0	0	0	0	0	0
9606	Homo sapiens	Homo	Hominidae	Primates	Mammalia	2559941	Crane-associated adenovirus 1	A0A5H2WYN6	P78310	P15529	P33681	P42081	P06756	Q14126	P21757	Q9UEW3	1	1	1	0	1	1	1	0	1	0	1	0	1	0	1	0	1	1	1	0	1	1	1	0	1	0	1	0	1	0	1	0	1
9606	Homo sapiens	Homo	Hominidae	Primates	Mammalia	1643649	Human adenovirus 71	T1UHQ0	P78310	P15529	P33681	P42081	P06756	Q14126	P21757	Q9UEW3	1	1	1	0	1	0	1	0	1	0	1	0	0	0	0	0	1	1	1	0	1	1	1	0	1	1	1	0	0	0	0	0	1
9606	Homo sapiens	Homo	Hominidae	Primates	Mammalia	2064742	Rhesus adenovirus 66	A0A2H5AIT5	P78310	P15529	P33681	P42081	P06756	Q14126	P21757	Q9UEW3	1	1	1	0	1	0	1	0	1	1	1	0	0	0	0	0	0	1	1	0	1	1	1	0	1	1	1	0	0	0	0	0	1
9606	Homo sapiens	Homo	Hominidae	Primates	Mammalia	45659	Human adenovirus B serotype 3	P04501	P78310	P15529	P33681	P42081	P06756	Q14126	P21757	Q9UEW3	1	1	1	0	1	1	1	0	1	0	1	0	0	0	1	0	0	1	1	0	0	1	1	0	0	0	0	0	0	1	1	0	1
9606	Homo sapiens	Homo	Hominidae	Primates	Mammalia	28284	Human adenovirus F serotype 40	P18047	P78310	P15529	P33681	P42081	P06756	Q14126	P21757	Q9UEW3	1	1	1	0	1	1	1	0	1	0	1	0	1	0	1	0	1	1	1	0	0	1	1	0	1	1	1	0	1	1	1	0	1
9606	Homo sapiens	Homo	Hominidae	Primates	Mammalia	190061	Fowl aviadenovirus A	A0A1L4BI69	P78310	P15529	P33681	P42081	P06756	Q14126	P21757	Q9UEW3	0	1	1	0	0	1	1	0	0	0	1	0	0	0	1	0	0	1	1	0	0	1	1	0	0	0	1	0	0	0	1	0	0
9606	Homo sapiens	Homo	Hominidae	Primates	Mammalia	2608978	Siadenovirus IDL19-3602	A0A5J6DCX8	P78310	P15529	P33681	P42081	P06756	Q14126	P21757	Q9UEW3	1	1	1	0	0	1	1	0	1	0	1	0	0	0	1	0	0	1	1	0	0	1	1	0	0	0	0	0	0	0	1	0	1
9606	Homo sapiens	Homo	Hominidae	Primates	Mammalia	10537	Canine mastadenovirus A	C7E2U3	P78310	P15529	P33681	P42081	P06756	Q14126	P21757	Q9UEW3	1	1	1	0	1	1	1	0	1	1	1	0	0	0	1	0	1	1	1	0	0	0	1	0	1	0	1	0	0	0	1	0	1
9606	Homo sapiens	Homo	Hominidae	Primates	Mammalia	46938	Human adenovirus 43	M0QVJ5	P78310	P15529	P33681	P42081	P06756	Q14126	P21757	Q9UEW3	1	1	1	0	1	1	1	0	1	0	1	0	1	0	1	0	1	1	1	0	0	1	1	0	1	0	0	0	0	1	1	0	1
9606	Homo sapiens	Homo	Hominidae	Primates	Mammalia	130309	Human mastadenovirus F	A0A191KT02	P78310	P15529	P33681	P42081	P06756	Q14126	P21757	Q9UEW3	1	1	1	0	1	0	1	0	1	0	1	0	0	0	0	0	1	1	1	0	1	1	1	0	1	1	1	0	0	0	0	0	1
9606	Homo sapiens	Homo	Hominidae	Primates	Mammalia	1461395	Human adenovirus 11+34	W6EK83	P78310	P15529	P33681	P42081	P06756	Q14126	P21757	Q9UEW3	1	1	1	0	1	1	1	0	1	1	1	0	0	0	1	0	0	1	1	0	0	1	1	0	1	0	0	0	0	1	1	0	1
9606	Homo sapiens	Homo	Hominidae	Primates	Mammalia	413259	Simian adenovirus 6	H9TET4	P78310	P15529	P33681	P42081	P06756	Q14126	P21757	Q9UEW3	1	1	1	0	1	0	1	0	1	0	1	0	0	0	0	0	1	1	1	0	1	1	1	0	1	1	1	0	0	0	0	0	1
9606	Homo sapiens	Homo	Hominidae	Primates	Mammalia	10547	Fowl adenovirus C serotype 10 (strain SA2)	O55281	P78310	P15529	P33681	P42081	P06756	Q14126	P21757	Q9UEW3	0	1	1	0	0	1	1	0	0	0	1	0	0	0	1	0	0	1	1	0	0	0	1	0	0	0	0	0	0	0	1	0	0
9606	Homo sapiens	Homo	Hominidae	Primates	Mammalia	10521	Human adenovirus 14	Q8V791	P78310	P15529	P33681	P42081	P06756	Q14126	P21757	Q9UEW3	1	1	1	0	0	1	1	0	1	1	1	0	0	0	1	0	0	1	1	0	0	1	1	0	0	0	1	0	0	1	1	0	1
9606	Homo sapiens	Homo	Hominidae	Primates	Mammalia	1580497	Psittacine adenovirus 3	A0A0A7JTT3	P78310	P15529	P33681	P42081	P06756	Q14126	P21757	Q9UEW3	1	1	1	0	1	0	1	0	1	0	1	0	0	0	0	0	0	1	1	0	1	1	1	0	1	1	1	0	0	0	0	0	1
9606	Homo sapiens	Homo	Hominidae	Primates	Mammalia	39788	Bovine adenovirus C serotype 10	Q8QVG3	P78310	P15529	P33681	P42081	P06756	Q14126	P21757	Q9UEW3	0	1	1	0	1	1	1	0	1	1	1	0	0	0	0	0	0	1	1	0	0	1	1	0	0	1	1	0	0	0	0	0	0
9606	Homo sapiens	Homo	Hominidae	Primates	Mammalia	10532	Simian adenovirus serotype 7	Q0PLX4	P78310	P15529	P33681	P42081	P06756	Q14126	P21757	Q9UEW3	1	1	1	0	1	1	1	0	1	1	1	0	0	0	0	0	0	1	1	0	1	1	1	0	1	1	1	0	0	0	0	0	1
9606	Homo sapiens	Homo	Hominidae	Primates	Mammalia	1337398	Human adenovirus 66	R4HLB2	P78310	P15529	P33681	P42081	P06756	Q14126	P21757	Q9UEW3	1	1	1	0	1	1	1	0	1	0	1	0	0	0	1	0	0	1	1	0	0	1	1	0	0	1	0	0	0	1	1	0	1
9606	Homo sapiens	Homo	Hominidae	Primates	Mammalia	1715778	Simian adenovirus 16	A0A0M5L3Z3	P78310	P15529	P33681	P42081	P06756	Q14126	P21757	Q9UEW3	1	1	1	0	1	0	1	0	1	0	1	0	0	0	0	0	1	1	1	0	1	1	1	0	1	1	1	0	0	0	0	0	1
9606	Homo sapiens	Homo	Hominidae	Primates	Mammalia	2461378	Human adenovirus 86	A0A3G8W3T5	P78310	P15529	P33681	P42081	P06756	Q14126	P21757	Q9UEW3	1	1	1	0	1	1	1	0	1	0	1	0	0	0	0	0	0	1	1	0	1	1	1	0	1	1	1	0	0	0	0	0	1
9606	Homo sapiens	Homo	Hominidae	Primates	Mammalia	1123958	Chimpanzee adenovirus Y25	G9G864	P78310	P15529	P33681	P42081	P06756	Q14126	P21757	Q9UEW3	1	1	1	0	1	0	1	0	1	0	1	0	0	0	0	0	1	1	1	0	1	1	1	0	1	1	1	0	0	0	0	0	1
9606	Homo sapiens	Homo	Hominidae	Primates	Mammalia	650126	Human adenovirus D37H13	C8ZJU3	P78310	P15529	P33681	P42081	P06756	Q14126	P21757	Q9UEW3	1	1	1	0	1	1	1	0	1	0	1	0	1	0	1	0	1	1	1	0	1	1	1	0	1	0	0	0	1	1	1	0	1
9606	Homo sapiens	Homo	Hominidae	Primates	Mammalia	2064734	Rhesus adenovirus 58	A0A2H5AIA5	P78310	P15529	P33681	P42081	P06756	Q14126	P21757	Q9UEW3	1	1	1	0	1	1	1	0	1	1	1	0	0	0	0	0	0	1	1	0	1	1	1	0	1	1	1	0	0	0	0	0	1
9606	Homo sapiens	Homo	Hominidae	Primates	Mammalia	41678	Turkey adenovirus 3	O56261	P78310	P15529	P33681	P42081	P06756	Q14126	P21757	Q9UEW3	1	1	1	0	1	1	1	0	1	0	1	0	1	0	1	0	1	1	1	0	1	0	1	0	1	0	1	0	1	0	1	0	0
9606	Homo sapiens	Homo	Hominidae	Primates	Mammalia	433356	Human adenovirus 38H44	D2CH24	P78310	P15529	P33681	P42081	P06756	Q14126	P21757	Q9UEW3	1	1	1	0	1	1	1	0	1	0	1	0	1	0	1	0	1	1	1	0	1	1	1	0	1	1	0	0	1	1	1	0	1
9606	Homo sapiens	Homo	Hominidae	Primates	Mammalia	714978	Human adenovirus 55	S4UNB6	P78310	P15529	P33681	P42081	P06756	Q14126	P21757	Q9UEW3	1	1	1	0	0	1	1	0	1	1	1	0	0	0	1	0	0	1	1	0	0	1	1	0	0	0	1	0	0	1	1	0	1
9606	Homo sapiens	Homo	Hominidae	Primates	Mammalia	343462	Human adenovirus B serotype 11 (strain Slobiski)	P35774	P78310	P15529	P33681	P42081	P06756	Q14126	P21757	Q9UEW3	1	1	1	0	1	1	1	0	1	1	1	0	0	0	1	0	1	1	1	0	0	1	1	0	1	1	0	0	0	1	1	0	1
9606	Homo sapiens	Homo	Hominidae	Primates	Mammalia	650128	Human adenovirus D46H13	C8ZJU5	P78310	P15529	P33681	P42081	P06756	Q14126	P21757	Q9UEW3	1	1	1	0	1	0	1	0	1	0	1	0	1	0	1	0	1	1	1	0	0	0	1	0	1	0	0	0	1	0	1	0	1
9606	Homo sapiens	Homo	Hominidae	Primates	Mammalia	69151	Canine adenovirus serotype 1 (strain RI261)	Q96689	P78310	P15529	P33681	P42081	P06756	Q14126	P21757	Q9UEW3	1	1	1	1	1	1	1	0	1	0	1	0	0	0	1	0	1	1	1	0	0	0	1	0	1	0	0	0	0	0	1	0	1
9606	Homo sapiens	Homo	Hominidae	Primates	Mammalia	46943	Human adenovirus 38	Q2Z0J5	P78310	P15529	P33681	P42081	P06756	Q14126	P21757	Q9UEW3	1	1	1	0	1	1	1	0	1	0	1	0	1	0	1	0	1	1	1	0	0	0	1	0	1	0	0	0	1	0	1	0	1
9606	Homo sapiens	Homo	Hominidae	Primates	Mammalia	2064736	Rhesus adenovirus 60	A0A2H5AIE5	P78310	P15529	P33681	P42081	P06756	Q14126	P21757	Q9UEW3	1	1	1	0	1	0	1	0	1	1	1	0	0	0	0	0	0	1	1	0	1	1	1	0	1	1	1	0	0	0	0	0	1
9606	Homo sapiens	Homo	Hominidae	Primates	Mammalia	46942	Human adenovirus 47	Q2Z0I8	P78310	P15529	P33681	P42081	P06756	Q14126	P21757	Q9UEW3	1	1	1	0	1	1	1	0	1	0	1	0	1	0	1	0	1	1	1	0	0	1	1	0	1	0	0	0	0	1	1	0	1
9606	Homo sapiens	Homo	Hominidae	Primates	Mammalia	1520004	Skua adenovirus 1	G9B6L5	P78310	P15529	P33681	P42081	P06756	Q14126	P21757	Q9UEW3	1	1	1	0	1	0	1	0	1	0	1	0	0	0	0	0	1	1	1	0	1	1	1	0	1	1	1	0	0	0	0	0	1
9606	Homo sapiens	Homo	Hominidae	Primates	Mammalia	326124	Human adenovirus 7d2	Q508R4	P78310	P15529	P33681	P42081	P06756	Q14126	P21757	Q9UEW3	1	1	1	0	1	1	1	0	1	0	1	0	0	0	1	0	0	1	1	0	0	1	1	0	1	0	0	0	0	1	1	0	1
9606	Homo sapiens	Homo	Hominidae	Primates	Mammalia	1643781	Human adenovirus 4p	A0A3G9CMS6	P78310	P15529	P33681	P42081	P06756	Q14126	P21757	Q9UEW3	1	1	1	0	1	1	1	0	1	0	1	0	1	0	1	0	1	1	1	0	0	1	1	0	1	0	0	0	1	1	1	0	1
9606	Homo sapiens	Homo	Hominidae	Primates	Mammalia	1967296	Rousettus aegyptiacus adenovirus	A0A344X9V8	P78310	P15529	P33681	P42081	P06756	Q14126	P21757	Q9UEW3	0	1	1	0	1	0	1	0	0	1	1	0	0	0	0	0	0	1	1	0	0	1	1	0	0	1	1	0	0	0	0	0	0
9606	Homo sapiens	Homo	Hominidae	Primates	Mammalia	88059	Human adenovirus 19a	M5A9G0	P78310	P15529	P33681	P42081	P06756	Q14126	P21757	Q9UEW3	1	1	1	0	1	1	1	0	1	0	1	0	1	0	1	0	1	1	1	0	0	1	1	0	1	0	0	0	1	1	1	0	1
9606	Homo sapiens	Homo	Hominidae	Primates	Mammalia	10522	Human adenovirus B serotype 35	Q67733	P78310	P15529	P33681	P42081	P06756	Q14126	P21757	Q9UEW3	1	1	1	0	1	1	1	0	1	0	1	0	0	0	0	0	1	1	1	0	1	1	1	0	1	1	1	0	0	0	0	0	1
9606	Homo sapiens	Homo	Hominidae	Primates	Mammalia	1069441	Human adenovirus 61	G1DE39	P78310	P15529	P33681	P42081	P06756	Q14126	P21757	Q9UEW3	1	1	1	1	1	0	1	0	0	0	1	0	0	0	0	0	0	1	1	0	0	1	1	0	0	1	1	0	0	0	0	0	1
9606	Homo sapiens	Homo	Hominidae	Primates	Mammalia	10529	Human adenovirus A serotype 31	P36848	P78310	P15529	P33681	P42081	P06756	Q14126	P21757	Q9UEW3	1	1	1	1	1	1	1	0	1	0	1	0	0	0	1	0	1	1	1	0	0	1	1	0	0	1	1	0	0	1	1	0	1
9606	Homo sapiens	Homo	Hominidae	Primates	Mammalia	2064740	Rhesus adenovirus 64	A0A2H5AIN8	P78310	P15529	P33681	P42081	P06756	Q14126	P21757	Q9UEW3	1	1	1	0	1	0	1	0	1	1	1	0	0	0	0	0	0	1	1	0	1	1	1	0	1	1	1	0	0	0	0	0	1
9606	Homo sapiens	Homo	Hominidae	Primates	Mammalia	28276	Human adenovirus D serotype 15	Q76QY0	P78310	P15529	P33681	P42081	P06756	Q14126	P21757	Q9UEW3	1	1	1	0	1	0	1	0	1	0	1	0	1	0	1	0	1	1	1	0	1	1	1	0	1	1	1	0	0	0	0	0	0
9606	Homo sapiens	Homo	Hominidae	Primates	Mammalia	2233538	Duck adenovirus 3	A0A5F2P0D1	P78310	P15529	P33681	P42081	P06756	Q14126	P21757	Q9UEW3	0	1	1	0	1	1	1	0	1	0	1	0	0	0	0	0	0	1	1	0	1	1	1	0	0	1	1	0	0	0	0	0	1
9606	Homo sapiens	Homo	Hominidae	Primates	Mammalia	1159186	Simian adenovirus A1139	H9AA99	P78310	P15529	P33681	P42081	P06756	Q14126	P21757	Q9UEW3	1	1	1	0	1	0	1	0	1	0	1	0	0	0	0	0	0	1	1	0	0	1	1	0	0	1	1	0	0	0	0	0	1
9606	Homo sapiens	Homo	Hominidae	Primates	Mammalia	52275	Human adenovirus D37	A0A1Y1BYV9	P78310	P15529	P33681	P42081	P06756	Q14126	P21757	Q9UEW3	1	1	1	0	1	1	1	0	1	0	1	0	1	0	1	0	1	1	1	0	0	1	1	0	1	0	0	0	1	1	1	0	1
9606	Homo sapiens	Homo	Hominidae	Primates	Mammalia	1972755	Human adenovirus 81	W8VTP6	P78310	P15529	P33681	P42081	P06756	Q14126	P21757	Q9UEW3	0	1	1	0	1	0	1	0	1	0	1	0	0	0	0	0	0	1	1	0	1	1	1	0	0	1	1	0	0	0	0	0	1
9606	Homo sapiens	Homo	Hominidae	Primates	Mammalia	1520002	Raptor adenovirus 1	F4MI11	P78310	P15529	P33681	P42081	P06756	Q14126	P21757	Q9UEW3	1	1	1	0	1	1	1	0	1	0	1	0	1	0	1	0	1	1	1	0	1	0	1	0	1	0	0	0	1	0	1	0	1
9606	Homo sapiens	Homo	Hominidae	Primates	Mammalia	650125	Human adenovirus D30H44	C8ZJU2	P78310	P15529	P33681	P42081	P06756	Q14126	P21757	Q9UEW3	1	0	1	0	1	0	1	0	1	0	1	0	0	0	1	0	0	0	1	0	0	0	1	0	0	0	0	0	0	0	1	0	1
9606	Homo sapiens	Homo	Hominidae	Primates	Mammalia	1986505	Bat mastadenovirus WIV17	A0A1X9RIT2	P78310	P15529	P33681	P42081	P06756	Q14126	P21757	Q9UEW3	1	1	1	0	1	0	1	0	1	0	1	0	0	0	0	0	1	1	1	0	1	1	1	0	1	1	1	0	0	0	0	0	1
9606	Homo sapiens	Homo	Hominidae	Primates	Mammalia	1091197	Human adenovirus 62	G1FBZ2	P78310	P15529	P33681	P42081	P06756	Q14126	P21757	Q9UEW3	1	1	1	0	1	1	1	0	1	0	1	0	0	0	1	0	1	1	1	0	0	1	1	0	0	1	0	0	0	1	1	0	1
9606	Homo sapiens	Homo	Hominidae	Primates	Mammalia	1159191	Simian adenovirus A1296	H9AAR1	P78310	P15529	P33681	P42081	P06756	Q14126	P21757	Q9UEW3	1	1	1	0	1	0	1	0	0	0	1	0	0	0	0	0	0	1	1	0	0	1	1	0	0	1	1	0	0	0	0	0	1
9541	Macaca fascicularis	Macaca	Cercopithecidae	Primates	Mammalia	1715778	Simian adenovirus 16	A0A0M5L3Z3	A0A2K5U3B6	A0A2K5WCR2	A0A2K5V5I7	A0A2K5TTJ8	A0A2K5WCD3	A0A2K5UGE1	A0A2K5UWE2	A0A2K5X0Z2	1	1	1	0	1	0	1	0	1	0	1	0	1	1	1	0	1	0	1	0	0	0	1	0	1	1	1	0	0	0	0	0	0
9541	Macaca fascicularis	Macaca	Cercopithecidae	Primates	Mammalia	1788435	Bat mastadenovirus WIV13	A0A1B0UHY4	A0A2K5U3B6	A0A2K5WCR2	A0A2K5V5I7	A0A2K5TTJ8	A0A2K5WCD3	A0A2K5UGE1	A0A2K5UWE2	A0A2K5X0Z2	1	1	1	0	1	0	1	0	1	1	1	0	1	1	1	0	1	0	1	0	0	0	0	0	1	1	1	0	0	0	0	0	1
9541	Macaca fascicularis	Macaca	Cercopithecidae	Primates	Mammalia	66295	Avian adenovirus 8 (strain ATCC A-2A)	M4GPG9	A0A2K5U3B6	A0A2K5WCR2	A0A2K5V5I7	A0A2K5TTJ8	A0A2K5WCD3	A0A2K5UGE1	A0A2K5UWE2	A0A2K5X0Z2	0	1	1	0	0	1	1	0	0	1	1	0	0	0	1	0	0	1	1	0	0	1	1	0	0	0	0	0	0	1	1	0	0
9541	Macaca fascicularis	Macaca	Cercopithecidae	Primates	Mammalia	1337398	Human adenovirus 66	R4HLB2	A0A2K5U3B6	A0A2K5WCR2	A0A2K5V5I7	A0A2K5TTJ8	A0A2K5WCD3	A0A2K5UGE1	A0A2K5UWE2	A0A2K5X0Z2	1	1	1	0	1	1	1	0	0	1	1	0	0	0	1	0	0	1	1	0	0	1	1	0	0	1	0	0	0	1	1	0	0
9541	Macaca fascicularis	Macaca	Cercopithecidae	Primates	Mammalia	1580497	Psittacine adenovirus 3	A0A0A7JTT3	A0A2K5U3B6	A0A2K5WCR2	A0A2K5V5I7	A0A2K5TTJ8	A0A2K5WCD3	A0A2K5UGE1	A0A2K5UWE2	A0A2K5X0Z2	1	1	1	0	1	0	1	0	1	1	1	0	1	1	1	0	1	0	1	0	0	0	1	0	1	1	1	0	0	0	0	0	0
9541	Macaca fascicularis	Macaca	Cercopithecidae	Primates	Mammalia	2559941	Crane-associated adenovirus 1	A0A5H2WYN6	A0A2K5U3B6	A0A2K5WCR2	A0A2K5V5I7	A0A2K5TTJ8	A0A2K5WCD3	A0A2K5UGE1	A0A2K5UWE2	A0A2K5X0Z2	1	1	1	0	1	1	1	0	0	1	1	0	1	0	1	0	1	1	1	0	0	1	1	0	0	0	0	0	1	1	1	0	0
9541	Macaca fascicularis	Macaca	Cercopithecidae	Primates	Mammalia	10548	Human adenovirus 34	Q3ZKX3	A0A2K5U3B6	A0A2K5WCR2	A0A2K5V5I7	A0A2K5TTJ8	A0A2K5WCD3	A0A2K5UGE1	A0A2K5UWE2	A0A2K5X0Z2	1	1	1	0	1	1	1	0	1	1	1	0	1	0	1	0	1	1	1	0	0	1	1	0	0	1	0	0	1	1	1	0	0
9541	Macaca fascicularis	Macaca	Cercopithecidae	Primates	Mammalia	1159193	Simian adenovirus A1327	H9AAX6	A0A2K5U3B6	A0A2K5WCR2	A0A2K5V5I7	A0A2K5TTJ8	A0A2K5WCD3	A0A2K5UGE1	A0A2K5UWE2	A0A2K5X0Z2	1	1	1	0	0	0	1	0	0	0	1	0	1	1	1	0	0	1	1	0	0	0	1	0	0	1	1	0	0	0	0	0	0
9541	Macaca fascicularis	Macaca	Cercopithecidae	Primates	Mammalia	586028	Fowl adenovirus 8a	A0A191UM02	A0A2K5U3B6	A0A2K5WCR2	A0A2K5V5I7	A0A2K5TTJ8	A0A2K5WCD3	A0A2K5UGE1	A0A2K5UWE2	A0A2K5X0Z2	0	1	1	0	0	0	1	0	0	1	1	0	0	1	1	0	0	1	1	0	0	0	1	0	0	1	1	0	0	0	0	0	0
9541	Macaca fascicularis	Macaca	Cercopithecidae	Primates	Mammalia	322681	Human adenovirus RKI-2797/04	Q52R95	A0A2K5U3B6	A0A2K5WCR2	A0A2K5V5I7	A0A2K5TTJ8	A0A2K5WCD3	A0A2K5UGE1	A0A2K5UWE2	A0A2K5X0Z2	1	1	1	0	1	0	1	0	0	1	1	0	1	1	1	0	0	0	1	0	0	0	1	0	1	0	1	0	0	0	0	0	0
9541	Macaca fascicularis	Macaca	Cercopithecidae	Primates	Mammalia	2064741	Rhesus adenovirus 65	A0A2H5AIU4	A0A2K5U3B6	A0A2K5WCR2	A0A2K5V5I7	A0A2K5TTJ8	A0A2K5WCD3	A0A2K5UGE1	A0A2K5UWE2	A0A2K5X0Z2	1	1	1	0	0	0	1	0	1	1	1	0	1	1	1	0	1	1	1	0	0	1	1	0	1	1	1	0	0	0	0	0	0
9541	Macaca fascicularis	Macaca	Cercopithecidae	Primates	Mammalia	1986506	Bat mastadenovirus WIV18	A0A1X9RIU8	A0A2K5U3B6	A0A2K5WCR2	A0A2K5V5I7	A0A2K5TTJ8	A0A2K5WCD3	A0A2K5UGE1	A0A2K5UWE2	A0A2K5X0Z2	1	1	1	0	0	0	1	0	1	1	1	0	1	1	1	0	1	1	1	0	0	0	0	0	1	1	1	0	0	0	0	0	1
9541	Macaca fascicularis	Macaca	Cercopithecidae	Primates	Mammalia	46940	Human adenovirus 45	Q2Z0J0	A0A2K5U3B6	A0A2K5WCR2	A0A2K5V5I7	A0A2K5TTJ8	A0A2K5WCD3	A0A2K5UGE1	A0A2K5UWE2	A0A2K5X0Z2	1	1	1	0	1	1	1	0	0	1	1	0	0	0	1	0	0	1	1	0	0	1	1	0	0	1	0	0	0	1	1	0	0
9541	Macaca fascicularis	Macaca	Cercopithecidae	Primates	Mammalia	69150	Canine adenovirus serotype 1 (strain CLL)	Q65961	A0A2K5U3B6	A0A2K5WCR2	A0A2K5V5I7	A0A2K5TTJ8	A0A2K5WCD3	A0A2K5UGE1	A0A2K5UWE2	A0A2K5X0Z2	1	1	1	0	1	1	1	0	1	1	1	0	0	0	1	0	0	1	1	0	0	1	1	0	0	1	0	0	0	1	1	0	1
9541	Macaca fascicularis	Macaca	Cercopithecidae	Primates	Mammalia	46916	Equine adenovirus A serotype 1	A0A1B0XBD0	A0A2K5U3B6	A0A2K5WCR2	A0A2K5V5I7	A0A2K5TTJ8	A0A2K5WCD3	A0A2K5UGE1	A0A2K5UWE2	A0A2K5X0Z2	0	1	1	0	0	1	1	0	0	1	1	0	0	0	1	0	0	1	1	0	0	1	1	0	0	0	0	0	0	1	1	0	0
9541	Macaca fascicularis	Macaca	Cercopithecidae	Primates	Mammalia	2064732	Rhesus adenovirus 56	A0A2H5AI44	A0A2K5U3B6	A0A2K5WCR2	A0A2K5V5I7	A0A2K5TTJ8	A0A2K5WCD3	A0A2K5UGE1	A0A2K5UWE2	A0A2K5X0Z2	1	1	1	0	1	0	1	0	1	1	1	0	1	1	1	0	1	1	1	0	0	1	0	0	1	1	1	0	0	0	0	0	1
9541	Macaca fascicularis	Macaca	Cercopithecidae	Primates	Mammalia	1715779	Simian adenovirus 17	A0A2H4CK70	A0A2K5U3B6	A0A2K5WCR2	A0A2K5V5I7	A0A2K5TTJ8	A0A2K5WCD3	A0A2K5UGE1	A0A2K5UWE2	A0A2K5X0Z2	1	1	1	0	1	0	1	0	1	1	1	0	1	1	1	0	1	1	1	0	0	0	1	0	1	1	1	0	0	0	0	0	0
9541	Macaca fascicularis	Macaca	Cercopithecidae	Primates	Mammalia	321934	Human adenovirus 50 prototype strain Wan	Q3T477	A0A2K5U3B6	A0A2K5WCR2	A0A2K5V5I7	A0A2K5TTJ8	A0A2K5WCD3	A0A2K5UGE1	A0A2K5UWE2	A0A2K5X0Z2	1	1	1	0	1	1	1	0	1	1	1	0	1	0	1	0	1	1	1	0	0	1	1	0	0	1	0	0	1	1	1	0	0
9541	Macaca fascicularis	Macaca	Cercopithecidae	Primates	Mammalia	245072	Human adenovirus 51	Q2Z0I4	A0A2K5U3B6	A0A2K5WCR2	A0A2K5V5I7	A0A2K5TTJ8	A0A2K5WCD3	A0A2K5UGE1	A0A2K5UWE2	A0A2K5X0Z2	1	1	1	0	1	1	1	0	0	1	1	0	1	0	1	0	0	1	1	0	0	1	1	0	0	1	0	0	1	1	1	0	0
9541	Macaca fascicularis	Macaca	Cercopithecidae	Primates	Mammalia	1604283	Human adenovirus 69	M0QU65	A0A2K5U3B6	A0A2K5WCR2	A0A2K5V5I7	A0A2K5TTJ8	A0A2K5WCD3	A0A2K5UGE1	A0A2K5UWE2	A0A2K5X0Z2	1	1	1	0	1	0	1	0	0	1	1	0	1	1	1	0	1	0	1	0	0	0	0	0	1	1	1	0	0	0	0	0	1
9541	Macaca fascicularis	Macaca	Cercopithecidae	Primates	Mammalia	2580388	White sturgeon adenovirus 1	A0A4P8PIN8	A0A2K5U3B6	A0A2K5WCR2	A0A2K5V5I7	A0A2K5TTJ8	A0A2K5WCD3	A0A2K5UGE1	A0A2K5UWE2	A0A2K5X0Z2	0	1	1	0	0	0	1	0	0	1	1	0	0	1	1	0	0	1	1	0	0	1	0	0	0	1	1	0	0	0	0	0	1
9541	Macaca fascicularis	Macaca	Cercopithecidae	Primates	Mammalia	586029	Fowl adenovirus 8b	A0A160CBM7	A0A2K5U3B6	A0A2K5WCR2	A0A2K5V5I7	A0A2K5TTJ8	A0A2K5WCD3	A0A2K5UGE1	A0A2K5UWE2	A0A2K5X0Z2	0	1	1	0	0	1	1	0	0	1	1	0	0	0	1	0	0	1	1	0	0	1	1	0	0	1	1	0	0	1	1	0	0
9541	Macaca fascicularis	Macaca	Cercopithecidae	Primates	Mammalia	46942	Human adenovirus 47	Q2Z0I8	A0A2K5U3B6	A0A2K5WCR2	A0A2K5V5I7	A0A2K5TTJ8	A0A2K5WCD3	A0A2K5UGE1	A0A2K5UWE2	A0A2K5X0Z2	1	1	1	0	1	1	1	0	1	0	1	0	1	0	1	0	1	1	1	0	0	0	1	0	0	0	0	0	1	1	1	0	0
9541	Macaca fascicularis	Macaca	Cercopithecidae	Primates	Mammalia	1574628	Rhesus adenovirus 52	A0A0A1EWY5	A0A2K5U3B6	A0A2K5WCR2	A0A2K5V5I7	A0A2K5TTJ8	A0A2K5WCD3	A0A2K5UGE1	A0A2K5UWE2	A0A2K5X0Z2	1	1	1	0	1	0	1	0	1	1	1	0	1	1	1	0	1	1	1	0	0	1	0	0	1	1	1	0	0	0	0	0	1
9541	Macaca fascicularis	Macaca	Cercopithecidae	Primates	Mammalia	46936	Human adenovirus 36	Q2Z0J6	A0A2K5U3B6	A0A2K5WCR2	A0A2K5V5I7	A0A2K5TTJ8	A0A2K5WCD3	A0A2K5UGE1	A0A2K5UWE2	A0A2K5X0Z2	1	1	1	0	1	1	1	0	0	0	1	0	1	0	1	0	1	1	1	0	0	1	1	0	0	1	0	0	1	1	1	0	0
9541	Macaca fascicularis	Macaca	Cercopithecidae	Primates	Mammalia	764030	Pigeon adenovirus 1	X5M217	A0A2K5U3B6	A0A2K5WCR2	A0A2K5V5I7	A0A2K5TTJ8	A0A2K5WCD3	A0A2K5UGE1	A0A2K5UWE2	A0A2K5X0Z2	0	1	1	0	0	0	1	0	0	1	1	0	0	1	1	0	0	1	1	0	0	1	0	0	0	1	1	0	0	0	0	0	1
9541	Macaca fascicularis	Macaca	Cercopithecidae	Primates	Mammalia	46922	Human adenovirus D serotype 17	B8LFM5	A0A2K5U3B6	A0A2K5WCR2	A0A2K5V5I7	A0A2K5TTJ8	A0A2K5WCD3	A0A2K5UGE1	A0A2K5UWE2	A0A2K5X0Z2	1	1	1	0	1	1	1	0	0	1	1	0	1	0	1	0	0	1	1	0	0	1	1	0	0	1	0	0	0	1	1	0	0
9541	Macaca fascicularis	Macaca	Cercopithecidae	Primates	Mammalia	114102	Frog adenovirus 1 (strain ATCC VR-896)	Q9IIG6	A0A2K5U3B6	A0A2K5WCR2	A0A2K5V5I7	A0A2K5TTJ8	A0A2K5WCD3	A0A2K5UGE1	A0A2K5UWE2	A0A2K5X0Z2	1	0	1	0	1	0	1	0	1	0	1	0	1	0	1	0	1	0	1	0	0	0	0	0	1	1	1	0	0	0	0	0	0
9541	Macaca fascicularis	Macaca	Cercopithecidae	Primates	Mammalia	218120	Human adenovirus 49	Q2Z0I6	A0A2K5U3B6	A0A2K5WCR2	A0A2K5V5I7	A0A2K5TTJ8	A0A2K5WCD3	A0A2K5UGE1	A0A2K5UWE2	A0A2K5X0Z2	1	1	1	0	1	1	1	0	0	1	1	0	1	0	1	0	1	1	1	0	0	1	1	0	0	1	0	0	1	1	1	0	0
9541	Macaca fascicularis	Macaca	Cercopithecidae	Primates	Mammalia	10515	Human adenovirus C serotype 2	A0A0F6PB57	A0A2K5U3B6	A0A2K5WCR2	A0A2K5V5I7	A0A2K5TTJ8	A0A2K5WCD3	A0A2K5UGE1	A0A2K5UWE2	A0A2K5X0Z2	1	1	1	0	1	1	1	0	1	1	1	0	0	0	1	0	1	1	1	0	0	1	1	0	0	1	1	0	1	1	1	0	0
9541	Macaca fascicularis	Macaca	Cercopithecidae	Primates	Mammalia	10541	Human adenovirus 11	Q75Q64	A0A2K5U3B6	A0A2K5WCR2	A0A2K5V5I7	A0A2K5TTJ8	A0A2K5WCD3	A0A2K5UGE1	A0A2K5UWE2	A0A2K5X0Z2	1	1	1	0	0	0	1	0	0	1	1	0	0	1	1	0	0	1	1	0	0	0	1	0	0	1	1	0	0	0	0	0	1
9541	Macaca fascicularis	Macaca	Cercopithecidae	Primates	Mammalia	413259	Simian adenovirus 6	H9TET4	A0A2K5U3B6	A0A2K5WCR2	A0A2K5V5I7	A0A2K5TTJ8	A0A2K5WCD3	A0A2K5UGE1	A0A2K5UWE2	A0A2K5X0Z2	1	1	1	0	1	0	1	0	1	1	1	0	1	1	1	0	1	0	1	0	0	0	0	0	1	1	1	0	0	0	0	0	0
9541	Macaca fascicularis	Macaca	Cercopithecidae	Primates	Mammalia	108098	Human mastadenovirus B	A0A0K0PX17	A0A2K5U3B6	A0A2K5WCR2	A0A2K5V5I7	A0A2K5TTJ8	A0A2K5WCD3	A0A2K5UGE1	A0A2K5UWE2	A0A2K5X0Z2	1	1	1	0	1	1	1	0	1	1	1	0	0	0	1	0	0	1	1	0	0	1	1	0	0	1	0	0	1	1	1	0	0
9541	Macaca fascicularis	Macaca	Cercopithecidae	Primates	Mammalia	1509400	Simian adenovirus ch1	A0A076V851	A0A2K5U3B6	A0A2K5WCR2	A0A2K5V5I7	A0A2K5TTJ8	A0A2K5WCD3	A0A2K5UGE1	A0A2K5UWE2	A0A2K5X0Z2	1	1	1	0	0	0	1	0	0	1	1	0	1	1	1	0	0	1	1	0	0	0	1	0	0	1	1	0	0	0	0	0	0
9541	Macaca fascicularis	Macaca	Cercopithecidae	Primates	Mammalia	10534	Human adenovirus C serotype 6	Q76DN6	A0A2K5U3B6	A0A2K5WCR2	A0A2K5V5I7	A0A2K5TTJ8	A0A2K5WCD3	A0A2K5UGE1	A0A2K5UWE2	A0A2K5X0Z2	1	1	1	0	1	1	1	0	1	1	1	0	1	0	1	0	1	1	1	0	0	1	1	0	0	0	0	0	1	1	1	0	0
9541	Macaca fascicularis	Macaca	Cercopithecidae	Primates	Mammalia	650124	Human adenovirus D19H30	C8ZJU1	A0A2K5U3B6	A0A2K5WCR2	A0A2K5V5I7	A0A2K5TTJ8	A0A2K5WCD3	A0A2K5UGE1	A0A2K5UWE2	A0A2K5X0Z2	1	1	1	0	1	1	1	0	1	0	1	0	1	0	1	0	1	1	1	0	0	0	1	0	0	0	0	0	1	1	1	0	0
9541	Macaca fascicularis	Macaca	Cercopithecidae	Primates	Mammalia	318490	Avirulent turkey hemorrhagic enteritis virus	Q2TLC1	A0A2K5U3B6	A0A2K5WCR2	A0A2K5V5I7	A0A2K5TTJ8	A0A2K5WCD3	A0A2K5UGE1	A0A2K5UWE2	A0A2K5X0Z2	1	1	1	0	1	0	1	0	1	1	1	0	1	1	1	0	1	0	1	0	1	0	0	0	1	1	1	0	0	0	0	0	0
9541	Macaca fascicularis	Macaca	Cercopithecidae	Primates	Mammalia	38416	Simian adenovirus 19	A0A0M5LB44	A0A2K5U3B6	A0A2K5WCR2	A0A2K5V5I7	A0A2K5TTJ8	A0A2K5WCD3	A0A2K5UGE1	A0A2K5UWE2	A0A2K5X0Z2	1	1	1	0	1	0	1	0	1	1	1	0	1	1	1	0	1	1	1	0	0	1	0	0	1	1	1	0	0	0	0	0	1
9541	Macaca fascicularis	Macaca	Cercopithecidae	Primates	Mammalia	28285	Human adenovirus C serotype 5	P11818	A0A2K5U3B6	A0A2K5WCR2	A0A2K5V5I7	A0A2K5TTJ8	A0A2K5WCD3	A0A2K5UGE1	A0A2K5UWE2	A0A2K5X0Z2	1	1	1	0	1	1	1	0	0	1	1	0	0	0	1	0	1	1	1	0	0	1	1	0	0	1	1	0	0	1	1	0	0
9541	Macaca fascicularis	Macaca	Cercopithecidae	Primates	Mammalia	38432	Simian adenovirus 13	A0A0M4MTX1	A0A2K5U3B6	A0A2K5WCR2	A0A2K5V5I7	A0A2K5TTJ8	A0A2K5WCD3	A0A2K5UGE1	A0A2K5UWE2	A0A2K5X0Z2	1	1	1	0	1	0	1	0	1	1	1	0	1	1	1	0	1	0	1	0	0	0	0	0	1	1	1	0	0	0	0	0	0
9541	Macaca fascicularis	Macaca	Cercopithecidae	Primates	Mammalia	31545	Human adenovirus D serotype 8	Q86843	A0A2K5U3B6	A0A2K5WCR2	A0A2K5V5I7	A0A2K5TTJ8	A0A2K5WCD3	A0A2K5UGE1	A0A2K5UWE2	A0A2K5X0Z2	1	1	1	0	1	1	1	0	1	1	1	0	1	0	1	0	1	1	1	0	0	1	1	0	0	1	0	0	1	1	1	0	0
9541	Macaca fascicularis	Macaca	Cercopithecidae	Primates	Mammalia	38420	Simian adenovirus 3	Q695Q9	A0A2K5U3B6	A0A2K5WCR2	A0A2K5V5I7	A0A2K5TTJ8	A0A2K5WCD3	A0A2K5UGE1	A0A2K5UWE2	A0A2K5X0Z2	1	1	1	0	1	0	1	0	1	1	1	0	1	1	1	0	1	0	1	0	0	0	0	0	1	1	1	0	0	0	0	0	0
9541	Macaca fascicularis	Macaca	Cercopithecidae	Primates	Mammalia	1907210	Human adenovirus sp.	A0A1Y1BYA0	A0A2K5U3B6	A0A2K5WCR2	A0A2K5V5I7	A0A2K5TTJ8	A0A2K5WCD3	A0A2K5UGE1	A0A2K5UWE2	A0A2K5X0Z2	1	1	1	0	1	1	1	0	1	1	1	0	1	0	1	0	1	1	1	0	0	1	1	0	1	1	0	0	1	1	1	0	0
9541	Macaca fascicularis	Macaca	Cercopithecidae	Primates	Mammalia	70333	Bovine adenovirus 4	Q997H2	A0A2K5U3B6	A0A2K5WCR2	A0A2K5V5I7	A0A2K5TTJ8	A0A2K5WCD3	A0A2K5UGE1	A0A2K5UWE2	A0A2K5X0Z2	1	0	1	0	0	0	1	0	1	0	1	0	1	0	1	0	1	0	1	0	0	0	0	0	1	0	1	0	0	0	0	0	0
9541	Macaca fascicularis	Macaca	Cercopithecidae	Primates	Mammalia	172861	Fowl aviadenovirus 5	R4N0P7	A0A2K5U3B6	A0A2K5WCR2	A0A2K5V5I7	A0A2K5TTJ8	A0A2K5WCD3	A0A2K5UGE1	A0A2K5UWE2	A0A2K5X0Z2	0	1	1	0	0	0	1	0	0	1	1	0	0	1	1	0	0	1	1	0	0	1	1	0	0	1	1	0	0	0	0	0	0
9541	Macaca fascicularis	Macaca	Cercopithecidae	Primates	Mammalia	10527	Human adenovirus D serotype 9	P68982	A0A2K5U3B6	A0A2K5WCR2	A0A2K5V5I7	A0A2K5TTJ8	A0A2K5WCD3	A0A2K5UGE1	A0A2K5UWE2	A0A2K5X0Z2	1	1	1	0	1	1	1	0	1	1	1	0	1	0	1	0	1	1	1	0	0	1	1	0	1	1	0	0	1	1	1	0	0
9541	Macaca fascicularis	Macaca	Cercopithecidae	Primates	Mammalia	262789	Human adenovirus 35+11	Q76I92	A0A2K5U3B6	A0A2K5WCR2	A0A2K5V5I7	A0A2K5TTJ8	A0A2K5WCD3	A0A2K5UGE1	A0A2K5UWE2	A0A2K5X0Z2	1	1	1	0	1	1	1	0	0	1	1	0	0	0	1	0	0	1	1	0	0	1	1	0	0	1	0	0	0	1	1	0	0
9541	Macaca fascicularis	Macaca	Cercopithecidae	Primates	Mammalia	111167	Bovine adenovirus 6	K9MNV0	A0A2K5U3B6	A0A2K5WCR2	A0A2K5V5I7	A0A2K5TTJ8	A0A2K5WCD3	A0A2K5UGE1	A0A2K5UWE2	A0A2K5X0Z2	1	1	1	0	1	0	1	0	1	0	1	0	1	1	1	0	1	0	1	0	0	0	1	0	1	1	1	0	0	0	0	0	0
9541	Macaca fascicularis	Macaca	Cercopithecidae	Primates	Mammalia	38430	Simian adenovirus 11	A0A0M4NHH9	A0A2K5U3B6	A0A2K5WCR2	A0A2K5V5I7	A0A2K5TTJ8	A0A2K5WCD3	A0A2K5UGE1	A0A2K5UWE2	A0A2K5X0Z2	1	1	1	0	1	0	1	0	0	1	1	0	1	1	1	0	1	1	1	0	0	0	0	0	1	1	1	0	0	0	0	0	1
9541	Macaca fascicularis	Macaca	Cercopithecidae	Primates	Mammalia	1521028	Human adenovirus 21a	A0A075IQB3	A0A2K5U3B6	A0A2K5WCR2	A0A2K5V5I7	A0A2K5TTJ8	A0A2K5WCD3	A0A2K5UGE1	A0A2K5UWE2	A0A2K5X0Z2	1	1	1	0	1	1	1	0	1	1	1	0	1	0	1	0	1	1	1	0	0	1	1	0	0	1	0	0	1	1	1	0	0
9541	Macaca fascicularis	Macaca	Cercopithecidae	Primates	Mammalia	175568	Simian adenovirus 24	Q6QP89	A0A2K5U3B6	A0A2K5WCR2	A0A2K5V5I7	A0A2K5TTJ8	A0A2K5WCD3	A0A2K5UGE1	A0A2K5UWE2	A0A2K5X0Z2	1	1	1	0	0	0	1	0	0	1	1	0	1	1	1	0	0	0	1	0	0	0	0	0	0	1	1	0	0	0	0	0	1
9541	Macaca fascicularis	Macaca	Cercopithecidae	Primates	Mammalia	107462	Human adenovirus 50	Q3ZKS7	A0A2K5U3B6	A0A2K5WCR2	A0A2K5V5I7	A0A2K5TTJ8	A0A2K5WCD3	A0A2K5UGE1	A0A2K5UWE2	A0A2K5X0Z2	1	1	1	0	1	1	1	0	1	1	1	0	1	0	1	0	1	1	1	0	0	1	1	0	0	1	0	0	1	1	1	0	0
9541	Macaca fascicularis	Macaca	Cercopithecidae	Primates	Mammalia	260047	Human adenovirus 3+7	R4HLK2	A0A2K5U3B6	A0A2K5WCR2	A0A2K5V5I7	A0A2K5TTJ8	A0A2K5WCD3	A0A2K5UGE1	A0A2K5UWE2	A0A2K5X0Z2	1	1	1	0	1	1	1	0	0	1	1	0	0	0	1	0	0	1	1	0	0	1	1	0	0	1	0	0	0	1	1	0	0
9541	Macaca fascicularis	Macaca	Cercopithecidae	Primates	Mammalia	46934	Human adenovirus 33	Q2Z0J7	A0A2K5U3B6	A0A2K5WCR2	A0A2K5V5I7	A0A2K5TTJ8	A0A2K5WCD3	A0A2K5UGE1	A0A2K5UWE2	A0A2K5X0Z2	1	1	1	0	1	1	1	0	0	1	1	0	1	0	1	0	0	1	1	0	0	1	1	0	0	1	0	0	1	1	1	0	0
9541	Macaca fascicularis	Macaca	Cercopithecidae	Primates	Mammalia	1408257	Turkey aviadenovirus 4	U5NHK6	A0A2K5U3B6	A0A2K5WCR2	A0A2K5V5I7	A0A2K5TTJ8	A0A2K5WCD3	A0A2K5UGE1	A0A2K5UWE2	A0A2K5X0Z2	1	1	1	0	0	0	1	0	1	1	1	0	1	1	1	0	1	0	1	0	0	0	1	0	1	1	1	0	0	0	0	0	0
9541	Macaca fascicularis	Macaca	Cercopithecidae	Primates	Mammalia	10535	unidentified adenovirus	A0A1L1Z7M7	A0A2K5U3B6	A0A2K5WCR2	A0A2K5V5I7	A0A2K5TTJ8	A0A2K5WCD3	A0A2K5UGE1	A0A2K5UWE2	A0A2K5X0Z2	1	1	1	0	1	1	1	0	1	0	1	0	1	0	1	0	1	1	1	0	0	1	1	0	0	1	0	0	1	1	1	0	0
9541	Macaca fascicularis	Macaca	Cercopithecidae	Primates	Mammalia	943083	California sea lion adenovirus 1	A0A0P0CY11	A0A2K5U3B6	A0A2K5WCR2	A0A2K5V5I7	A0A2K5TTJ8	A0A2K5WCD3	A0A2K5UGE1	A0A2K5UWE2	A0A2K5X0Z2	1	1	1	0	0	0	1	0	1	0	1	0	1	1	1	0	1	0	1	0	0	0	0	0	1	1	1	0	0	0	0	0	1
9541	Macaca fascicularis	Macaca	Cercopithecidae	Primates	Mammalia	46926	Human adenovirus 24	Q2Z0K3	A0A2K5U3B6	A0A2K5WCR2	A0A2K5V5I7	A0A2K5TTJ8	A0A2K5WCD3	A0A2K5UGE1	A0A2K5UWE2	A0A2K5X0Z2	1	1	1	0	1	1	1	0	0	1	1	0	1	0	1	0	0	1	1	0	0	1	1	0	0	0	0	0	1	1	1	0	0
9541	Macaca fascicularis	Macaca	Cercopithecidae	Primates	Mammalia	1159188	Simian adenovirus A1173	H9AAG4	A0A2K5U3B6	A0A2K5WCR2	A0A2K5V5I7	A0A2K5TTJ8	A0A2K5WCD3	A0A2K5UGE1	A0A2K5UWE2	A0A2K5X0Z2	1	1	1	0	0	0	1	0	0	0	1	0	1	1	1	0	1	0	1	0	0	0	1	0	1	1	1	0	0	0	0	0	0
9541	Macaca fascicularis	Macaca	Cercopithecidae	Primates	Mammalia	388609	Human adenovirus 22H8	C9S504	A0A2K5U3B6	A0A2K5WCR2	A0A2K5V5I7	A0A2K5TTJ8	A0A2K5WCD3	A0A2K5UGE1	A0A2K5UWE2	A0A2K5X0Z2	1	1	1	0	1	0	1	0	1	0	1	0	1	1	1	0	1	0	1	0	0	0	0	0	1	1	1	0	0	0	0	0	1
9541	Macaca fascicularis	Macaca	Cercopithecidae	Primates	Mammalia	41678	Turkey adenovirus 3	O56261	A0A2K5U3B6	A0A2K5WCR2	A0A2K5V5I7	A0A2K5TTJ8	A0A2K5WCD3	A0A2K5UGE1	A0A2K5UWE2	A0A2K5X0Z2	1	1	1	0	1	1	1	0	1	1	1	0	1	0	1	0	1	1	1	0	0	1	1	0	1	1	0	0	1	1	1	0	0
9541	Macaca fascicularis	Macaca	Cercopithecidae	Primates	Mammalia	10513	Canine adenovirus serotype 1 (strain Glaxo)	P22230	A0A2K5U3B6	A0A2K5WCR2	A0A2K5V5I7	A0A2K5TTJ8	A0A2K5WCD3	A0A2K5UGE1	A0A2K5UWE2	A0A2K5X0Z2	1	1	1	0	1	1	1	0	1	1	1	0	0	0	1	0	0	1	1	0	0	1	1	0	0	1	0	0	0	1	1	0	1
9541	Macaca fascicularis	Macaca	Cercopithecidae	Primates	Mammalia	1643649	Human adenovirus 71	T1UHQ0	A0A2K5U3B6	A0A2K5WCR2	A0A2K5V5I7	A0A2K5TTJ8	A0A2K5WCD3	A0A2K5UGE1	A0A2K5UWE2	A0A2K5X0Z2	1	1	1	0	1	0	1	0	1	1	1	0	1	1	1	0	1	1	1	0	0	0	0	0	1	1	1	0	0	0	0	0	1
9541	Macaca fascicularis	Macaca	Cercopithecidae	Primates	Mammalia	130309	Human mastadenovirus F	A0A191KT02	A0A2K5U3B6	A0A2K5WCR2	A0A2K5V5I7	A0A2K5TTJ8	A0A2K5WCD3	A0A2K5UGE1	A0A2K5UWE2	A0A2K5X0Z2	1	1	1	0	1	0	1	0	1	0	1	0	1	1	1	0	1	0	1	0	0	0	1	0	1	1	1	0	0	0	0	0	0
9541	Macaca fascicularis	Macaca	Cercopithecidae	Primates	Mammalia	2250215	Polar bear mastadenovirus 1	A0A2Z4QJC1	A0A2K5U3B6	A0A2K5WCR2	A0A2K5V5I7	A0A2K5TTJ8	A0A2K5WCD3	A0A2K5UGE1	A0A2K5UWE2	A0A2K5X0Z2	1	1	1	0	0	0	1	0	0	0	1	0	1	1	1	0	1	1	1	0	0	0	0	0	1	1	1	0	0	0	0	0	1
9541	Macaca fascicularis	Macaca	Cercopithecidae	Primates	Mammalia	28284	Human adenovirus F serotype 40	P18047	A0A2K5U3B6	A0A2K5WCR2	A0A2K5V5I7	A0A2K5TTJ8	A0A2K5WCD3	A0A2K5UGE1	A0A2K5UWE2	A0A2K5X0Z2	1	1	1	0	1	1	1	0	0	1	1	0	1	0	1	0	1	1	1	0	0	1	1	0	0	1	0	0	1	1	1	0	0
9541	Macaca fascicularis	Macaca	Cercopithecidae	Primates	Mammalia	1354736	Fowl adenovirus	A0A128A6F9	A0A2K5U3B6	A0A2K5WCR2	A0A2K5V5I7	A0A2K5TTJ8	A0A2K5WCD3	A0A2K5UGE1	A0A2K5UWE2	A0A2K5X0Z2	0	1	1	0	0	1	1	0	0	1	1	0	0	0	1	0	0	1	1	0	0	1	1	0	0	0	0	0	0	1	1	0	0
9541	Macaca fascicularis	Macaca	Cercopithecidae	Primates	Mammalia	39788	Bovine adenovirus C serotype 10	Q8QVG3	A0A2K5U3B6	A0A2K5WCR2	A0A2K5V5I7	A0A2K5TTJ8	A0A2K5WCD3	A0A2K5UGE1	A0A2K5UWE2	A0A2K5X0Z2	1	1	1	0	0	0	1	0	1	1	1	0	1	1	1	0	0	1	1	0	0	1	0	0	0	1	1	0	0	0	0	0	1
9541	Macaca fascicularis	Macaca	Cercopithecidae	Primates	Mammalia	1574629	Rhesus adenovirus 53	A0A0A1EX03	A0A2K5U3B6	A0A2K5WCR2	A0A2K5V5I7	A0A2K5TTJ8	A0A2K5WCD3	A0A2K5UGE1	A0A2K5UWE2	A0A2K5X0Z2	1	1	1	0	1	0	1	0	1	1	1	0	1	1	1	0	1	1	1	0	0	1	0	0	1	1	1	0	0	0	0	0	1
9541	Macaca fascicularis	Macaca	Cercopithecidae	Primates	Mammalia	2608978	Siadenovirus IDL19-3602	A0A5J6DCX8	A0A2K5U3B6	A0A2K5WCR2	A0A2K5V5I7	A0A2K5TTJ8	A0A2K5WCD3	A0A2K5UGE1	A0A2K5UWE2	A0A2K5X0Z2	1	1	1	0	1	1	1	0	0	1	1	0	0	0	1	0	0	0	1	0	0	1	1	0	0	0	0	0	0	1	1	0	0
9541	Macaca fascicularis	Macaca	Cercopithecidae	Primates	Mammalia	1069441	Human adenovirus 61	G1DE39	A0A2K5U3B6	A0A2K5WCR2	A0A2K5V5I7	A0A2K5TTJ8	A0A2K5WCD3	A0A2K5UGE1	A0A2K5UWE2	A0A2K5X0Z2	1	1	1	0	0	0	1	0	0	1	1	0	1	1	1	0	0	1	1	0	0	0	1	0	0	1	1	0	0	0	0	0	0
9541	Macaca fascicularis	Macaca	Cercopithecidae	Primates	Mammalia	130308	Human mastadenovirus E	A0A2R3WNY1	A0A2K5U3B6	A0A2K5WCR2	A0A2K5V5I7	A0A2K5TTJ8	A0A2K5WCD3	A0A2K5UGE1	A0A2K5UWE2	A0A2K5X0Z2	1	1	1	0	1	1	1	0	1	1	1	0	1	0	1	0	1	1	1	0	0	1	1	0	1	1	0	0	1	1	1	0	0
9541	Macaca fascicularis	Macaca	Cercopithecidae	Primates	Mammalia	1520002	Raptor adenovirus 1	F4MI11	A0A2K5U3B6	A0A2K5WCR2	A0A2K5V5I7	A0A2K5TTJ8	A0A2K5WCD3	A0A2K5UGE1	A0A2K5UWE2	A0A2K5X0Z2	1	1	1	0	1	1	1	0	1	1	1	0	1	0	1	0	1	1	1	0	0	1	1	0	0	1	0	0	1	1	1	0	0
9541	Macaca fascicularis	Macaca	Cercopithecidae	Primates	Mammalia	740971	Bat mastadenovirus	A0A3G9EJQ9	A0A2K5U3B6	A0A2K5WCR2	A0A2K5V5I7	A0A2K5TTJ8	A0A2K5WCD3	A0A2K5UGE1	A0A2K5UWE2	A0A2K5X0Z2	1	1	1	0	1	0	1	0	0	1	1	0	1	1	1	0	1	1	1	0	0	0	0	0	1	1	1	0	0	0	0	0	1
9541	Macaca fascicularis	Macaca	Cercopithecidae	Primates	Mammalia	2064740	Rhesus adenovirus 64	A0A2H5AIN8	A0A2K5U3B6	A0A2K5WCR2	A0A2K5V5I7	A0A2K5TTJ8	A0A2K5WCD3	A0A2K5UGE1	A0A2K5UWE2	A0A2K5X0Z2	1	1	1	0	0	0	1	0	1	1	1	0	1	1	1	0	1	1	1	0	0	1	1	0	1	1	1	0	0	0	0	0	0
9541	Macaca fascicularis	Macaca	Cercopithecidae	Primates	Mammalia	172859	Fowl aviadenovirus 2	A0A191ULG6	A0A2K5U3B6	A0A2K5WCR2	A0A2K5V5I7	A0A2K5TTJ8	A0A2K5WCD3	A0A2K5UGE1	A0A2K5UWE2	A0A2K5X0Z2	1	1	1	0	0	0	1	0	0	1	1	0	1	1	1	0	0	1	1	0	0	0	0	0	1	1	1	0	0	0	0	0	0
9541	Macaca fascicularis	Macaca	Cercopithecidae	Primates	Mammalia	650127	Human adenovirus D37H17	C8ZJU4	A0A2K5U3B6	A0A2K5WCR2	A0A2K5V5I7	A0A2K5TTJ8	A0A2K5WCD3	A0A2K5UGE1	A0A2K5UWE2	A0A2K5X0Z2	1	1	1	0	1	1	1	0	1	1	1	0	1	0	1	0	1	1	1	0	0	1	1	0	1	1	0	0	1	1	1	0	0
9541	Macaca fascicularis	Macaca	Cercopithecidae	Primates	Mammalia	10514	Canine adenovirus serotype 2	V9XSE0	A0A2K5U3B6	A0A2K5WCR2	A0A2K5V5I7	A0A2K5TTJ8	A0A2K5WCD3	A0A2K5UGE1	A0A2K5UWE2	A0A2K5X0Z2	1	1	1	0	0	0	1	0	0	1	1	0	1	1	1	0	0	1	1	0	0	1	1	0	1	1	1	0	0	0	0	0	0
9541	Macaca fascicularis	Macaca	Cercopithecidae	Primates	Mammalia	1520004	Skua adenovirus 1	G9B6L5	A0A2K5U3B6	A0A2K5WCR2	A0A2K5V5I7	A0A2K5TTJ8	A0A2K5WCD3	A0A2K5UGE1	A0A2K5UWE2	A0A2K5X0Z2	1	0	1	0	0	0	1	0	0	0	1	0	1	1	1	0	1	0	1	0	0	0	0	0	1	1	1	0	0	0	0	0	1
9541	Macaca fascicularis	Macaca	Cercopithecidae	Primates	Mammalia	696069	Bat adenovirus 2	G1FQN7	A0A2K5U3B6	A0A2K5WCR2	A0A2K5V5I7	A0A2K5TTJ8	A0A2K5WCD3	A0A2K5UGE1	A0A2K5UWE2	A0A2K5X0Z2	1	1	1	0	0	0	1	0	0	1	1	0	1	1	1	0	0	1	1	0	0	0	0	0	1	1	1	0	0	0	0	0	0
9541	Macaca fascicularis	Macaca	Cercopithecidae	Primates	Mammalia	1408258	Turkey aviadenovirus 5	U5NEM9	A0A2K5U3B6	A0A2K5WCR2	A0A2K5V5I7	A0A2K5TTJ8	A0A2K5WCD3	A0A2K5UGE1	A0A2K5UWE2	A0A2K5X0Z2	0	1	1	0	0	0	1	0	0	1	1	0	0	1	1	0	0	1	1	0	0	0	0	0	0	1	1	0	0	0	0	0	0
9541	Macaca fascicularis	Macaca	Cercopithecidae	Primates	Mammalia	2064730	Rhesus adenovirus 54	A0A2H5AI03	A0A2K5U3B6	A0A2K5WCR2	A0A2K5V5I7	A0A2K5TTJ8	A0A2K5WCD3	A0A2K5UGE1	A0A2K5UWE2	A0A2K5X0Z2	1	1	1	0	1	0	1	0	1	1	1	0	1	1	1	0	1	1	1	0	0	1	0	0	1	1	1	0	0	0	0	0	1
9541	Macaca fascicularis	Macaca	Cercopithecidae	Primates	Mammalia	2169709	Psittacine aviadenovirus B	A0A1P8SW84	A0A2K5U3B6	A0A2K5WCR2	A0A2K5V5I7	A0A2K5TTJ8	A0A2K5WCD3	A0A2K5UGE1	A0A2K5UWE2	A0A2K5X0Z2	1	1	1	0	1	0	1	0	1	1	1	0	1	1	1	0	0	1	1	0	0	0	1	0	0	1	1	0	0	0	0	0	0
9541	Macaca fascicularis	Macaca	Cercopithecidae	Primates	Mammalia	35267	Porcine adenovirus B serotype 4	A0A0U3SAR0	A0A2K5U3B6	A0A2K5WCR2	A0A2K5V5I7	A0A2K5TTJ8	A0A2K5WCD3	A0A2K5UGE1	A0A2K5UWE2	A0A2K5X0Z2	1	1	1	0	1	0	1	0	1	0	1	0	1	1	1	0	1	0	1	0	0	0	1	0	1	1	1	0	0	0	0	0	0
9541	Macaca fascicularis	Macaca	Cercopithecidae	Primates	Mammalia	814922	Human adenovirus 14p1	D6BP13	A0A2K5U3B6	A0A2K5WCR2	A0A2K5V5I7	A0A2K5TTJ8	A0A2K5WCD3	A0A2K5UGE1	A0A2K5UWE2	A0A2K5X0Z2	1	1	1	0	1	1	1	0	0	1	1	0	0	0	1	0	0	1	1	0	0	1	1	0	0	1	0	0	0	1	1	0	0
9541	Macaca fascicularis	Macaca	Cercopithecidae	Primates	Mammalia	310800	Human adenovirus 7l	310800	A0A2K5U3B6	A0A2K5WCR2	A0A2K5V5I7	A0A2K5TTJ8	A0A2K5WCD3	A0A2K5UGE1	A0A2K5UWE2	A0A2K5X0Z2	0	0	0	0	0	0	0	0	0	0	0	0	0	0	0	0	0	0	0	0	0	0	0	0	0	0	0	0	0	0	0	0	0
9541	Macaca fascicularis	Macaca	Cercopithecidae	Primates	Mammalia	880565	Human adenovirus 56	E1AI37	A0A2K5U3B6	A0A2K5WCR2	A0A2K5V5I7	A0A2K5TTJ8	A0A2K5WCD3	A0A2K5UGE1	A0A2K5UWE2	A0A2K5X0Z2	1	1	1	0	1	1	1	0	1	1	1	0	1	0	1	0	1	1	1	0	0	1	1	0	1	1	0	0	1	1	1	0	0
9541	Macaca fascicularis	Macaca	Cercopithecidae	Primates	Mammalia	2601527	Ovine adenovirus 8	A0A5B8MAV1	A0A2K5U3B6	A0A2K5WCR2	A0A2K5V5I7	A0A2K5TTJ8	A0A2K5WCD3	A0A2K5UGE1	A0A2K5UWE2	A0A2K5X0Z2	1	0	1	0	1	0	1	0	1	0	1	0	1	0	1	0	0	0	1	0	0	0	0	0	0	0	1	0	0	0	0	0	1
9541	Macaca fascicularis	Macaca	Cercopithecidae	Primates	Mammalia	130329	Duck adenovirus 1	A0A482J640	A0A2K5U3B6	A0A2K5WCR2	A0A2K5V5I7	A0A2K5TTJ8	A0A2K5WCD3	A0A2K5UGE1	A0A2K5UWE2	A0A2K5X0Z2	1	1	1	0	1	1	1	0	0	1	1	0	0	0	1	0	1	1	1	0	0	1	1	0	0	1	1	0	0	1	1	0	0
9541	Macaca fascicularis	Macaca	Cercopithecidae	Primates	Mammalia	573199	Murine adenovirus 3	C3SAV4	A0A2K5U3B6	A0A2K5WCR2	A0A2K5V5I7	A0A2K5TTJ8	A0A2K5WCD3	A0A2K5UGE1	A0A2K5UWE2	A0A2K5X0Z2	1	1	1	0	1	0	1	0	1	1	1	0	1	1	1	0	1	1	1	0	0	0	0	0	1	1	1	0	0	0	0	0	1
9541	Macaca fascicularis	Macaca	Cercopithecidae	Primates	Mammalia	46938	Human adenovirus 43	M0QVJ5	A0A2K5U3B6	A0A2K5WCR2	A0A2K5V5I7	A0A2K5TTJ8	A0A2K5WCD3	A0A2K5UGE1	A0A2K5UWE2	A0A2K5X0Z2	1	1	1	0	1	1	1	0	0	1	1	0	1	0	1	0	1	1	1	0	0	1	1	0	0	1	0	0	1	1	1	0	0
9541	Macaca fascicularis	Macaca	Cercopithecidae	Primates	Mammalia	931972	Murine adenovirus 2	E7CH51	A0A2K5U3B6	A0A2K5WCR2	A0A2K5V5I7	A0A2K5TTJ8	A0A2K5WCD3	A0A2K5UGE1	A0A2K5UWE2	A0A2K5X0Z2	0	1	1	0	0	0	1	0	0	1	1	0	0	1	1	0	0	1	1	0	0	1	0	0	0	1	1	0	0	0	0	0	0
9541	Macaca fascicularis	Macaca	Cercopithecidae	Primates	Mammalia	316517	Human adenovirus 7p	Q508T0	A0A2K5U3B6	A0A2K5WCR2	A0A2K5V5I7	A0A2K5TTJ8	A0A2K5WCD3	A0A2K5UGE1	A0A2K5UWE2	A0A2K5X0Z2	1	1	1	0	1	1	1	0	0	1	1	0	0	0	1	0	0	1	1	0	0	1	1	0	0	1	0	0	0	1	1	0	0
9541	Macaca fascicularis	Macaca	Cercopithecidae	Primates	Mammalia	585059	Simian adenovirus 20	F6KSW0	A0A2K5U3B6	A0A2K5WCR2	A0A2K5V5I7	A0A2K5TTJ8	A0A2K5WCD3	A0A2K5UGE1	A0A2K5UWE2	A0A2K5X0Z2	1	1	1	0	1	0	1	0	1	1	1	0	1	1	1	0	1	0	1	0	0	0	0	0	1	1	1	0	0	0	0	0	1
9541	Macaca fascicularis	Macaca	Cercopithecidae	Primates	Mammalia	129951	Human mastadenovirus C	J7IEE1	A0A2K5U3B6	A0A2K5WCR2	A0A2K5V5I7	A0A2K5TTJ8	A0A2K5WCD3	A0A2K5UGE1	A0A2K5UWE2	A0A2K5X0Z2	1	1	1	0	1	1	1	0	1	1	1	0	1	0	1	0	1	1	1	0	0	1	1	0	0	1	0	0	1	1	1	0	0
9541	Macaca fascicularis	Macaca	Cercopithecidae	Primates	Mammalia	1560346	Simian adenovirus DM-2014	A0A097IWB0	A0A2K5U3B6	A0A2K5WCR2	A0A2K5V5I7	A0A2K5TTJ8	A0A2K5WCD3	A0A2K5UGE1	A0A2K5UWE2	A0A2K5X0Z2	1	1	1	0	1	0	1	0	1	1	1	0	1	1	1	0	1	0	1	0	0	0	1	0	1	1	1	0	0	0	0	0	0
9541	Macaca fascicularis	Macaca	Cercopithecidae	Primates	Mammalia	343462	Human adenovirus B serotype 11 (strain Slobiski)	P35774	A0A2K5U3B6	A0A2K5WCR2	A0A2K5V5I7	A0A2K5TTJ8	A0A2K5WCD3	A0A2K5UGE1	A0A2K5UWE2	A0A2K5X0Z2	1	1	1	0	1	1	1	0	0	1	1	0	0	0	1	0	1	1	1	0	0	1	1	0	0	1	0	0	0	1	1	0	0
9541	Macaca fascicularis	Macaca	Cercopithecidae	Primates	Mammalia	2461378	Human adenovirus 86	A0A3G8W3T5	A0A2K5U3B6	A0A2K5WCR2	A0A2K5V5I7	A0A2K5TTJ8	A0A2K5WCD3	A0A2K5UGE1	A0A2K5UWE2	A0A2K5X0Z2	1	1	1	0	0	0	1	0	0	1	1	0	1	1	1	0	1	0	1	0	0	0	0	0	1	1	1	0	0	0	0	0	1
9541	Macaca fascicularis	Macaca	Cercopithecidae	Primates	Mammalia	308444	Human adenovirus D serotype 15/H9	P68983	A0A2K5U3B6	A0A2K5WCR2	A0A2K5V5I7	A0A2K5TTJ8	A0A2K5WCD3	A0A2K5UGE1	A0A2K5UWE2	A0A2K5X0Z2	1	1	1	0	1	1	1	0	1	1	1	0	1	0	1	0	1	1	1	0	0	1	1	0	1	0	0	0	1	1	1	0	0
9541	Macaca fascicularis	Macaca	Cercopithecidae	Primates	Mammalia	172857	Fowl aviadenovirus 11	M4GPH0	A0A2K5U3B6	A0A2K5WCR2	A0A2K5V5I7	A0A2K5TTJ8	A0A2K5WCD3	A0A2K5UGE1	A0A2K5UWE2	A0A2K5X0Z2	0	1	1	0	0	1	1	0	0	1	1	0	0	0	1	0	0	1	1	0	0	1	1	0	0	0	0	0	0	1	1	0	0
9541	Macaca fascicularis	Macaca	Cercopithecidae	Primates	Mammalia	114430	Ovine adenovirus D serotype 7 (isolate OAV287)	Q83893	A0A2K5U3B6	A0A2K5WCR2	A0A2K5V5I7	A0A2K5TTJ8	A0A2K5WCD3	A0A2K5UGE1	A0A2K5UWE2	A0A2K5X0Z2	1	0	1	0	1	0	1	0	1	0	1	0	1	1	1	0	1	0	1	0	0	0	1	0	1	1	1	0	0	0	0	0	0
9541	Macaca fascicularis	Macaca	Cercopithecidae	Primates	Mammalia	1159191	Simian adenovirus A1296	H9AAR1	A0A2K5U3B6	A0A2K5WCR2	A0A2K5V5I7	A0A2K5TTJ8	A0A2K5WCD3	A0A2K5UGE1	A0A2K5UWE2	A0A2K5X0Z2	1	1	1	0	0	0	1	0	0	1	1	0	0	1	1	0	0	0	1	0	0	0	1	0	0	1	1	0	0	0	0	0	1
9541	Macaca fascicularis	Macaca	Cercopithecidae	Primates	Mammalia	1930638	Human adenovirus B79	A0A1L7NRN8	A0A2K5U3B6	A0A2K5WCR2	A0A2K5V5I7	A0A2K5TTJ8	A0A2K5WCD3	A0A2K5UGE1	A0A2K5UWE2	A0A2K5X0Z2	1	1	1	0	1	1	1	0	0	1	1	0	0	0	1	0	0	1	1	0	0	1	1	0	0	1	0	0	0	1	1	0	0
9541	Macaca fascicularis	Macaca	Cercopithecidae	Primates	Mammalia	1788436	Bat mastadenovirus WIV9	A0A163HIW8	A0A2K5U3B6	A0A2K5WCR2	A0A2K5V5I7	A0A2K5TTJ8	A0A2K5WCD3	A0A2K5UGE1	A0A2K5UWE2	A0A2K5X0Z2	1	1	1	0	1	0	1	0	1	0	1	0	1	1	1	0	1	0	1	0	0	0	0	0	1	1	1	0	0	0	0	0	1
9541	Macaca fascicularis	Macaca	Cercopithecidae	Primates	Mammalia	67603	Equine adenovirus B serotype 2	A0A0K1DBU9	A0A2K5U3B6	A0A2K5WCR2	A0A2K5V5I7	A0A2K5TTJ8	A0A2K5WCD3	A0A2K5UGE1	A0A2K5UWE2	A0A2K5X0Z2	1	1	1	0	1	1	1	0	1	1	1	0	0	0	1	0	1	1	1	0	0	1	1	0	0	1	0	0	0	1	1	0	1
9541	Macaca fascicularis	Macaca	Cercopithecidae	Primates	Mammalia	650122	Human adenovirus D15H9	C8ZJT9	A0A2K5U3B6	A0A2K5WCR2	A0A2K5V5I7	A0A2K5TTJ8	A0A2K5WCD3	A0A2K5UGE1	A0A2K5UWE2	A0A2K5X0Z2	1	1	1	0	1	1	1	0	1	1	1	0	1	0	1	0	1	1	1	0	0	1	1	0	1	1	0	0	1	1	1	0	0
9541	Macaca fascicularis	Macaca	Cercopithecidae	Primates	Mammalia	10546	Bovine adenovirus 1	O71201	A0A2K5U3B6	A0A2K5WCR2	A0A2K5V5I7	A0A2K5TTJ8	A0A2K5WCD3	A0A2K5UGE1	A0A2K5UWE2	A0A2K5X0Z2	1	0	1	0	1	0	1	0	1	0	1	0	1	0	1	0	1	0	1	0	0	0	0	0	1	0	1	0	0	0	0	0	1
9541	Macaca fascicularis	Macaca	Cercopithecidae	Primates	Mammalia	10521	Human adenovirus 14	Q8V791	A0A2K5U3B6	A0A2K5WCR2	A0A2K5V5I7	A0A2K5TTJ8	A0A2K5WCD3	A0A2K5UGE1	A0A2K5UWE2	A0A2K5X0Z2	1	1	1	0	1	1	1	0	0	1	1	0	0	0	1	0	0	1	1	0	0	1	1	0	0	1	0	0	0	1	1	0	0
9541	Macaca fascicularis	Macaca	Cercopithecidae	Primates	Mammalia	10521	Human adenovirus 14	Q8V791	A0A2K5U3B6	A0A2K5WCR2	A0A2K5V5I7	A0A2K5TTJ8	A0A2K5WCD3	A0A2K5UGE1	A0A2K5UWE2	A0A2K5X0Z2	1	1	1	0	1	1	1	0	0	1	1	0	0	0	1	0	0	1	1	0	0	1	1	0	0	1	0	0	0	1	1	0	0
9541	Macaca fascicularis	Macaca	Cercopithecidae	Primates	Mammalia	46930	Human adenovirus 28	O56784	A0A2K5U3B6	A0A2K5WCR2	A0A2K5V5I7	A0A2K5TTJ8	A0A2K5WCD3	A0A2K5UGE1	A0A2K5UWE2	A0A2K5X0Z2	1	1	1	0	1	1	1	0	0	1	1	0	0	0	1	0	0	1	1	0	0	1	1	0	0	1	0	0	0	1	1	0	0
9541	Macaca fascicularis	Macaca	Cercopithecidae	Primates	Mammalia	172860	Fowl aviadenovirus 3	A0A191ULP1	A0A2K5U3B6	A0A2K5WCR2	A0A2K5V5I7	A0A2K5TTJ8	A0A2K5WCD3	A0A2K5UGE1	A0A2K5UWE2	A0A2K5X0Z2	1	1	1	0	0	0	1	0	1	1	1	0	1	1	1	0	0	0	1	0	0	1	0	0	1	1	1	0	0	0	0	0	0
9541	Macaca fascicularis	Macaca	Cercopithecidae	Primates	Mammalia	10553	Fowl adenovirus A serotype 1 (strain CELO / Phelps)	D6PSN1	A0A2K5U3B6	A0A2K5WCR2	A0A2K5V5I7	A0A2K5TTJ8	A0A2K5WCD3	A0A2K5UGE1	A0A2K5UWE2	A0A2K5X0Z2	0	1	1	0	0	1	1	0	0	1	1	0	0	0	1	0	0	1	1	0	0	1	1	0	0	0	0	0	0	1	1	0	0
9541	Macaca fascicularis	Macaca	Cercopithecidae	Primates	Mammalia	1159187	Simian adenovirus A1163	H9AAD0	A0A2K5U3B6	A0A2K5WCR2	A0A2K5V5I7	A0A2K5TTJ8	A0A2K5WCD3	A0A2K5UGE1	A0A2K5UWE2	A0A2K5X0Z2	1	1	1	0	0	0	1	0	0	0	1	0	1	1	1	0	0	0	1	0	0	0	1	0	0	1	1	0	0	0	0	0	0
9541	Macaca fascicularis	Macaca	Cercopithecidae	Primates	Mammalia	2064742	Rhesus adenovirus 66	A0A2H5AIT5	A0A2K5U3B6	A0A2K5WCR2	A0A2K5V5I7	A0A2K5TTJ8	A0A2K5WCD3	A0A2K5UGE1	A0A2K5UWE2	A0A2K5X0Z2	1	1	1	0	0	0	1	0	1	1	1	0	1	1	1	0	1	1	1	0	0	1	1	0	1	1	1	0	0	0	0	0	0
9541	Macaca fascicularis	Macaca	Cercopithecidae	Primates	Mammalia	2064731	Rhesus adenovirus 55	A0A2H5AI22	A0A2K5U3B6	A0A2K5WCR2	A0A2K5V5I7	A0A2K5TTJ8	A0A2K5WCD3	A0A2K5UGE1	A0A2K5UWE2	A0A2K5X0Z2	1	1	1	0	1	0	1	0	1	1	1	0	1	1	1	0	1	0	1	0	0	0	0	0	1	1	1	0	0	0	0	0	1
9541	Macaca fascicularis	Macaca	Cercopithecidae	Primates	Mammalia	651580	Human adenovirus 54	B9A5P2	A0A2K5U3B6	A0A2K5WCR2	A0A2K5V5I7	A0A2K5TTJ8	A0A2K5WCD3	A0A2K5UGE1	A0A2K5UWE2	A0A2K5X0Z2	1	1	1	0	1	1	1	0	1	1	1	0	1	0	1	0	1	1	1	0	0	1	1	0	1	1	0	0	1	1	1	0	0
9541	Macaca fascicularis	Macaca	Cercopithecidae	Primates	Mammalia	46927	Human adenovirus 25	Q2Z0K2	A0A2K5U3B6	A0A2K5WCR2	A0A2K5V5I7	A0A2K5TTJ8	A0A2K5WCD3	A0A2K5UGE1	A0A2K5UWE2	A0A2K5X0Z2	1	1	1	0	1	1	1	0	0	1	1	0	0	0	1	0	1	1	1	0	0	1	1	0	0	1	0	0	0	1	1	0	0
9541	Macaca fascicularis	Macaca	Cercopithecidae	Primates	Mammalia	1145295	Human adenovirus 64	H6WWB5	A0A2K5U3B6	A0A2K5WCR2	A0A2K5V5I7	A0A2K5TTJ8	A0A2K5WCD3	A0A2K5UGE1	A0A2K5UWE2	A0A2K5X0Z2	1	1	1	0	1	1	1	0	1	1	1	0	1	0	1	0	1	1	1	0	0	1	1	0	1	1	0	0	1	1	1	0	0
9541	Macaca fascicularis	Macaca	Cercopithecidae	Primates	Mammalia	2169706	Deer atadenovirus A	A0A515MFS4	A0A2K5U3B6	A0A2K5WCR2	A0A2K5V5I7	A0A2K5TTJ8	A0A2K5WCD3	A0A2K5UGE1	A0A2K5UWE2	A0A2K5X0Z2	1	1	1	0	0	0	1	0	1	0	1	0	1	1	1	0	1	0	1	0	0	0	0	0	1	1	1	0	0	0	0	0	1
9541	Macaca fascicularis	Macaca	Cercopithecidae	Primates	Mammalia	326124	Human adenovirus 7d2	Q508R4	A0A2K5U3B6	A0A2K5WCR2	A0A2K5V5I7	A0A2K5TTJ8	A0A2K5WCD3	A0A2K5UGE1	A0A2K5UWE2	A0A2K5X0Z2	1	1	1	0	1	1	1	0	0	1	1	0	0	0	1	0	0	1	1	0	0	1	1	0	0	1	0	0	0	1	1	0	0
9541	Macaca fascicularis	Macaca	Cercopithecidae	Primates	Mammalia	2064733	Rhesus adenovirus 57	A0A2H5AI67	A0A2K5U3B6	A0A2K5WCR2	A0A2K5V5I7	A0A2K5TTJ8	A0A2K5WCD3	A0A2K5UGE1	A0A2K5UWE2	A0A2K5X0Z2	1	1	1	0	1	0	1	0	1	1	1	0	1	1	1	0	1	0	1	0	0	0	0	0	1	1	1	0	0	0	0	0	1
9541	Macaca fascicularis	Macaca	Cercopithecidae	Primates	Mammalia	650123	Human adenovirus D17H29	C8ZJU0	A0A2K5U3B6	A0A2K5WCR2	A0A2K5V5I7	A0A2K5TTJ8	A0A2K5WCD3	A0A2K5UGE1	A0A2K5UWE2	A0A2K5X0Z2	1	1	1	0	1	1	1	0	0	1	1	0	1	0	1	0	1	1	1	0	0	1	1	0	0	1	0	0	0	1	1	0	0
9541	Macaca fascicularis	Macaca	Cercopithecidae	Primates	Mammalia	2170000	Deer mastadenovirus B	A0A1Y0B6I6	A0A2K5U3B6	A0A2K5WCR2	A0A2K5V5I7	A0A2K5TTJ8	A0A2K5WCD3	A0A2K5UGE1	A0A2K5UWE2	A0A2K5X0Z2	1	1	1	0	1	1	1	0	1	1	1	0	1	0	1	0	1	1	1	0	0	1	1	0	0	1	0	0	1	1	1	0	0
9541	Macaca fascicularis	Macaca	Cercopithecidae	Primates	Mammalia	28276	Human adenovirus D serotype 15	Q76QY0	A0A2K5U3B6	A0A2K5WCR2	A0A2K5V5I7	A0A2K5TTJ8	A0A2K5WCD3	A0A2K5UGE1	A0A2K5UWE2	A0A2K5X0Z2	1	1	1	0	1	0	1	0	1	1	1	0	1	1	1	0	1	0	1	0	0	0	0	0	1	1	1	0	0	0	0	0	1
9541	Macaca fascicularis	Macaca	Cercopithecidae	Primates	Mammalia	2039267	Eidolon helvum adenovirus	A0A348FKH7	A0A2K5U3B6	A0A2K5WCR2	A0A2K5V5I7	A0A2K5TTJ8	A0A2K5WCD3	A0A2K5UGE1	A0A2K5UWE2	A0A2K5X0Z2	1	1	1	0	1	1	1	0	0	1	1	0	0	0	1	0	1	1	1	0	0	1	1	0	0	1	0	0	0	1	1	0	0
9541	Macaca fascicularis	Macaca	Cercopithecidae	Primates	Mammalia	39641	Human adenovirus 48	Q2Z0I7	A0A2K5U3B6	A0A2K5WCR2	A0A2K5V5I7	A0A2K5TTJ8	A0A2K5WCD3	A0A2K5UGE1	A0A2K5UWE2	A0A2K5X0Z2	1	1	1	0	1	1	1	0	1	0	1	0	1	0	1	0	0	1	1	0	0	0	1	0	0	1	0	0	1	1	1	0	0
9541	Macaca fascicularis	Macaca	Cercopithecidae	Primates	Mammalia	1643781	Human adenovirus 4p	A0A3G9CMS6	A0A2K5U3B6	A0A2K5WCR2	A0A2K5V5I7	A0A2K5TTJ8	A0A2K5WCD3	A0A2K5UGE1	A0A2K5UWE2	A0A2K5X0Z2	1	1	1	0	1	1	1	0	0	1	1	0	1	0	1	0	1	1	1	0	0	1	1	0	0	1	0	0	1	1	1	0	0
9541	Macaca fascicularis	Macaca	Cercopithecidae	Primates	Mammalia	2064736	Rhesus adenovirus 60	A0A2H5AIE5	A0A2K5U3B6	A0A2K5WCR2	A0A2K5V5I7	A0A2K5TTJ8	A0A2K5WCD3	A0A2K5UGE1	A0A2K5UWE2	A0A2K5X0Z2	1	1	1	0	0	0	1	0	1	1	1	0	1	1	1	0	1	1	1	0	0	1	1	0	1	1	1	0	0	0	0	0	0
9541	Macaca fascicularis	Macaca	Cercopithecidae	Primates	Mammalia	130310	Human mastadenovirus D	A0A3S6PYI6	A0A2K5U3B6	A0A2K5WCR2	A0A2K5V5I7	A0A2K5TTJ8	A0A2K5WCD3	A0A2K5UGE1	A0A2K5UWE2	A0A2K5X0Z2	0	1	1	0	0	1	1	0	0	1	1	0	0	0	1	0	0	1	1	0	0	1	1	0	0	1	0	0	0	1	1	0	0
9541	Macaca fascicularis	Macaca	Cercopithecidae	Primates	Mammalia	46924	Human adenovirus 22	B5BQ06	A0A2K5U3B6	A0A2K5WCR2	A0A2K5V5I7	A0A2K5TTJ8	A0A2K5WCD3	A0A2K5UGE1	A0A2K5UWE2	A0A2K5X0Z2	0	1	1	0	0	1	1	0	0	1	1	0	0	0	1	0	0	1	1	0	0	1	1	0	0	1	0	0	0	1	1	0	0
9541	Macaca fascicularis	Macaca	Cercopithecidae	Primates	Mammalia	2064743	Rhesus adenovirus 67	A0A2H5AIY5	A0A2K5U3B6	A0A2K5WCR2	A0A2K5V5I7	A0A2K5TTJ8	A0A2K5WCD3	A0A2K5UGE1	A0A2K5UWE2	A0A2K5X0Z2	1	1	1	0	1	0	1	0	1	1	1	0	1	1	1	0	1	0	1	0	0	0	0	0	1	1	1	0	0	0	0	0	1
9541	Macaca fascicularis	Macaca	Cercopithecidae	Primates	Mammalia	190062	Fowl aviadenovirus B	H8WR01	A0A2K5U3B6	A0A2K5WCR2	A0A2K5V5I7	A0A2K5TTJ8	A0A2K5WCD3	A0A2K5UGE1	A0A2K5UWE2	A0A2K5X0Z2	0	1	1	0	0	1	1	0	0	1	1	0	0	0	1	0	0	1	1	0	0	1	1	0	0	1	1	0	0	1	1	0	0
9541	Macaca fascicularis	Macaca	Cercopithecidae	Primates	Mammalia	874272	Lizard adenovirus 2	A0A076FTG7	A0A2K5U3B6	A0A2K5WCR2	A0A2K5V5I7	A0A2K5TTJ8	A0A2K5WCD3	A0A2K5UGE1	A0A2K5UWE2	A0A2K5X0Z2	1	1	1	0	0	0	1	0	1	1	1	0	1	1	1	0	0	0	1	0	0	0	0	0	0	1	1	0	0	0	0	0	1
9541	Macaca fascicularis	Macaca	Cercopithecidae	Primates	Mammalia	1146874	Bat mastadenovirus B	A0A4Y5SZJ8	A0A2K5U3B6	A0A2K5WCR2	A0A2K5V5I7	A0A2K5TTJ8	A0A2K5WCD3	A0A2K5UGE1	A0A2K5UWE2	A0A2K5X0Z2	1	1	1	0	0	0	1	0	0	1	1	0	1	1	1	0	0	1	1	0	0	0	0	0	1	1	1	0	0	0	0	0	0
9541	Macaca fascicularis	Macaca	Cercopithecidae	Primates	Mammalia	994672	Titi monkey adenovirus ECC-2011	G0ZAJ9	A0A2K5U3B6	A0A2K5WCR2	A0A2K5V5I7	A0A2K5TTJ8	A0A2K5WCD3	A0A2K5UGE1	A0A2K5UWE2	A0A2K5X0Z2	1	1	1	0	1	0	1	0	0	1	1	0	1	1	1	0	0	1	1	0	0	0	0	0	0	1	1	0	0	0	0	0	1
9541	Macaca fascicularis	Macaca	Cercopithecidae	Primates	Mammalia	1461395	Human adenovirus 11+34	W6EK83	A0A2K5U3B6	A0A2K5WCR2	A0A2K5V5I7	A0A2K5TTJ8	A0A2K5WCD3	A0A2K5UGE1	A0A2K5UWE2	A0A2K5X0Z2	1	1	1	0	1	1	1	0	0	1	1	0	0	0	1	0	0	1	1	0	0	1	1	0	0	1	0	0	0	1	1	0	0
9541	Macaca fascicularis	Macaca	Cercopithecidae	Primates	Mammalia	1159194	Simian adenovirus A1335	H9AB09	A0A2K5U3B6	A0A2K5WCR2	A0A2K5V5I7	A0A2K5TTJ8	A0A2K5WCD3	A0A2K5UGE1	A0A2K5UWE2	A0A2K5X0Z2	1	1	1	0	0	0	1	0	0	0	1	0	1	1	1	0	0	0	1	0	0	0	1	0	0	1	1	0	0	0	0	0	0
9541	Macaca fascicularis	Macaca	Cercopithecidae	Primates	Mammalia	1788432	Bat mastadenovirus WIV10	A0A163HK55	A0A2K5U3B6	A0A2K5WCR2	A0A2K5V5I7	A0A2K5TTJ8	A0A2K5WCD3	A0A2K5UGE1	A0A2K5UWE2	A0A2K5X0Z2	1	1	1	0	1	0	1	0	1	1	1	0	1	1	1	0	1	0	1	0	0	0	1	0	1	1	1	0	0	0	0	0	0
9541	Macaca fascicularis	Macaca	Cercopithecidae	Primates	Mammalia	10533	Human adenovirus C serotype 1	Q76DN7	A0A2K5U3B6	A0A2K5WCR2	A0A2K5V5I7	A0A2K5TTJ8	A0A2K5WCD3	A0A2K5UGE1	A0A2K5UWE2	A0A2K5X0Z2	1	1	1	0	1	1	1	0	0	1	1	0	0	0	1	0	0	1	1	0	0	1	1	0	0	1	1	0	0	1	1	0	0
9541	Macaca fascicularis	Macaca	Cercopithecidae	Primates	Mammalia	28278	Human adenovirus 19	Q80S16	A0A2K5U3B6	A0A2K5WCR2	A0A2K5V5I7	A0A2K5TTJ8	A0A2K5WCD3	A0A2K5UGE1	A0A2K5UWE2	A0A2K5X0Z2	1	1	1	0	1	1	1	0	1	0	1	0	1	0	1	0	1	1	1	0	0	1	1	0	1	0	0	0	1	1	1	0	1
9541	Macaca fascicularis	Macaca	Cercopithecidae	Primates	Mammalia	1159192	Simian adenovirus A1312	H9AAU4	A0A2K5U3B6	A0A2K5WCR2	A0A2K5V5I7	A0A2K5TTJ8	A0A2K5WCD3	A0A2K5UGE1	A0A2K5UWE2	A0A2K5X0Z2	1	1	1	0	0	0	1	0	0	1	1	0	1	1	1	0	0	0	1	0	0	0	1	0	0	1	1	0	0	0	0	0	0
9541	Macaca fascicularis	Macaca	Cercopithecidae	Primates	Mammalia	310540	Simian adenovirus 1	Q5C8N5	A0A2K5U3B6	A0A2K5WCR2	A0A2K5V5I7	A0A2K5TTJ8	A0A2K5WCD3	A0A2K5UGE1	A0A2K5UWE2	A0A2K5X0Z2	1	1	1	0	1	0	1	0	1	1	1	0	1	1	1	0	1	1	1	0	0	1	0	0	1	1	1	0	0	0	0	0	1
9541	Macaca fascicularis	Macaca	Cercopithecidae	Primates	Mammalia	10524	Human adenovirus F serotype 41	F8WQR3	A0A2K5U3B6	A0A2K5WCR2	A0A2K5V5I7	A0A2K5TTJ8	A0A2K5WCD3	A0A2K5UGE1	A0A2K5UWE2	A0A2K5X0Z2	1	1	1	0	1	1	1	0	0	1	1	0	1	0	1	0	1	1	1	0	0	1	1	0	1	1	0	0	1	1	1	0	0
9541	Macaca fascicularis	Macaca	Cercopithecidae	Primates	Mammalia	2233538	Duck adenovirus 3	A0A5F2P0D1	A0A2K5U3B6	A0A2K5WCR2	A0A2K5V5I7	A0A2K5TTJ8	A0A2K5WCD3	A0A2K5UGE1	A0A2K5UWE2	A0A2K5X0Z2	1	1	1	0	0	0	1	0	0	1	1	0	1	1	1	0	0	0	1	0	0	1	1	0	0	1	1	0	0	0	0	0	0
9541	Macaca fascicularis	Macaca	Cercopithecidae	Primates	Mammalia	28275	Human adenovirus D10	B5BQ05	A0A2K5U3B6	A0A2K5WCR2	A0A2K5V5I7	A0A2K5TTJ8	A0A2K5WCD3	A0A2K5UGE1	A0A2K5UWE2	A0A2K5X0Z2	1	1	1	0	1	1	1	0	0	1	1	0	1	0	1	0	1	1	1	0	0	0	1	0	0	1	0	0	0	1	1	0	0
9541	Macaca fascicularis	Macaca	Cercopithecidae	Primates	Mammalia	46935	Human adenovirus 39	Q2Z0J4	A0A2K5U3B6	A0A2K5WCR2	A0A2K5V5I7	A0A2K5TTJ8	A0A2K5WCD3	A0A2K5UGE1	A0A2K5UWE2	A0A2K5X0Z2	1	1	1	0	1	0	1	0	0	0	1	0	1	0	1	0	1	1	1	0	0	0	1	0	0	1	0	0	1	1	1	0	0
9541	Macaca fascicularis	Macaca	Cercopithecidae	Primates	Mammalia	45370	Porcine adenovirus 5	Q994D4	A0A2K5U3B6	A0A2K5WCR2	A0A2K5V5I7	A0A2K5TTJ8	A0A2K5WCD3	A0A2K5UGE1	A0A2K5UWE2	A0A2K5X0Z2	1	1	1	0	1	1	1	0	1	1	1	0	1	0	1	0	1	1	1	0	0	1	1	0	0	1	0	0	1	1	1	0	0
9541	Macaca fascicularis	Macaca	Cercopithecidae	Primates	Mammalia	1907767	Pigeon adenovirus 2	A0A1D8QM96	A0A2K5U3B6	A0A2K5WCR2	A0A2K5V5I7	A0A2K5TTJ8	A0A2K5WCD3	A0A2K5UGE1	A0A2K5UWE2	A0A2K5X0Z2	1	1	1	0	0	0	1	0	1	1	1	0	1	1	1	0	1	0	1	0	0	0	1	0	1	1	1	0	0	0	0	0	0
9541	Macaca fascicularis	Macaca	Cercopithecidae	Primates	Mammalia	129875	Human mastadenovirus A	T1UDQ2	A0A2K5U3B6	A0A2K5WCR2	A0A2K5V5I7	A0A2K5TTJ8	A0A2K5WCD3	A0A2K5UGE1	A0A2K5UWE2	A0A2K5X0Z2	1	1	1	0	1	0	1	0	1	1	1	0	1	1	1	0	1	0	1	0	0	0	1	0	1	1	1	0	0	0	0	0	0
9541	Macaca fascicularis	Macaca	Cercopithecidae	Primates	Mammalia	1967296	Rousettus aegyptiacus adenovirus	A0A344X9V8	A0A2K5U3B6	A0A2K5WCR2	A0A2K5V5I7	A0A2K5TTJ8	A0A2K5WCD3	A0A2K5UGE1	A0A2K5UWE2	A0A2K5X0Z2	1	1	1	0	0	0	1	0	0	1	1	0	0	1	1	0	0	0	1	0	0	0	0	0	0	1	1	0	0	0	0	0	1
9541	Macaca fascicularis	Macaca	Cercopithecidae	Primates	Mammalia	189830	Snake adenovirus serotype 1	A9CB96	A0A2K5U3B6	A0A2K5WCR2	A0A2K5V5I7	A0A2K5TTJ8	A0A2K5WCD3	A0A2K5UGE1	A0A2K5UWE2	A0A2K5X0Z2	0	1	1	0	0	1	1	0	0	1	1	0	0	0	1	0	0	1	1	0	0	1	1	0	0	1	0	0	0	1	1	0	0
9541	Macaca fascicularis	Macaca	Cercopithecidae	Primates	Mammalia	980087	Human adenovirus 58	E9P574	A0A2K5U3B6	A0A2K5WCR2	A0A2K5V5I7	A0A2K5TTJ8	A0A2K5WCD3	A0A2K5UGE1	A0A2K5UWE2	A0A2K5X0Z2	1	1	1	0	1	0	1	0	0	1	1	0	1	1	1	0	1	0	1	0	0	1	0	0	1	1	1	0	0	0	0	0	1
9541	Macaca fascicularis	Macaca	Cercopithecidae	Primates	Mammalia	10530	Murine adenovirus A serotype 1	P19721	A0A2K5U3B6	A0A2K5WCR2	A0A2K5V5I7	A0A2K5TTJ8	A0A2K5WCD3	A0A2K5UGE1	A0A2K5UWE2	A0A2K5X0Z2	1	1	1	0	1	1	1	0	1	1	1	0	1	0	1	0	1	1	1	0	1	1	1	0	1	1	0	0	1	1	1	0	0
9541	Macaca fascicularis	Macaca	Cercopithecidae	Primates	Mammalia	216370	Human adenovirus 8E	F2ZCA2	A0A2K5U3B6	A0A2K5WCR2	A0A2K5V5I7	A0A2K5TTJ8	A0A2K5WCD3	A0A2K5UGE1	A0A2K5UWE2	A0A2K5X0Z2	1	1	1	0	1	1	1	0	1	1	1	0	1	0	1	0	1	1	1	0	0	1	1	0	1	1	0	0	1	1	1	0	0
9541	Macaca fascicularis	Macaca	Cercopithecidae	Primates	Mammalia	1146877	Bat mastadenovirus A	A0A3G9EJS7	A0A2K5U3B6	A0A2K5WCR2	A0A2K5V5I7	A0A2K5TTJ8	A0A2K5WCD3	A0A2K5UGE1	A0A2K5UWE2	A0A2K5X0Z2	1	1	1	0	1	0	1	0	1	1	1	0	1	1	1	0	1	0	1	0	0	1	0	0	1	1	1	0	0	0	0	0	1
9541	Macaca fascicularis	Macaca	Cercopithecidae	Primates	Mammalia	88059	Human adenovirus 19a	M5A9G0	A0A2K5U3B6	A0A2K5WCR2	A0A2K5V5I7	A0A2K5TTJ8	A0A2K5WCD3	A0A2K5UGE1	A0A2K5UWE2	A0A2K5X0Z2	1	1	1	0	1	1	1	0	1	1	1	0	1	0	1	0	1	1	1	0	0	1	1	0	1	1	0	0	1	1	1	0	0
9541	Macaca fascicularis	Macaca	Cercopithecidae	Primates	Mammalia	727977	Bat adenovirus TJM	D3X7D1	A0A2K5U3B6	A0A2K5WCR2	A0A2K5V5I7	A0A2K5TTJ8	A0A2K5WCD3	A0A2K5UGE1	A0A2K5UWE2	A0A2K5X0Z2	1	1	1	0	1	1	1	0	1	1	1	0	1	0	1	0	1	1	1	0	0	1	1	0	0	1	0	0	1	1	1	0	0
9541	Macaca fascicularis	Macaca	Cercopithecidae	Primates	Mammalia	878329	Turkey adenovirus 1	E0YC76	A0A2K5U3B6	A0A2K5WCR2	A0A2K5V5I7	A0A2K5TTJ8	A0A2K5WCD3	A0A2K5UGE1	A0A2K5UWE2	A0A2K5X0Z2	0	1	1	0	0	0	1	0	0	1	1	0	0	1	1	0	0	1	1	0	0	1	1	0	0	1	1	0	0	0	0	0	0
9541	Macaca fascicularis	Macaca	Cercopithecidae	Primates	Mammalia	332179	Human adenovirus 52	A0MK71	A0A2K5U3B6	A0A2K5WCR2	A0A2K5V5I7	A0A2K5TTJ8	A0A2K5WCD3	A0A2K5UGE1	A0A2K5UWE2	A0A2K5X0Z2	1	1	1	0	1	0	1	0	1	1	1	0	1	1	1	0	1	1	1	0	0	1	0	0	1	1	1	0	0	0	0	0	1
9541	Macaca fascicularis	Macaca	Cercopithecidae	Primates	Mammalia	565303	Human adenovirus B2	S5YS77	A0A2K5U3B6	A0A2K5WCR2	A0A2K5V5I7	A0A2K5TTJ8	A0A2K5WCD3	A0A2K5UGE1	A0A2K5UWE2	A0A2K5X0Z2	1	1	1	0	1	1	1	0	0	1	1	0	0	0	1	0	0	1	1	0	0	1	1	0	0	1	0	0	0	1	1	0	0
9541	Macaca fascicularis	Macaca	Cercopithecidae	Primates	Mammalia	650126	Human adenovirus D37H13	C8ZJU3	A0A2K5U3B6	A0A2K5WCR2	A0A2K5V5I7	A0A2K5TTJ8	A0A2K5WCD3	A0A2K5UGE1	A0A2K5UWE2	A0A2K5X0Z2	1	0	1	0	1	1	1	0	1	0	1	0	1	0	1	0	1	1	1	0	0	1	1	0	1	0	0	0	1	1	1	0	1
9541	Macaca fascicularis	Macaca	Cercopithecidae	Primates	Mammalia	1159186	Simian adenovirus A1139	H9AA99	A0A2K5U3B6	A0A2K5WCR2	A0A2K5V5I7	A0A2K5TTJ8	A0A2K5WCD3	A0A2K5UGE1	A0A2K5UWE2	A0A2K5X0Z2	1	1	1	0	0	0	1	0	0	0	1	0	1	1	1	0	0	0	1	0	0	0	1	0	0	1	1	0	0	0	0	0	1
9541	Macaca fascicularis	Macaca	Cercopithecidae	Primates	Mammalia	1923976	Simian mastadenovirus WIV19	A0A1L3INY3	A0A2K5U3B6	A0A2K5WCR2	A0A2K5V5I7	A0A2K5TTJ8	A0A2K5WCD3	A0A2K5UGE1	A0A2K5UWE2	A0A2K5X0Z2	1	1	1	0	1	0	1	0	1	1	1	0	1	1	1	0	1	1	1	0	0	0	0	0	1	1	1	0	0	0	0	0	1
9541	Macaca fascicularis	Macaca	Cercopithecidae	Primates	Mammalia	114429	Bovine adenovirus 2	Q9DLD8	A0A2K5U3B6	A0A2K5WCR2	A0A2K5V5I7	A0A2K5TTJ8	A0A2K5WCD3	A0A2K5UGE1	A0A2K5UWE2	A0A2K5X0Z2	1	1	1	0	1	1	1	0	1	1	1	0	1	0	1	0	1	1	1	0	0	1	1	0	0	1	0	0	1	1	1	0	0
9541	Macaca fascicularis	Macaca	Cercopithecidae	Primates	Mammalia	1788433	Bat mastadenovirus WIV11	A0A163HLD2	A0A2K5U3B6	A0A2K5WCR2	A0A2K5V5I7	A0A2K5TTJ8	A0A2K5WCD3	A0A2K5UGE1	A0A2K5UWE2	A0A2K5X0Z2	1	1	1	0	1	0	1	0	1	1	1	0	1	1	1	0	1	0	1	0	0	0	0	0	1	1	1	0	0	0	0	0	1
9541	Macaca fascicularis	Macaca	Cercopithecidae	Primates	Mammalia	46941	Human adenovirus 46	Q2Z0I9	A0A2K5U3B6	A0A2K5WCR2	A0A2K5V5I7	A0A2K5TTJ8	A0A2K5WCD3	A0A2K5UGE1	A0A2K5UWE2	A0A2K5X0Z2	1	1	1	0	1	1	1	0	0	0	1	0	1	0	1	0	0	1	1	0	0	1	1	0	0	1	0	0	1	1	1	0	0
9541	Macaca fascicularis	Macaca	Cercopithecidae	Primates	Mammalia	172863	Fowl aviadenovirus 7	A0A191ULW2	A0A2K5U3B6	A0A2K5WCR2	A0A2K5V5I7	A0A2K5TTJ8	A0A2K5WCD3	A0A2K5UGE1	A0A2K5UWE2	A0A2K5X0Z2	0	1	1	0	0	0	1	0	0	1	1	0	0	1	1	0	0	1	1	0	0	0	1	0	0	1	1	0	0	0	0	0	0
9541	Macaca fascicularis	Macaca	Cercopithecidae	Primates	Mammalia	46937	Human adenovirus 42	Q2Z0J3	A0A2K5U3B6	A0A2K5WCR2	A0A2K5V5I7	A0A2K5TTJ8	A0A2K5WCD3	A0A2K5UGE1	A0A2K5UWE2	A0A2K5X0Z2	1	1	1	0	1	1	1	0	0	1	1	0	1	0	1	0	1	1	1	0	0	1	1	0	0	1	0	0	1	1	1	0	0
9541	Macaca fascicularis	Macaca	Cercopithecidae	Primates	Mammalia	172864	Fowl aviadenovirus 9	Q77VH5	A0A2K5U3B6	A0A2K5WCR2	A0A2K5V5I7	A0A2K5TTJ8	A0A2K5WCD3	A0A2K5UGE1	A0A2K5UWE2	A0A2K5X0Z2	0	1	1	0	0	1	1	0	0	1	1	0	0	0	1	0	0	1	1	0	0	1	1	0	0	0	0	0	0	1	1	0	0
9541	Macaca fascicularis	Macaca	Cercopithecidae	Primates	Mammalia	2064737	Rhesus adenovirus 61	A0A2H5AIG2	A0A2K5U3B6	A0A2K5WCR2	A0A2K5V5I7	A0A2K5TTJ8	A0A2K5WCD3	A0A2K5UGE1	A0A2K5UWE2	A0A2K5X0Z2	1	1	1	0	0	0	1	0	0	1	1	0	1	1	1	0	1	1	1	0	0	1	0	0	1	1	1	0	0	0	0	0	1
9541	Macaca fascicularis	Macaca	Cercopithecidae	Primates	Mammalia	1123958	Chimpanzee adenovirus Y25	G9G864	A0A2K5U3B6	A0A2K5WCR2	A0A2K5V5I7	A0A2K5TTJ8	A0A2K5WCD3	A0A2K5UGE1	A0A2K5UWE2	A0A2K5X0Z2	1	1	1	0	1	0	1	0	1	1	1	0	1	1	1	0	1	0	1	0	0	0	1	0	1	1	1	0	0	0	0	0	0
9541	Macaca fascicularis	Macaca	Cercopithecidae	Primates	Mammalia	10529	Human adenovirus A serotype 31	P36848	A0A2K5U3B6	A0A2K5WCR2	A0A2K5V5I7	A0A2K5TTJ8	A0A2K5WCD3	A0A2K5UGE1	A0A2K5UWE2	A0A2K5X0Z2	1	1	1	0	1	1	1	0	0	1	1	0	0	0	1	0	1	1	1	0	0	1	1	0	0	1	1	0	0	1	1	0	0
9541	Macaca fascicularis	Macaca	Cercopithecidae	Primates	Mammalia	190064	Fowl aviadenovirus D	A0A291FDB0	A0A2K5U3B6	A0A2K5WCR2	A0A2K5V5I7	A0A2K5TTJ8	A0A2K5WCD3	A0A2K5UGE1	A0A2K5UWE2	A0A2K5X0Z2	0	1	1	0	0	1	1	0	0	1	1	0	0	0	1	0	0	1	1	0	0	1	1	0	0	0	0	0	0	1	1	0	0
9541	Macaca fascicularis	Macaca	Cercopithecidae	Primates	Mammalia	1574627	Rhesus adenovirus 51	A0A0A1EWW7	A0A2K5U3B6	A0A2K5WCR2	A0A2K5V5I7	A0A2K5TTJ8	A0A2K5WCD3	A0A2K5UGE1	A0A2K5UWE2	A0A2K5X0Z2	1	1	1	0	1	0	1	0	0	1	1	0	1	1	1	0	1	1	1	0	0	0	0	0	1	1	1	0	0	0	0	0	1
9541	Macaca fascicularis	Macaca	Cercopithecidae	Primates	Mammalia	46923	Human adenovirus 20	Q2Z0K6	A0A2K5U3B6	A0A2K5WCR2	A0A2K5V5I7	A0A2K5TTJ8	A0A2K5WCD3	A0A2K5UGE1	A0A2K5UWE2	A0A2K5X0Z2	1	1	1	0	1	1	1	0	1	0	1	0	1	0	1	0	1	1	1	0	0	0	1	0	0	0	0	0	1	1	1	0	0
9541	Macaca fascicularis	Macaca	Cercopithecidae	Primates	Mammalia	995023	Simian adenovirus 50	F2WTQ2	A0A2K5U3B6	A0A2K5WCR2	A0A2K5V5I7	A0A2K5TTJ8	A0A2K5WCD3	A0A2K5UGE1	A0A2K5UWE2	A0A2K5X0Z2	1	1	1	0	0	0	1	0	0	0	1	0	1	1	1	0	0	0	1	0	0	0	1	0	0	0	1	0	0	0	0	0	0
9541	Macaca fascicularis	Macaca	Cercopithecidae	Primates	Mammalia	35261	Human adenovirus 34a	Q67713	A0A2K5U3B6	A0A2K5WCR2	A0A2K5V5I7	A0A2K5TTJ8	A0A2K5WCD3	A0A2K5UGE1	A0A2K5UWE2	A0A2K5X0Z2	1	1	1	0	1	1	1	0	0	1	1	0	0	0	1	0	0	1	1	0	0	1	1	0	0	1	0	0	0	1	1	0	0
9541	Macaca fascicularis	Macaca	Cercopithecidae	Primates	Mammalia	1972755	Human adenovirus 81	W8VTP6	A0A2K5U3B6	A0A2K5WCR2	A0A2K5V5I7	A0A2K5TTJ8	A0A2K5WCD3	A0A2K5UGE1	A0A2K5UWE2	A0A2K5X0Z2	1	1	1	0	1	0	1	0	0	1	1	0	1	1	1	0	1	1	1	0	0	1	0	0	1	1	1	0	0	0	0	0	1
9541	Macaca fascicularis	Macaca	Cercopithecidae	Primates	Mammalia	35262	Human adenovirus type 35p	Q67714	A0A2K5U3B6	A0A2K5WCR2	A0A2K5V5I7	A0A2K5TTJ8	A0A2K5WCD3	A0A2K5UGE1	A0A2K5UWE2	A0A2K5X0Z2	1	1	1	0	1	1	1	0	1	1	1	0	1	0	1	0	1	1	1	0	0	1	1	0	0	1	0	0	1	1	1	0	0
9541	Macaca fascicularis	Macaca	Cercopithecidae	Primates	Mammalia	1193422	Goose adenovirus 4	I3PMP2	A0A2K5U3B6	A0A2K5WCR2	A0A2K5V5I7	A0A2K5TTJ8	A0A2K5WCD3	A0A2K5UGE1	A0A2K5UWE2	A0A2K5X0Z2	1	0	1	0	1	0	1	0	1	0	1	0	1	1	1	0	1	0	1	0	1	0	0	0	1	1	1	0	0	0	0	0	1
9541	Macaca fascicularis	Macaca	Cercopithecidae	Primates	Mammalia	190061	Fowl aviadenovirus A	A0A1L4BI69	A0A2K5U3B6	A0A2K5WCR2	A0A2K5V5I7	A0A2K5TTJ8	A0A2K5WCD3	A0A2K5UGE1	A0A2K5UWE2	A0A2K5X0Z2	0	1	1	0	0	1	1	0	0	1	1	0	0	0	1	0	0	1	1	0	0	1	1	0	0	0	0	0	0	1	1	0	0
9541	Macaca fascicularis	Macaca	Cercopithecidae	Primates	Mammalia	69151	Canine adenovirus serotype 1 (strain RI261)	Q96689	A0A2K5U3B6	A0A2K5WCR2	A0A2K5V5I7	A0A2K5TTJ8	A0A2K5WCD3	A0A2K5UGE1	A0A2K5UWE2	A0A2K5X0Z2	1	1	1	0	1	1	1	0	0	1	1	0	0	0	1	0	0	1	1	0	0	1	1	0	0	1	0	0	0	1	1	0	0
9541	Macaca fascicularis	Macaca	Cercopithecidae	Primates	Mammalia	2005055	Penguin siadenovirus A	A0A161CH96	A0A2K5U3B6	A0A2K5WCR2	A0A2K5V5I7	A0A2K5TTJ8	A0A2K5WCD3	A0A2K5UGE1	A0A2K5UWE2	A0A2K5X0Z2	1	1	1	0	1	1	1	0	1	1	1	0	1	0	1	0	1	1	1	0	0	1	1	0	0	1	0	0	1	1	1	0	0
9541	Macaca fascicularis	Macaca	Cercopithecidae	Primates	Mammalia	10541	Human adenovirus 11	Q75Q64	A0A2K5U3B6	A0A2K5WCR2	A0A2K5V5I7	A0A2K5TTJ8	A0A2K5WCD3	A0A2K5UGE1	A0A2K5UWE2	A0A2K5X0Z2	1	1	1	0	0	0	1	0	0	1	1	0	0	1	1	0	0	1	1	0	0	0	1	0	0	1	1	0	0	0	0	0	1
9541	Macaca fascicularis	Macaca	Cercopithecidae	Primates	Mammalia	32608	Human adenovirus 21	Q67712	A0A2K5U3B6	A0A2K5WCR2	A0A2K5V5I7	A0A2K5TTJ8	A0A2K5WCD3	A0A2K5UGE1	A0A2K5UWE2	A0A2K5X0Z2	1	1	1	0	1	1	1	0	1	1	1	0	1	0	1	0	1	1	1	0	0	1	1	0	0	1	0	0	1	1	1	0	0
9541	Macaca fascicularis	Macaca	Cercopithecidae	Primates	Mammalia	46929	Human adenovirus 27	Q2Z0K0	A0A2K5U3B6	A0A2K5WCR2	A0A2K5V5I7	A0A2K5TTJ8	A0A2K5WCD3	A0A2K5UGE1	A0A2K5UWE2	A0A2K5X0Z2	1	1	1	0	1	1	1	0	0	0	1	0	1	0	1	0	1	1	1	0	0	0	1	0	0	1	0	0	1	1	1	0	0
9541	Macaca fascicularis	Macaca	Cercopithecidae	Primates	Mammalia	10514	Canine adenovirus serotype 2	V9XSE0	A0A2K5U3B6	A0A2K5WCR2	A0A2K5V5I7	A0A2K5TTJ8	A0A2K5WCD3	A0A2K5UGE1	A0A2K5UWE2	A0A2K5X0Z2	1	1	1	0	0	0	1	0	0	1	1	0	1	1	1	0	0	1	1	0	0	1	1	0	1	1	1	0	0	0	0	0	0
9541	Macaca fascicularis	Macaca	Cercopithecidae	Primates	Mammalia	1096763	Human adenovirus 68	K7NG54	A0A2K5U3B6	A0A2K5WCR2	A0A2K5V5I7	A0A2K5TTJ8	A0A2K5WCD3	A0A2K5UGE1	A0A2K5UWE2	A0A2K5X0Z2	1	1	1	0	1	1	1	0	0	1	1	0	0	0	1	0	0	1	1	0	0	1	1	0	0	1	0	0	0	1	1	0	0
9541	Macaca fascicularis	Macaca	Cercopithecidae	Primates	Mammalia	1714377	Bottlenose dolphin adenovirus 1	A0A1X7MPK1	A0A2K5U3B6	A0A2K5WCR2	A0A2K5V5I7	A0A2K5TTJ8	A0A2K5WCD3	A0A2K5UGE1	A0A2K5UWE2	A0A2K5X0Z2	1	1	1	0	0	0	1	0	0	1	1	0	1	1	1	0	1	0	1	0	0	0	0	0	1	1	1	0	0	0	0	0	1
9541	Macaca fascicularis	Macaca	Cercopithecidae	Primates	Mammalia	2064738	Rhesus adenovirus 62	A0A2H5AII8	A0A2K5U3B6	A0A2K5WCR2	A0A2K5V5I7	A0A2K5TTJ8	A0A2K5WCD3	A0A2K5UGE1	A0A2K5UWE2	A0A2K5X0Z2	1	1	1	0	1	0	1	0	1	1	1	0	1	1	1	0	1	1	1	0	0	1	0	0	1	1	1	0	0	0	0	0	1
9541	Macaca fascicularis	Macaca	Cercopithecidae	Primates	Mammalia	10510	Bovine adenovirus B serotype 3	Q03553	A0A2K5U3B6	A0A2K5WCR2	A0A2K5V5I7	A0A2K5TTJ8	A0A2K5WCD3	A0A2K5UGE1	A0A2K5UWE2	A0A2K5X0Z2	1	1	1	0	1	1	1	0	1	1	1	0	1	0	1	0	1	1	1	0	0	1	1	0	0	1	0	0	0	1	1	0	0
9541	Macaca fascicularis	Macaca	Cercopithecidae	Primates	Mammalia	46925	Human adenovirus 23	W8CZP4	A0A2K5U3B6	A0A2K5WCR2	A0A2K5V5I7	A0A2K5TTJ8	A0A2K5WCD3	A0A2K5UGE1	A0A2K5UWE2	A0A2K5X0Z2	1	1	1	0	1	1	1	0	0	1	1	0	1	0	1	0	0	1	1	0	0	1	1	0	1	1	0	0	1	1	1	0	0
9541	Macaca fascicularis	Macaca	Cercopithecidae	Primates	Mammalia	714978	Human adenovirus 55	S4UNB6	A0A2K5U3B6	A0A2K5WCR2	A0A2K5V5I7	A0A2K5TTJ8	A0A2K5WCD3	A0A2K5UGE1	A0A2K5UWE2	A0A2K5X0Z2	1	1	1	0	1	1	1	0	0	1	1	0	0	0	1	0	0	1	1	0	0	1	1	0	0	1	0	0	0	1	1	0	0
9541	Macaca fascicularis	Macaca	Cercopithecidae	Primates	Mammalia	175569	Simian adenovirus E22	Q6QPG1	A0A2K5U3B6	A0A2K5WCR2	A0A2K5V5I7	A0A2K5TTJ8	A0A2K5WCD3	A0A2K5UGE1	A0A2K5UWE2	A0A2K5X0Z2	1	1	1	0	1	0	1	0	0	1	1	0	1	1	1	0	0	0	1	0	0	1	0	0	1	1	1	0	0	0	0	0	1
9541	Macaca fascicularis	Macaca	Cercopithecidae	Primates	Mammalia	2591409	African pygmy hedgehog adenovirus 1	A0A4Y6HTS0	A0A2K5U3B6	A0A2K5WCR2	A0A2K5V5I7	A0A2K5TTJ8	A0A2K5WCD3	A0A2K5UGE1	A0A2K5UWE2	A0A2K5X0Z2	1	1	1	0	0	0	1	0	1	1	1	0	1	1	1	0	0	1	1	0	0	0	0	0	1	1	1	0	0	0	0	0	0
9541	Macaca fascicularis	Macaca	Cercopithecidae	Primates	Mammalia	2604330	Southern Psittacara leucophthalmus aviadenovirus	A0A5C0PXY6	A0A2K5U3B6	A0A2K5WCR2	A0A2K5V5I7	A0A2K5TTJ8	A0A2K5WCD3	A0A2K5UGE1	A0A2K5UWE2	A0A2K5X0Z2	0	1	1	0	0	0	1	0	0	1	1	0	0	1	1	0	0	0	1	0	0	1	0	0	0	1	1	0	0	0	0	0	1
9541	Macaca fascicularis	Macaca	Cercopithecidae	Primates	Mammalia	46933	Human adenovirus 32	Q2Z0J8	A0A2K5U3B6	A0A2K5WCR2	A0A2K5V5I7	A0A2K5TTJ8	A0A2K5WCD3	A0A2K5UGE1	A0A2K5UWE2	A0A2K5X0Z2	1	1	1	0	1	1	1	0	0	0	1	0	1	0	1	0	0	1	1	0	0	0	1	0	0	0	0	0	1	1	1	0	0
9541	Macaca fascicularis	Macaca	Cercopithecidae	Primates	Mammalia	1094363	Human adenovirus 65	H0PPH6	A0A2K5U3B6	A0A2K5WCR2	A0A2K5V5I7	A0A2K5TTJ8	A0A2K5WCD3	A0A2K5UGE1	A0A2K5UWE2	A0A2K5X0Z2	1	1	1	0	1	0	1	0	1	1	1	0	1	1	1	0	1	1	1	0	0	0	0	0	1	1	1	0	0	0	0	0	1
9541	Macaca fascicularis	Macaca	Cercopithecidae	Primates	Mammalia	31544	Human adenovirus B serotype 16	R4HLF4	A0A2K5U3B6	A0A2K5WCR2	A0A2K5V5I7	A0A2K5TTJ8	A0A2K5WCD3	A0A2K5UGE1	A0A2K5UWE2	A0A2K5X0Z2	1	1	1	0	1	1	1	0	0	1	1	0	0	0	1	0	0	1	1	0	0	1	1	0	0	1	0	0	0	1	1	0	0
9541	Macaca fascicularis	Macaca	Cercopithecidae	Primates	Mammalia	28280	Human adenovirus E serotype 4	P36844	A0A2K5U3B6	A0A2K5WCR2	A0A2K5V5I7	A0A2K5TTJ8	A0A2K5WCD3	A0A2K5UGE1	A0A2K5UWE2	A0A2K5X0Z2	1	1	1	0	1	1	1	0	0	1	1	0	1	0	1	0	0	1	1	0	0	1	1	0	0	1	0	0	1	1	1	0	0
9541	Macaca fascicularis	Macaca	Cercopithecidae	Primates	Mammalia	172862	Fowl aviadenovirus 6	A0A191ULR8	A0A2K5U3B6	A0A2K5WCR2	A0A2K5V5I7	A0A2K5TTJ8	A0A2K5WCD3	A0A2K5UGE1	A0A2K5UWE2	A0A2K5X0Z2	0	1	1	0	0	0	1	0	0	1	1	0	0	1	1	0	0	1	1	0	0	1	1	0	0	1	1	0	0	0	0	0	0
9541	Macaca fascicularis	Macaca	Cercopithecidae	Primates	Mammalia	650128	Human adenovirus D46H13	C8ZJU5	A0A2K5U3B6	A0A2K5WCR2	A0A2K5V5I7	A0A2K5TTJ8	A0A2K5WCD3	A0A2K5UGE1	A0A2K5UWE2	A0A2K5X0Z2	1	1	1	0	1	0	1	0	0	0	1	0	1	0	1	0	1	1	1	0	0	0	1	0	0	1	0	0	1	1	1	0	0
9541	Macaca fascicularis	Macaca	Cercopithecidae	Primates	Mammalia	995022	Simian adenovirus 49	F2WTM0	A0A2K5U3B6	A0A2K5WCR2	A0A2K5V5I7	A0A2K5TTJ8	A0A2K5WCD3	A0A2K5UGE1	A0A2K5UWE2	A0A2K5X0Z2	1	1	1	0	0	0	1	0	0	0	1	0	1	1	1	0	0	0	1	0	0	0	1	0	0	0	1	0	0	0	0	0	0
9541	Macaca fascicularis	Macaca	Cercopithecidae	Primates	Mammalia	507488	Cynomolgus adenovirus 1	A0A1C8EG85	A0A2K5U3B6	A0A2K5WCR2	A0A2K5V5I7	A0A2K5TTJ8	A0A2K5WCD3	A0A2K5UGE1	A0A2K5UWE2	A0A2K5X0Z2	1	1	1	0	0	0	1	0	0	0	1	0	1	1	1	0	0	1	1	0	0	0	1	0	0	1	1	0	0	0	0	0	0
9541	Macaca fascicularis	Macaca	Cercopithecidae	Primates	Mammalia	78522	Odocoileus adenovirus 1	Q98XR5	A0A2K5U3B6	A0A2K5WCR2	A0A2K5V5I7	A0A2K5TTJ8	A0A2K5WCD3	A0A2K5UGE1	A0A2K5UWE2	A0A2K5X0Z2	1	1	1	0	1	1	1	0	1	1	1	0	0	0	1	0	1	1	1	0	0	1	1	0	0	1	0	0	1	1	1	0	0
9541	Macaca fascicularis	Macaca	Cercopithecidae	Primates	Mammalia	45368	Porcine adenovirus 1	Q64871	A0A2K5U3B6	A0A2K5WCR2	A0A2K5V5I7	A0A2K5TTJ8	A0A2K5WCD3	A0A2K5UGE1	A0A2K5UWE2	A0A2K5X0Z2	1	0	1	0	1	0	1	0	1	0	1	0	1	0	1	0	1	0	1	0	0	0	0	0	1	0	1	0	0	0	0	0	1
9541	Macaca fascicularis	Macaca	Cercopithecidae	Primates	Mammalia	995021	Simian adenovirus 48	F2WTI9	A0A2K5U3B6	A0A2K5WCR2	A0A2K5V5I7	A0A2K5TTJ8	A0A2K5WCD3	A0A2K5UGE1	A0A2K5UWE2	A0A2K5X0Z2	1	1	1	0	1	0	1	0	1	1	1	0	1	1	1	0	1	1	1	0	0	0	0	0	1	1	1	0	0	0	0	0	1
9541	Macaca fascicularis	Macaca	Cercopithecidae	Primates	Mammalia	1924072	Pigeon adenovirus 2a	A0A1L5LC39	A0A2K5U3B6	A0A2K5WCR2	A0A2K5V5I7	A0A2K5TTJ8	A0A2K5WCD3	A0A2K5UGE1	A0A2K5UWE2	A0A2K5X0Z2	1	1	1	0	0	0	1	0	1	1	1	0	1	1	1	0	1	0	1	0	0	0	1	0	1	1	1	0	0	0	0	0	0
9541	Macaca fascicularis	Macaca	Cercopithecidae	Primates	Mammalia	1968887	Squirrel adenovirus 1	A0A240FBH1	A0A2K5U3B6	A0A2K5WCR2	A0A2K5V5I7	A0A2K5TTJ8	A0A2K5WCD3	A0A2K5UGE1	A0A2K5UWE2	A0A2K5X0Z2	1	1	1	0	1	0	1	0	0	1	1	0	1	1	1	0	1	1	1	0	0	0	0	0	1	1	1	0	0	0	0	0	1
9541	Macaca fascicularis	Macaca	Cercopithecidae	Primates	Mammalia	190065	Fowl aviadenovirus E	E9KLB3	A0A2K5U3B6	A0A2K5WCR2	A0A2K5V5I7	A0A2K5TTJ8	A0A2K5WCD3	A0A2K5UGE1	A0A2K5UWE2	A0A2K5X0Z2	0	1	1	0	0	1	1	0	0	1	1	0	0	0	1	0	0	1	1	0	0	1	1	0	0	1	1	0	0	1	1	0	0
9541	Macaca fascicularis	Macaca	Cercopithecidae	Primates	Mammalia	10522	Human adenovirus B serotype 35	Q67733	A0A2K5U3B6	A0A2K5WCR2	A0A2K5V5I7	A0A2K5TTJ8	A0A2K5WCD3	A0A2K5UGE1	A0A2K5UWE2	A0A2K5X0Z2	1	1	1	0	1	0	1	0	0	1	1	0	1	1	1	0	1	1	1	0	0	0	0	0	1	1	1	0	0	0	0	0	1
9541	Macaca fascicularis	Macaca	Cercopithecidae	Primates	Mammalia	35265	Porcine adenovirus A serotype 3	Q83457	A0A2K5U3B6	A0A2K5WCR2	A0A2K5V5I7	A0A2K5TTJ8	A0A2K5WCD3	A0A2K5UGE1	A0A2K5UWE2	A0A2K5X0Z2	1	1	1	0	1	1	1	0	0	0	1	0	0	0	1	0	1	1	1	0	0	1	1	0	0	1	0	0	0	1	1	0	1
9541	Macaca fascicularis	Macaca	Cercopithecidae	Primates	Mammalia	1091197	Human adenovirus 62	G1FBZ2	A0A2K5U3B6	A0A2K5WCR2	A0A2K5V5I7	A0A2K5TTJ8	A0A2K5WCD3	A0A2K5UGE1	A0A2K5UWE2	A0A2K5X0Z2	1	1	1	0	1	1	1	0	0	1	1	0	1	0	1	0	1	1	1	0	0	1	1	0	0	1	0	0	0	1	1	0	0
9541	Macaca fascicularis	Macaca	Cercopithecidae	Primates	Mammalia	114408	Feline adenovirus	Q6R2L0	A0A2K5U3B6	A0A2K5WCR2	A0A2K5V5I7	A0A2K5TTJ8	A0A2K5WCD3	A0A2K5UGE1	A0A2K5UWE2	A0A2K5X0Z2	1	1	1	0	1	1	1	0	0	1	1	0	0	0	1	0	0	1	1	0	0	1	1	0	0	1	1	0	0	1	1	0	0
9541	Macaca fascicularis	Macaca	Cercopithecidae	Primates	Mammalia	879186	Human adenovirus 57	A0A348FV83	A0A2K5U3B6	A0A2K5WCR2	A0A2K5V5I7	A0A2K5TTJ8	A0A2K5WCD3	A0A2K5UGE1	A0A2K5UWE2	A0A2K5X0Z2	1	1	1	0	1	1	1	0	1	1	1	0	1	0	1	0	1	1	1	0	0	1	1	0	0	1	0	0	0	1	1	0	0
9541	Macaca fascicularis	Macaca	Cercopithecidae	Primates	Mammalia	1520006	Duck adenovirus 2	A0A075FA63	A0A2K5U3B6	A0A2K5WCR2	A0A2K5V5I7	A0A2K5TTJ8	A0A2K5WCD3	A0A2K5UGE1	A0A2K5UWE2	A0A2K5X0Z2	1	1	1	0	0	0	1	0	0	1	1	0	1	1	1	0	0	0	1	0	0	0	0	0	0	1	1	0	0	0	0	0	1
9541	Macaca fascicularis	Macaca	Cercopithecidae	Primates	Mammalia	35263	Human adenovirus 4a	A0A3G9K966	A0A2K5U3B6	A0A2K5WCR2	A0A2K5V5I7	A0A2K5TTJ8	A0A2K5WCD3	A0A2K5UGE1	A0A2K5UWE2	A0A2K5X0Z2	1	1	1	0	1	1	1	0	1	1	1	0	1	0	1	0	1	1	1	0	0	1	1	0	1	1	0	0	1	1	1	0	0
9541	Macaca fascicularis	Macaca	Cercopithecidae	Primates	Mammalia	1159189	Simian adenovirus A1258	H9AAJ6	A0A2K5U3B6	A0A2K5WCR2	A0A2K5V5I7	A0A2K5TTJ8	A0A2K5WCD3	A0A2K5UGE1	A0A2K5UWE2	A0A2K5X0Z2	1	1	1	0	0	0	1	0	0	0	1	0	1	1	1	0	1	0	1	0	0	0	1	0	1	1	1	0	0	0	0	0	0
9541	Macaca fascicularis	Macaca	Cercopithecidae	Primates	Mammalia	1124795	Human adenovirus 63	G9JUY3	A0A2K5U3B6	A0A2K5WCR2	A0A2K5V5I7	A0A2K5TTJ8	A0A2K5WCD3	A0A2K5UGE1	A0A2K5UWE2	A0A2K5X0Z2	1	1	1	0	1	1	1	0	0	1	1	0	1	0	1	0	1	1	1	0	0	1	1	0	0	1	0	0	0	1	1	0	0
9541	Macaca fascicularis	Macaca	Cercopithecidae	Primates	Mammalia	46943	Human adenovirus 38	Q2Z0J5	A0A2K5U3B6	A0A2K5WCR2	A0A2K5V5I7	A0A2K5TTJ8	A0A2K5WCD3	A0A2K5UGE1	A0A2K5UWE2	A0A2K5X0Z2	1	1	1	0	1	1	1	0	0	1	1	0	1	0	1	0	0	1	1	0	0	1	1	0	0	1	0	0	1	1	1	0	0
9541	Macaca fascicularis	Macaca	Cercopithecidae	Primates	Mammalia	190063	Fowl aviadenovirus C	A0A096ZH11	A0A2K5U3B6	A0A2K5WCR2	A0A2K5V5I7	A0A2K5TTJ8	A0A2K5WCD3	A0A2K5UGE1	A0A2K5UWE2	A0A2K5X0Z2	1	1	1	0	0	0	1	0	1	1	1	0	0	1	1	0	0	1	1	0	0	0	0	0	0	1	1	0	0	0	0	0	1
9541	Macaca fascicularis	Macaca	Cercopithecidae	Primates	Mammalia	2064739	Rhesus adenovirus 63	A0A2H5AIM4	A0A2K5U3B6	A0A2K5WCR2	A0A2K5V5I7	A0A2K5TTJ8	A0A2K5WCD3	A0A2K5UGE1	A0A2K5UWE2	A0A2K5X0Z2	1	1	1	0	1	0	1	0	1	1	1	0	1	1	1	0	1	1	1	0	0	1	0	0	1	1	1	0	0	0	0	0	1
9541	Macaca fascicularis	Macaca	Cercopithecidae	Primates	Mammalia	52275	Human adenovirus D37	A0A1Y1BYV9	A0A2K5U3B6	A0A2K5WCR2	A0A2K5V5I7	A0A2K5TTJ8	A0A2K5WCD3	A0A2K5UGE1	A0A2K5UWE2	A0A2K5X0Z2	1	1	1	0	1	1	1	0	1	1	1	0	1	0	1	0	1	1	1	0	0	1	1	0	1	1	0	0	1	1	1	0	0
9541	Macaca fascicularis	Macaca	Cercopithecidae	Primates	Mammalia	10512	Canine adenovirus 1	A0A1L2BWH5	A0A2K5U3B6	A0A2K5WCR2	A0A2K5V5I7	A0A2K5TTJ8	A0A2K5WCD3	A0A2K5UGE1	A0A2K5UWE2	A0A2K5X0Z2	1	1	1	0	0	0	1	0	0	1	1	0	1	1	1	0	0	1	1	0	0	0	0	0	1	1	1	0	0	0	0	0	0
9541	Macaca fascicularis	Macaca	Cercopithecidae	Primates	Mammalia	130663	Fowl aviadenovirus 4	A0A173ADT9	A0A2K5U3B6	A0A2K5WCR2	A0A2K5V5I7	A0A2K5TTJ8	A0A2K5WCD3	A0A2K5UGE1	A0A2K5UWE2	A0A2K5X0Z2	1	1	1	0	1	1	1	0	0	1	1	0	0	0	1	0	0	1	1	0	0	1	1	0	0	1	0	0	0	1	1	0	0
9541	Macaca fascicularis	Macaca	Cercopithecidae	Primates	Mammalia	35266	Simian adenovirus 23	Q6QPC5	A0A2K5U3B6	A0A2K5WCR2	A0A2K5V5I7	A0A2K5TTJ8	A0A2K5WCD3	A0A2K5UGE1	A0A2K5UWE2	A0A2K5X0Z2	1	1	1	0	1	0	1	0	1	1	1	0	1	1	1	0	1	0	1	0	0	0	0	0	1	1	1	0	0	0	0	0	1
9541	Macaca fascicularis	Macaca	Cercopithecidae	Primates	Mammalia	28276	Human adenovirus D serotype 15	Q76QY0	A0A2K5U3B6	A0A2K5WCR2	A0A2K5V5I7	A0A2K5TTJ8	A0A2K5WCD3	A0A2K5UGE1	A0A2K5UWE2	A0A2K5X0Z2	1	1	1	0	1	0	1	0	1	1	1	0	1	1	1	0	1	0	1	0	0	0	0	0	1	1	1	0	0	0	0	0	1
9541	Macaca fascicularis	Macaca	Cercopithecidae	Primates	Mammalia	45659	Human adenovirus B serotype 3	P04501	A0A2K5U3B6	A0A2K5WCR2	A0A2K5V5I7	A0A2K5TTJ8	A0A2K5WCD3	A0A2K5UGE1	A0A2K5UWE2	A0A2K5X0Z2	1	1	1	0	1	1	1	0	1	1	1	0	0	0	1	0	0	1	1	0	0	1	1	0	0	1	0	0	1	1	1	0	0
9541	Macaca fascicularis	Macaca	Cercopithecidae	Primates	Mammalia	909210	Simian adenovirus 18	H8PG12	A0A2K5U3B6	A0A2K5WCR2	A0A2K5V5I7	A0A2K5TTJ8	A0A2K5WCD3	A0A2K5UGE1	A0A2K5UWE2	A0A2K5X0Z2	1	1	1	0	1	0	1	0	1	1	1	0	1	1	1	0	1	1	1	0	0	0	1	0	1	1	1	0	0	0	0	0	0
9541	Macaca fascicularis	Macaca	Cercopithecidae	Primates	Mammalia	10519	Human adenovirus B serotype 7	P15141	A0A2K5U3B6	A0A2K5WCR2	A0A2K5V5I7	A0A2K5TTJ8	A0A2K5WCD3	A0A2K5UGE1	A0A2K5UWE2	A0A2K5X0Z2	1	1	1	0	1	1	1	0	0	1	1	0	0	0	1	0	1	1	1	0	0	1	1	0	0	0	0	0	0	1	1	0	0
9541	Macaca fascicularis	Macaca	Cercopithecidae	Primates	Mammalia	46939	Human adenovirus 44	Q2Z0J1	A0A2K5U3B6	A0A2K5WCR2	A0A2K5V5I7	A0A2K5TTJ8	A0A2K5WCD3	A0A2K5UGE1	A0A2K5UWE2	A0A2K5X0Z2	1	1	1	0	1	1	1	0	1	1	1	0	1	0	1	0	0	1	1	0	0	1	1	0	0	1	0	0	1	1	1	0	0
9541	Macaca fascicularis	Macaca	Cercopithecidae	Primates	Mammalia	69152	Canine adenovirus serotype 2 (strain Toronto A 26-61)	Q65914	A0A2K5U3B6	A0A2K5WCR2	A0A2K5V5I7	A0A2K5TTJ8	A0A2K5WCD3	A0A2K5UGE1	A0A2K5UWE2	A0A2K5X0Z2	1	1	1	0	1	1	1	0	0	1	1	0	0	0	1	0	1	1	1	0	0	1	1	0	0	1	0	0	0	1	1	0	0
9541	Macaca fascicularis	Macaca	Cercopithecidae	Primates	Mammalia	693059	Human adenovirus 14p	D6BP15	A0A2K5U3B6	A0A2K5WCR2	A0A2K5V5I7	A0A2K5TTJ8	A0A2K5WCD3	A0A2K5UGE1	A0A2K5UWE2	A0A2K5X0Z2	1	1	1	0	1	1	1	0	0	1	1	0	0	0	1	0	0	1	1	0	0	1	1	0	0	1	0	0	0	1	1	0	0
9541	Macaca fascicularis	Macaca	Cercopithecidae	Primates	Mammalia	650125	Human adenovirus D30H44	C8ZJU2	A0A2K5U3B6	A0A2K5WCR2	A0A2K5V5I7	A0A2K5TTJ8	A0A2K5WCD3	A0A2K5UGE1	A0A2K5UWE2	A0A2K5X0Z2	1	0	1	0	1	0	1	0	1	0	1	0	1	0	1	0	0	0	1	0	0	0	1	0	0	0	0	0	0	0	1	0	1
9541	Macaca fascicularis	Macaca	Cercopithecidae	Primates	Mammalia	46931	Human adenovirus 29	Q2Z0J9	A0A2K5U3B6	A0A2K5WCR2	A0A2K5V5I7	A0A2K5TTJ8	A0A2K5WCD3	A0A2K5UGE1	A0A2K5UWE2	A0A2K5X0Z2	1	1	1	0	1	0	1	0	0	0	1	0	1	0	1	0	1	1	1	0	0	0	1	0	0	0	0	0	0	0	1	0	0
9541	Macaca fascicularis	Macaca	Cercopithecidae	Primates	Mammalia	343463	Human adenovirus B serotype 11 (strain BC34)	P35773	A0A2K5U3B6	A0A2K5WCR2	A0A2K5V5I7	A0A2K5TTJ8	A0A2K5WCD3	A0A2K5UGE1	A0A2K5UWE2	A0A2K5X0Z2	1	1	1	0	1	1	1	0	0	1	1	0	0	0	1	0	0	1	1	0	0	1	1	0	0	1	0	0	0	1	1	0	0
9541	Macaca fascicularis	Macaca	Cercopithecidae	Primates	Mammalia	2064735	Rhesus adenovirus 59	A0A2H5AIB8	A0A2K5U3B6	A0A2K5WCR2	A0A2K5V5I7	A0A2K5TTJ8	A0A2K5WCD3	A0A2K5UGE1	A0A2K5UWE2	A0A2K5X0Z2	1	1	1	0	1	0	1	0	1	1	1	0	1	1	1	0	1	0	1	0	0	0	0	0	1	1	1	0	0	0	0	0	1
9541	Macaca fascicularis	Macaca	Cercopithecidae	Primates	Mammalia	32608	Human adenovirus 21	Q67712	A0A2K5U3B6	A0A2K5WCR2	A0A2K5V5I7	A0A2K5TTJ8	A0A2K5WCD3	A0A2K5UGE1	A0A2K5UWE2	A0A2K5X0Z2	1	1	1	0	1	1	1	0	1	1	1	0	1	0	1	0	1	1	1	0	0	1	1	0	0	1	0	0	1	1	1	0	0
9541	Macaca fascicularis	Macaca	Cercopithecidae	Primates	Mammalia	2064734	Rhesus adenovirus 58	A0A2H5AIA5	A0A2K5U3B6	A0A2K5WCR2	A0A2K5V5I7	A0A2K5TTJ8	A0A2K5WCD3	A0A2K5UGE1	A0A2K5UWE2	A0A2K5X0Z2	1	1	1	0	1	0	1	0	1	1	1	0	1	1	1	0	1	1	1	0	0	0	0	0	1	1	1	0	0	0	0	0	1
9541	Macaca fascicularis	Macaca	Cercopithecidae	Primates	Mammalia	101029	Human adenovirus 7d	Q508Q6	A0A2K5U3B6	A0A2K5WCR2	A0A2K5V5I7	A0A2K5TTJ8	A0A2K5WCD3	A0A2K5UGE1	A0A2K5UWE2	A0A2K5X0Z2	1	1	1	0	1	1	1	0	0	1	1	0	0	0	1	0	0	1	1	0	0	1	1	0	0	1	0	0	0	1	1	0	0
9541	Macaca fascicularis	Macaca	Cercopithecidae	Primates	Mammalia	10528	Human adenovirus A serotype 18	D3JIU4	A0A2K5U3B6	A0A2K5WCR2	A0A2K5V5I7	A0A2K5TTJ8	A0A2K5WCD3	A0A2K5UGE1	A0A2K5UWE2	A0A2K5X0Z2	1	1	1	0	1	1	1	0	0	1	1	0	0	0	1	0	1	1	1	0	0	1	1	0	0	1	0	0	0	1	1	0	0
9541	Macaca fascicularis	Macaca	Cercopithecidae	Primates	Mammalia	114326	Porcine adenovirus	A0A513PXU9	A0A2K5U3B6	A0A2K5WCR2	A0A2K5V5I7	A0A2K5TTJ8	A0A2K5WCD3	A0A2K5UGE1	A0A2K5UWE2	A0A2K5X0Z2	1	0	1	0	1	1	1	0	1	1	1	0	1	0	1	0	0	1	1	0	0	1	1	0	0	0	0	0	1	1	1	0	0
9541	Macaca fascicularis	Macaca	Cercopithecidae	Primates	Mammalia	318592	Psittacine adenovirus 1	A0A2Z5E038	A0A2K5U3B6	A0A2K5WCR2	A0A2K5V5I7	A0A2K5TTJ8	A0A2K5WCD3	A0A2K5UGE1	A0A2K5UWE2	A0A2K5X0Z2	0	1	1	0	0	0	1	0	0	1	1	0	0	1	1	0	0	1	1	0	0	1	1	0	0	1	1	0	0	0	0	0	0
9541	Macaca fascicularis	Macaca	Cercopithecidae	Primates	Mammalia	413258	Simian adenovirus 8	A0A0M3TGZ5	A0A2K5U3B6	A0A2K5WCR2	A0A2K5V5I7	A0A2K5TTJ8	A0A2K5WCD3	A0A2K5UGE1	A0A2K5UWE2	A0A2K5X0Z2	1	1	1	0	0	0	1	0	0	0	1	0	1	1	1	0	0	0	1	0	0	0	1	0	0	1	1	0	0	0	0	0	0
9541	Macaca fascicularis	Macaca	Cercopithecidae	Primates	Mammalia	433356	Human adenovirus 38H44	D2CH24	A0A2K5U3B6	A0A2K5WCR2	A0A2K5V5I7	A0A2K5TTJ8	A0A2K5WCD3	A0A2K5UGE1	A0A2K5UWE2	A0A2K5X0Z2	1	1	1	0	1	1	1	0	1	1	1	0	1	0	1	0	1	1	1	0	0	1	1	0	1	1	0	0	1	1	1	0	0
9541	Macaca fascicularis	Macaca	Cercopithecidae	Primates	Mammalia	10532	Simian adenovirus serotype 7	Q0PLX4	A0A2K5U3B6	A0A2K5WCR2	A0A2K5V5I7	A0A2K5TTJ8	A0A2K5WCD3	A0A2K5UGE1	A0A2K5UWE2	A0A2K5X0Z2	1	1	1	0	1	0	1	0	1	1	1	0	1	1	1	0	1	1	1	0	0	1	0	0	1	1	1	0	0	0	0	0	1
9541	Macaca fascicularis	Macaca	Cercopithecidae	Primates	Mammalia	1101371	Human adenovirus 67	H5T769	A0A2K5U3B6	A0A2K5WCR2	A0A2K5V5I7	A0A2K5TTJ8	A0A2K5WCD3	A0A2K5UGE1	A0A2K5UWE2	A0A2K5X0Z2	1	1	1	0	1	0	1	0	0	1	1	0	1	1	1	0	1	1	1	0	0	1	0	0	1	1	1	0	0	0	0	0	1
9541	Macaca fascicularis	Macaca	Cercopithecidae	Primates	Mammalia	556926	Human adenovirus 53	E5RWD1	A0A2K5U3B6	A0A2K5WCR2	A0A2K5V5I7	A0A2K5TTJ8	A0A2K5WCD3	A0A2K5UGE1	A0A2K5UWE2	A0A2K5X0Z2	1	1	1	0	1	1	1	0	1	1	1	0	1	0	1	0	1	1	1	0	0	1	1	0	1	1	0	0	1	1	1	0	0
9541	Macaca fascicularis	Macaca	Cercopithecidae	Primates	Mammalia	46921	Human adenovirus D13	Q2Z0K7	A0A2K5U3B6	A0A2K5WCR2	A0A2K5V5I7	A0A2K5TTJ8	A0A2K5WCD3	A0A2K5UGE1	A0A2K5UWE2	A0A2K5X0Z2	1	1	1	0	1	0	1	0	0	0	1	0	1	0	1	0	1	1	1	0	0	0	1	0	0	0	0	0	1	0	1	0	0
9541	Macaca fascicularis	Macaca	Cercopithecidae	Primates	Mammalia	10537	Canine mastadenovirus A	C7E2U3	A0A2K5U3B6	A0A2K5WCR2	A0A2K5V5I7	A0A2K5TTJ8	A0A2K5WCD3	A0A2K5UGE1	A0A2K5UWE2	A0A2K5X0Z2	1	1	1	0	1	1	1	0	0	1	1	0	0	0	1	0	1	1	1	0	0	1	1	0	0	1	0	0	0	1	1	0	0
9541	Macaca fascicularis	Macaca	Cercopithecidae	Primates	Mammalia	1986505	Bat mastadenovirus WIV17	A0A1X9RIT2	A0A2K5U3B6	A0A2K5WCR2	A0A2K5V5I7	A0A2K5TTJ8	A0A2K5WCD3	A0A2K5UGE1	A0A2K5UWE2	A0A2K5X0Z2	1	1	1	0	1	0	1	0	0	0	1	0	1	1	1	0	1	0	1	0	0	0	0	0	1	1	1	0	0	0	0	0	1
9541	Macaca fascicularis	Macaca	Cercopithecidae	Primates	Mammalia	1159190	Simian adenovirus A1285	H9AAM9	A0A2K5U3B6	A0A2K5WCR2	A0A2K5V5I7	A0A2K5TTJ8	A0A2K5WCD3	A0A2K5UGE1	A0A2K5UWE2	A0A2K5X0Z2	1	1	1	0	0	0	1	0	0	0	1	0	1	1	1	0	1	0	1	0	0	0	1	0	1	1	1	0	0	0	0	0	0
9541	Macaca fascicularis	Macaca	Cercopithecidae	Primates	Mammalia	28282	Human adenovirus A serotype 12	P36711	A0A2K5U3B6	A0A2K5WCR2	A0A2K5V5I7	A0A2K5TTJ8	A0A2K5WCD3	A0A2K5UGE1	A0A2K5UWE2	A0A2K5X0Z2	1	1	1	1	1	1	1	0	0	1	1	0	0	0	1	0	1	1	1	0	0	1	1	0	0	1	1	0	0	1	1	0	1
9541	Macaca fascicularis	Macaca	Cercopithecidae	Primates	Mammalia	46928	Human adenovirus 26	Q2Z0K1	A0A2K5U3B6	A0A2K5WCR2	A0A2K5V5I7	A0A2K5TTJ8	A0A2K5WCD3	A0A2K5UGE1	A0A2K5UWE2	A0A2K5X0Z2	1	1	1	0	1	1	1	0	0	0	1	0	1	0	1	0	0	1	1	0	0	0	1	0	0	0	1	0	0	1	1	0	0
9541	Macaca fascicularis	Macaca	Cercopithecidae	Primates	Mammalia	1788434	Bat mastadenovirus WIV12	A0A1B0UI17	A0A2K5U3B6	A0A2K5WCR2	A0A2K5V5I7	A0A2K5TTJ8	A0A2K5WCD3	A0A2K5UGE1	A0A2K5UWE2	A0A2K5X0Z2	1	1	1	0	1	0	1	0	1	1	1	0	1	1	1	0	1	0	1	0	0	0	0	0	0	1	1	0	0	0	0	0	1
9541	Macaca fascicularis	Macaca	Cercopithecidae	Primates	Mammalia	85755	Human adenovirus 7a	Q9QL91	A0A2K5U3B6	A0A2K5WCR2	A0A2K5V5I7	A0A2K5TTJ8	A0A2K5WCD3	A0A2K5UGE1	A0A2K5UWE2	A0A2K5X0Z2	1	1	1	0	1	1	1	0	0	1	1	0	0	0	1	0	0	1	1	0	0	1	1	0	0	1	0	0	0	1	1	0	0
9541	Macaca fascicularis	Macaca	Cercopithecidae	Primates	Mammalia	1091198	Human adenovirus 60a	G1FC29	A0A2K5U3B6	A0A2K5WCR2	A0A2K5V5I7	A0A2K5TTJ8	A0A2K5WCD3	A0A2K5UGE1	A0A2K5UWE2	A0A2K5X0Z2	1	1	1	0	1	1	1	0	1	1	1	0	1	0	1	0	1	1	1	0	0	1	1	0	0	1	0	0	1	1	1	0	0
9541	Macaca fascicularis	Macaca	Cercopithecidae	Primates	Mammalia	46932	Human adenovirus 30	Q2Z0H7	A0A2K5U3B6	A0A2K5WCR2	A0A2K5V5I7	A0A2K5TTJ8	A0A2K5WCD3	A0A2K5UGE1	A0A2K5UWE2	A0A2K5X0Z2	1	0	1	0	1	0	1	0	0	0	1	0	1	0	1	0	0	1	1	0	0	0	1	0	0	0	0	0	0	1	1	0	0
9541	Macaca fascicularis	Macaca	Cercopithecidae	Primates	Mammalia	10547	Fowl adenovirus C serotype 10 (strain SA2)	O55281	A0A2K5U3B6	A0A2K5WCR2	A0A2K5V5I7	A0A2K5TTJ8	A0A2K5WCD3	A0A2K5UGE1	A0A2K5UWE2	A0A2K5X0Z2	0	1	1	0	0	1	1	0	0	1	1	0	0	0	1	0	0	1	1	0	0	1	1	0	0	1	0	0	0	1	1	0	0
9544	Macaca mulatta	Macaca	Cercopithecidae	Primates	Mammalia	46941	Human adenovirus 46	Q2Z0I9	F7FY16	F7DT60	F7HRG1	A0A1D5QAX6	F6QSK2	F7GWF5	F6Q3T3	F7H9E1	1	1	1	0	1	1	1	0	0	0	1	0	1	0	1	0	0	1	1	0	0	0	1	0	0	1	0	0	1	1	1	0	0
9544	Macaca mulatta	Macaca	Cercopithecidae	Primates	Mammalia	586028	Fowl adenovirus 8a	A0A191UM02	F7FY16	F7DT60	F7HRG1	A0A1D5QAX6	F6QSK2	F7GWF5	F6Q3T3	F7H9E1	0	1	1	0	0	0	1	0	0	0	1	0	0	1	1	0	0	1	1	0	0	1	1	0	0	1	0	0	0	0	0	0	0
9544	Macaca mulatta	Macaca	Cercopithecidae	Primates	Mammalia	10522	Human adenovirus B serotype 35	Q67733	F7FY16	F7DT60	F7HRG1	A0A1D5QAX6	F6QSK2	F7GWF5	F6Q3T3	F7H9E1	1	1	1	0	1	1	1	0	1	0	1	0	0	0	1	0	0	1	1	0	1	1	1	0	0	1	0	0	0	0	0	0	1
9544	Macaca mulatta	Macaca	Cercopithecidae	Primates	Mammalia	650123	Human adenovirus D17H29	C8ZJU0	F7FY16	F7DT60	F7HRG1	A0A1D5QAX6	F6QSK2	F7GWF5	F6Q3T3	F7H9E1	1	1	1	0	1	1	1	0	0	1	1	0	0	0	1	0	1	1	1	0	0	0	1	0	0	1	0	0	0	1	1	0	0
9544	Macaca mulatta	Macaca	Cercopithecidae	Primates	Mammalia	130310	Human mastadenovirus D	A0A3S6PYI6	F7FY16	F7DT60	F7HRG1	A0A1D5QAX6	F6QSK2	F7GWF5	F6Q3T3	F7H9E1	0	1	1	0	0	1	1	0	0	1	1	0	0	0	1	0	0	1	1	0	0	0	1	0	0	1	0	0	0	1	1	0	0
9544	Macaca mulatta	Macaca	Cercopithecidae	Primates	Mammalia	10530	Murine adenovirus A serotype 1	P19721	F7FY16	F7DT60	F7HRG1	A0A1D5QAX6	F6QSK2	F7GWF5	F6Q3T3	F7H9E1	1	1	1	0	1	1	1	0	1	0	1	0	1	0	1	0	1	1	1	0	1	0	1	0	1	1	0	0	1	1	1	0	1
9544	Macaca mulatta	Macaca	Cercopithecidae	Primates	Mammalia	878329	Turkey adenovirus 1	E0YC76	F7FY16	F7DT60	F7HRG1	A0A1D5QAX6	F6QSK2	F7GWF5	F6Q3T3	F7H9E1	0	1	1	0	0	0	1	0	0	0	1	0	0	1	1	0	0	1	1	0	0	1	1	0	0	1	1	0	0	0	0	0	0
9544	Macaca mulatta	Macaca	Cercopithecidae	Primates	Mammalia	10533	Human adenovirus C serotype 1	Q76DN7	F7FY16	F7DT60	F7HRG1	A0A1D5QAX6	F6QSK2	F7GWF5	F6Q3T3	F7H9E1	1	1	1	0	1	1	1	0	0	1	1	0	0	0	1	0	1	1	1	0	0	0	1	0	0	1	0	0	0	1	1	0	0
9544	Macaca mulatta	Macaca	Cercopithecidae	Primates	Mammalia	1924072	Pigeon adenovirus 2a	A0A1L5LC39	F7FY16	F7DT60	F7HRG1	A0A1D5QAX6	F6QSK2	F7GWF5	F6Q3T3	F7H9E1	1	1	1	0	1	0	1	0	1	0	1	0	0	1	1	0	1	0	1	0	0	0	1	0	0	0	1	0	0	0	0	0	1
9544	Macaca mulatta	Macaca	Cercopithecidae	Primates	Mammalia	35263	Human adenovirus 4a	A0A3G9K966	F7FY16	F7DT60	F7HRG1	A0A1D5QAX6	F6QSK2	F7GWF5	F6Q3T3	F7H9E1	1	1	1	0	1	1	1	0	1	0	1	0	1	0	1	0	1	1	1	0	0	0	1	0	0	1	0	0	1	1	1	0	0
9544	Macaca mulatta	Macaca	Cercopithecidae	Primates	Mammalia	995023	Simian adenovirus 50	F2WTQ2	F7FY16	F7DT60	F7HRG1	A0A1D5QAX6	F6QSK2	F7GWF5	F6Q3T3	F7H9E1	1	1	1	0	1	0	1	0	0	0	1	0	0	1	1	0	0	1	1	0	0	1	1	0	0	0	1	0	0	0	0	0	1
9544	Macaca mulatta	Macaca	Cercopithecidae	Primates	Mammalia	2064742	Rhesus adenovirus 66	A0A2H5AIT5	F7FY16	F7DT60	F7HRG1	A0A1D5QAX6	F6QSK2	F7GWF5	F6Q3T3	F7H9E1	1	1	1	0	1	0	1	0	0	0	1	0	0	1	1	0	0	1	1	0	0	1	1	0	0	1	1	0	0	0	0	0	1
9544	Macaca mulatta	Macaca	Cercopithecidae	Primates	Mammalia	321934	Human adenovirus 50 prototype strain Wan	Q3T477	F7FY16	F7DT60	F7HRG1	A0A1D5QAX6	F6QSK2	F7GWF5	F6Q3T3	F7H9E1	1	1	1	0	1	1	1	0	1	1	1	0	1	0	1	0	1	1	1	0	0	0	1	0	0	1	0	0	1	1	1	0	0
9544	Macaca mulatta	Macaca	Cercopithecidae	Primates	Mammalia	2461378	Human adenovirus 86	A0A3G8W3T5	F7FY16	F7DT60	F7HRG1	A0A1D5QAX6	F6QSK2	F7GWF5	F6Q3T3	F7H9E1	0	1	1	0	1	0	1	0	1	0	1	0	0	1	1	0	0	1	1	0	0	1	1	0	0	1	0	0	0	0	0	0	1
9544	Macaca mulatta	Macaca	Cercopithecidae	Primates	Mammalia	1574628	Rhesus adenovirus 52	A0A0A1EWY5	F7FY16	F7DT60	F7HRG1	A0A1D5QAX6	F6QSK2	F7GWF5	F6Q3T3	F7H9E1	1	1	1	0	1	1	1	0	1	1	1	0	0	1	1	0	0	1	1	0	1	1	1	0	0	1	0	0	0	0	0	0	1
9544	Macaca mulatta	Macaca	Cercopithecidae	Primates	Mammalia	1354736	Fowl adenovirus	A0A128A6F9	F7FY16	F7DT60	F7HRG1	A0A1D5QAX6	F6QSK2	F7GWF5	F6Q3T3	F7H9E1	0	1	1	0	0	1	1	0	0	1	1	0	0	0	1	0	0	1	1	0	0	0	1	0	0	0	0	0	0	1	1	0	0
9544	Macaca mulatta	Macaca	Cercopithecidae	Primates	Mammalia	114102	Frog adenovirus 1 (strain ATCC VR-896)	Q9IIG6	F7FY16	F7DT60	F7HRG1	A0A1D5QAX6	F6QSK2	F7GWF5	F6Q3T3	F7H9E1	1	1	1	0	1	0	1	0	1	0	1	0	0	0	1	0	0	0	1	0	1	0	1	0	0	0	0	0	0	0	0	0	1
9544	Macaca mulatta	Macaca	Cercopithecidae	Primates	Mammalia	35265	Porcine adenovirus A serotype 3	Q83457	F7FY16	F7DT60	F7HRG1	A0A1D5QAX6	F6QSK2	F7GWF5	F6Q3T3	F7H9E1	1	1	1	0	1	1	1	0	0	0	1	0	0	0	1	0	1	1	1	0	0	0	1	0	0	1	0	0	0	1	1	0	0
9544	Macaca mulatta	Macaca	Cercopithecidae	Primates	Mammalia	10546	Bovine adenovirus 1	O71201	F7FY16	F7DT60	F7HRG1	A0A1D5QAX6	F6QSK2	F7GWF5	F6Q3T3	F7H9E1	1	1	1	0	1	0	1	0	1	0	1	0	1	0	1	0	0	1	1	0	1	0	1	0	1	0	0	0	0	0	0	0	1
9544	Macaca mulatta	Macaca	Cercopithecidae	Primates	Mammalia	10529	Human adenovirus A serotype 31	P36848	F7FY16	F7DT60	F7HRG1	A0A1D5QAX6	F6QSK2	F7GWF5	F6Q3T3	F7H9E1	1	1	1	0	1	1	1	0	0	1	1	0	0	0	1	0	1	1	1	0	0	0	1	0	0	1	0	0	0	1	1	0	0
9544	Macaca mulatta	Macaca	Cercopithecidae	Primates	Mammalia	2601527	Ovine adenovirus 8	A0A5B8MAV1	F7FY16	F7DT60	F7HRG1	A0A1D5QAX6	F6QSK2	F7GWF5	F6Q3T3	F7H9E1	1	1	1	0	1	0	1	0	1	0	1	0	0	0	1	0	0	0	1	0	0	0	1	0	0	0	0	0	0	0	0	0	1
9544	Macaca mulatta	Macaca	Cercopithecidae	Primates	Mammalia	2064736	Rhesus adenovirus 60	A0A2H5AIE5	F7FY16	F7DT60	F7HRG1	A0A1D5QAX6	F6QSK2	F7GWF5	F6Q3T3	F7H9E1	1	1	1	0	1	0	1	0	0	0	1	0	0	1	1	0	0	1	1	0	0	1	1	0	0	1	1	0	0	0	0	0	1
9544	Macaca mulatta	Macaca	Cercopithecidae	Primates	Mammalia	1337398	Human adenovirus 66	R4HLB2	F7FY16	F7DT60	F7HRG1	A0A1D5QAX6	F6QSK2	F7GWF5	F6Q3T3	F7H9E1	0	1	1	0	1	1	1	0	1	0	1	0	0	0	1	0	0	1	1	0	0	0	1	0	0	1	0	0	0	1	1	0	1
9544	Macaca mulatta	Macaca	Cercopithecidae	Primates	Mammalia	1408258	Turkey aviadenovirus 5	U5NEM9	F7FY16	F7DT60	F7HRG1	A0A1D5QAX6	F6QSK2	F7GWF5	F6Q3T3	F7H9E1	0	1	1	0	0	0	1	0	0	0	1	0	0	1	1	0	0	1	1	0	0	0	1	0	0	1	0	0	0	0	0	0	0
9544	Macaca mulatta	Macaca	Cercopithecidae	Primates	Mammalia	650125	Human adenovirus D30H44	C8ZJU2	F7FY16	F7DT60	F7HRG1	A0A1D5QAX6	F6QSK2	F7GWF5	F6Q3T3	F7H9E1	1	0	1	0	1	0	1	0	1	0	1	0	1	0	1	0	1	0	1	0	0	0	1	0	0	0	0	0	0	0	1	0	0
9544	Macaca mulatta	Macaca	Cercopithecidae	Primates	Mammalia	69152	Canine adenovirus serotype 2 (strain Toronto A 26-61)	Q65914	F7FY16	F7DT60	F7HRG1	A0A1D5QAX6	F6QSK2	F7GWF5	F6Q3T3	F7H9E1	1	1	1	0	1	1	1	0	0	1	1	0	1	0	1	0	0	1	1	0	0	0	1	0	0	1	0	0	0	1	1	0	0
9544	Macaca mulatta	Macaca	Cercopithecidae	Primates	Mammalia	46934	Human adenovirus 33	Q2Z0J7	F7FY16	F7DT60	F7HRG1	A0A1D5QAX6	F6QSK2	F7GWF5	F6Q3T3	F7H9E1	1	1	1	0	1	1	1	0	0	1	1	0	0	0	1	0	0	1	1	0	0	0	1	0	0	1	0	0	1	1	1	0	0
9544	Macaca mulatta	Macaca	Cercopithecidae	Primates	Mammalia	46921	Human adenovirus D13	Q2Z0K7	F7FY16	F7DT60	F7HRG1	A0A1D5QAX6	F6QSK2	F7GWF5	F6Q3T3	F7H9E1	1	1	1	0	1	0	1	0	0	0	1	0	1	0	1	0	1	1	1	0	0	0	1	0	0	0	0	0	1	1	1	0	0
9544	Macaca mulatta	Macaca	Cercopithecidae	Primates	Mammalia	2591409	African pygmy hedgehog adenovirus 1	A0A4Y6HTS0	F7FY16	F7DT60	F7HRG1	A0A1D5QAX6	F6QSK2	F7GWF5	F6Q3T3	F7H9E1	1	1	1	0	1	1	1	0	1	1	1	0	0	1	1	0	0	1	1	0	0	1	1	0	0	1	0	0	0	0	0	0	1
9544	Macaca mulatta	Macaca	Cercopithecidae	Primates	Mammalia	46933	Human adenovirus 32	Q2Z0J8	F7FY16	F7DT60	F7HRG1	A0A1D5QAX6	F6QSK2	F7GWF5	F6Q3T3	F7H9E1	1	1	1	0	1	0	1	0	0	0	1	0	0	0	1	0	0	1	1	0	0	0	1	0	0	0	0	0	1	1	1	0	0
9544	Macaca mulatta	Macaca	Cercopithecidae	Primates	Mammalia	28284	Human adenovirus F serotype 40	P18047	F7FY16	F7DT60	F7HRG1	A0A1D5QAX6	F6QSK2	F7GWF5	F6Q3T3	F7H9E1	1	1	1	0	1	1	1	0	0	0	1	0	1	0	1	0	0	1	1	0	0	0	1	0	0	1	0	0	1	1	1	0	0
9544	Macaca mulatta	Macaca	Cercopithecidae	Primates	Mammalia	172857	Fowl aviadenovirus 11	M4GPH0	F7FY16	F7DT60	F7HRG1	A0A1D5QAX6	F6QSK2	F7GWF5	F6Q3T3	F7H9E1	0	1	1	0	0	1	1	0	0	1	1	0	0	0	1	0	0	1	1	0	0	0	1	0	0	0	0	0	0	1	1	0	0
9544	Macaca mulatta	Macaca	Cercopithecidae	Primates	Mammalia	565303	Human adenovirus B2	S5YS77	F7FY16	F7DT60	F7HRG1	A0A1D5QAX6	F6QSK2	F7GWF5	F6Q3T3	F7H9E1	0	1	1	0	1	1	1	0	0	1	1	0	0	0	1	0	0	1	1	0	0	0	1	0	0	1	0	0	0	1	1	0	0
9544	Macaca mulatta	Macaca	Cercopithecidae	Primates	Mammalia	2064732	Rhesus adenovirus 56	A0A2H5AI44	F7FY16	F7DT60	F7HRG1	A0A1D5QAX6	F6QSK2	F7GWF5	F6Q3T3	F7H9E1	1	1	1	0	1	1	1	0	1	1	1	0	0	1	1	0	0	1	1	0	1	1	1	0	0	1	0	0	0	0	0	0	1
9544	Macaca mulatta	Macaca	Cercopithecidae	Primates	Mammalia	2064739	Rhesus adenovirus 63	A0A2H5AIM4	F7FY16	F7DT60	F7HRG1	A0A1D5QAX6	F6QSK2	F7GWF5	F6Q3T3	F7H9E1	1	1	1	0	1	0	1	0	1	0	1	0	0	1	1	0	0	1	1	0	0	1	1	0	0	1	0	0	0	0	0	0	1
9544	Macaca mulatta	Macaca	Cercopithecidae	Primates	Mammalia	31545	Human adenovirus D serotype 8	Q86843	F7FY16	F7DT60	F7HRG1	A0A1D5QAX6	F6QSK2	F7GWF5	F6Q3T3	F7H9E1	1	1	1	0	1	1	1	0	1	0	1	0	1	0	1	0	1	1	1	0	0	0	1	0	0	1	0	0	1	1	1	0	0
9544	Macaca mulatta	Macaca	Cercopithecidae	Primates	Mammalia	10541	Human adenovirus 11	Q75Q64	F7FY16	F7DT60	F7HRG1	A0A1D5QAX6	F6QSK2	F7GWF5	F6Q3T3	F7H9E1	0	1	1	0	1	1	1	0	0	1	1	0	0	1	1	0	0	1	1	0	0	1	1	0	0	1	1	0	0	0	0	0	0
9544	Macaca mulatta	Macaca	Cercopithecidae	Primates	Mammalia	69150	Canine adenovirus serotype 1 (strain CLL)	Q65961	F7FY16	F7DT60	F7HRG1	A0A1D5QAX6	F6QSK2	F7GWF5	F6Q3T3	F7H9E1	1	1	1	0	1	1	1	0	0	1	1	0	1	0	1	0	0	1	1	0	0	0	1	0	0	1	0	0	0	1	1	0	0
9544	Macaca mulatta	Macaca	Cercopithecidae	Primates	Mammalia	1968887	Squirrel adenovirus 1	A0A240FBH1	F7FY16	F7DT60	F7HRG1	A0A1D5QAX6	F6QSK2	F7GWF5	F6Q3T3	F7H9E1	1	1	1	0	1	0	1	0	1	0	1	0	0	1	1	0	0	1	1	0	1	1	1	0	0	0	0	0	0	0	0	0	1
9544	Macaca mulatta	Macaca	Cercopithecidae	Primates	Mammalia	10512	Canine adenovirus 1	A0A1L2BWH5	F7FY16	F7DT60	F7HRG1	A0A1D5QAX6	F6QSK2	F7GWF5	F6Q3T3	F7H9E1	1	1	1	0	1	0	1	0	1	1	1	0	0	1	1	0	0	1	1	0	0	1	1	0	0	1	0	0	0	0	0	0	1
9544	Macaca mulatta	Macaca	Cercopithecidae	Primates	Mammalia	28276	Human adenovirus D serotype 15	Q76QY0	F7FY16	F7DT60	F7HRG1	A0A1D5QAX6	F6QSK2	F7GWF5	F6Q3T3	F7H9E1	1	1	1	0	1	0	1	0	1	0	1	0	0	0	1	0	0	1	1	0	0	0	1	0	0	1	0	0	0	0	0	0	1
9544	Macaca mulatta	Macaca	Cercopithecidae	Primates	Mammalia	343463	Human adenovirus B serotype 11 (strain BC34)	P35773	F7FY16	F7DT60	F7HRG1	A0A1D5QAX6	F6QSK2	F7GWF5	F6Q3T3	F7H9E1	0	1	1	0	1	1	1	0	0	1	1	0	0	0	1	0	0	1	1	0	0	0	1	0	0	1	0	0	0	1	1	0	0
9544	Macaca mulatta	Macaca	Cercopithecidae	Primates	Mammalia	78522	Odocoileus adenovirus 1	Q98XR5	F7FY16	F7DT60	F7HRG1	A0A1D5QAX6	F6QSK2	F7GWF5	F6Q3T3	F7H9E1	1	1	1	0	1	1	1	0	1	0	1	0	0	0	1	0	1	1	1	0	0	0	1	0	0	1	0	0	1	1	1	0	0
9544	Macaca mulatta	Macaca	Cercopithecidae	Primates	Mammalia	1788436	Bat mastadenovirus WIV9	A0A163HIW8	F7FY16	F7DT60	F7HRG1	A0A1D5QAX6	F6QSK2	F7GWF5	F6Q3T3	F7H9E1	1	1	1	0	1	0	1	0	1	0	1	0	0	0	1	0	0	1	1	0	1	0	1	0	0	1	0	0	0	0	0	0	1
9544	Macaca mulatta	Macaca	Cercopithecidae	Primates	Mammalia	46931	Human adenovirus 29	Q2Z0J9	F7FY16	F7DT60	F7HRG1	A0A1D5QAX6	F6QSK2	F7GWF5	F6Q3T3	F7H9E1	1	1	1	0	1	0	1	0	0	0	1	0	0	0	1	0	1	1	1	0	0	0	1	0	0	0	0	0	0	1	1	0	0
9544	Macaca mulatta	Macaca	Cercopithecidae	Primates	Mammalia	10515	Human adenovirus C serotype 2	A0A0F6PB57	F7FY16	F7DT60	F7HRG1	A0A1D5QAX6	F6QSK2	F7GWF5	F6Q3T3	F7H9E1	1	1	1	1	1	1	1	0	1	1	1	0	1	0	1	0	1	1	1	0	0	0	1	0	0	1	1	0	1	1	1	0	0
9544	Macaca mulatta	Macaca	Cercopithecidae	Primates	Mammalia	39641	Human adenovirus 48	Q2Z0I7	F7FY16	F7DT60	F7HRG1	A0A1D5QAX6	F6QSK2	F7GWF5	F6Q3T3	F7H9E1	1	1	1	0	1	1	1	0	0	0	1	0	0	0	1	0	0	1	1	0	0	0	1	0	0	1	0	0	1	1	1	0	0
9544	Macaca mulatta	Macaca	Cercopithecidae	Primates	Mammalia	38416	Simian adenovirus 19	A0A0M5LB44	F7FY16	F7DT60	F7HRG1	A0A1D5QAX6	F6QSK2	F7GWF5	F6Q3T3	F7H9E1	1	1	1	0	1	0	1	0	1	1	1	0	0	1	1	0	0	1	1	0	1	1	1	0	0	1	0	0	0	0	0	0	1
9544	Macaca mulatta	Macaca	Cercopithecidae	Primates	Mammalia	190063	Fowl aviadenovirus C	A0A096ZH11	F7FY16	F7DT60	F7HRG1	A0A1D5QAX6	F6QSK2	F7GWF5	F6Q3T3	F7H9E1	1	1	1	0	0	0	1	0	0	0	1	0	0	1	1	0	0	1	1	0	0	1	1	0	0	1	0	0	0	0	0	0	1
9544	Macaca mulatta	Macaca	Cercopithecidae	Primates	Mammalia	38430	Simian adenovirus 11	A0A0M4NHH9	F7FY16	F7DT60	F7HRG1	A0A1D5QAX6	F6QSK2	F7GWF5	F6Q3T3	F7H9E1	1	1	1	0	1	1	1	0	1	1	1	0	0	1	1	0	0	1	1	0	0	1	1	0	0	1	0	0	0	0	0	0	1
9544	Macaca mulatta	Macaca	Cercopithecidae	Primates	Mammalia	909210	Simian adenovirus 18	H8PG12	F7FY16	F7DT60	F7HRG1	A0A1D5QAX6	F6QSK2	F7GWF5	F6Q3T3	F7H9E1	1	1	1	0	1	1	1	0	1	0	1	0	0	1	1	0	0	1	1	0	1	1	1	0	0	1	1	0	0	0	0	0	1
9544	Macaca mulatta	Macaca	Cercopithecidae	Primates	Mammalia	943083	California sea lion adenovirus 1	A0A0P0CY11	F7FY16	F7DT60	F7HRG1	A0A1D5QAX6	F6QSK2	F7GWF5	F6Q3T3	F7H9E1	1	1	1	0	1	0	1	0	1	0	1	0	0	0	1	0	0	1	1	0	1	0	1	0	0	0	0	0	0	0	0	0	1
9544	Macaca mulatta	Macaca	Cercopithecidae	Primates	Mammalia	35266	Simian adenovirus 23	Q6QPC5	F7FY16	F7DT60	F7HRG1	A0A1D5QAX6	F6QSK2	F7GWF5	F6Q3T3	F7H9E1	1	1	1	0	1	0	1	0	1	0	1	0	0	1	1	0	0	1	1	0	0	0	1	0	0	0	0	0	0	0	0	0	1
9544	Macaca mulatta	Macaca	Cercopithecidae	Primates	Mammalia	114429	Bovine adenovirus 2	Q9DLD8	F7FY16	F7DT60	F7HRG1	A0A1D5QAX6	F6QSK2	F7GWF5	F6Q3T3	F7H9E1	1	1	1	0	1	1	1	0	1	0	1	0	0	0	1	0	1	1	1	0	0	0	1	0	0	1	0	0	1	1	1	0	0
9544	Macaca mulatta	Macaca	Cercopithecidae	Primates	Mammalia	10537	Canine mastadenovirus A	C7E2U3	F7FY16	F7DT60	F7HRG1	A0A1D5QAX6	F6QSK2	F7GWF5	F6Q3T3	F7H9E1	1	1	1	0	1	1	1	0	0	1	1	0	1	0	1	0	0	1	1	0	0	0	1	0	0	1	0	0	0	1	1	0	0
9544	Macaca mulatta	Macaca	Cercopithecidae	Primates	Mammalia	2064738	Rhesus adenovirus 62	A0A2H5AII8	F7FY16	F7DT60	F7HRG1	A0A1D5QAX6	F6QSK2	F7GWF5	F6Q3T3	F7H9E1	1	1	1	0	1	0	1	0	1	1	1	0	0	1	1	0	0	1	1	0	0	1	1	0	0	1	0	0	0	0	0	0	1
9544	Macaca mulatta	Macaca	Cercopithecidae	Primates	Mammalia	32608	Human adenovirus 21	Q67712	F7FY16	F7DT60	F7HRG1	A0A1D5QAX6	F6QSK2	F7GWF5	F6Q3T3	F7H9E1	1	1	1	0	1	1	1	0	1	1	1	0	1	0	1	0	1	1	1	0	0	0	1	0	0	1	0	0	1	1	1	0	0
9544	Macaca mulatta	Macaca	Cercopithecidae	Primates	Mammalia	2604330	Southern Psittacara leucophthalmus aviadenovirus	A0A5C0PXY6	F7FY16	F7DT60	F7HRG1	A0A1D5QAX6	F6QSK2	F7GWF5	F6Q3T3	F7H9E1	0	1	1	0	0	0	1	0	0	0	1	0	0	1	1	0	0	1	1	0	0	1	1	0	0	1	0	0	0	0	0	0	0
9544	Macaca mulatta	Macaca	Cercopithecidae	Primates	Mammalia	1123958	Chimpanzee adenovirus Y25	G9G864	F7FY16	F7DT60	F7HRG1	A0A1D5QAX6	F6QSK2	F7GWF5	F6Q3T3	F7H9E1	1	1	1	0	1	0	1	0	1	0	1	0	0	1	1	0	0	1	1	0	0	0	1	0	0	1	1	0	0	0	0	0	1
9544	Macaca mulatta	Macaca	Cercopithecidae	Primates	Mammalia	1604283	Human adenovirus 69	M0QU65	F7FY16	F7DT60	F7HRG1	A0A1D5QAX6	F6QSK2	F7GWF5	F6Q3T3	F7H9E1	1	1	1	0	1	0	1	0	1	0	1	0	0	0	1	0	0	1	1	0	0	0	1	0	0	1	0	0	0	0	0	0	1
9544	Macaca mulatta	Macaca	Cercopithecidae	Primates	Mammalia	28282	Human adenovirus A serotype 12	P36711	F7FY16	F7DT60	F7HRG1	A0A1D5QAX6	F6QSK2	F7GWF5	F6Q3T3	F7H9E1	1	1	1	1	1	1	1	0	0	1	1	0	0	0	1	0	1	1	1	0	0	0	1	0	0	1	1	0	0	1	1	0	0
9544	Macaca mulatta	Macaca	Cercopithecidae	Primates	Mammalia	507488	Cynomolgus adenovirus 1	A0A1C8EG85	F7FY16	F7DT60	F7HRG1	A0A1D5QAX6	F6QSK2	F7GWF5	F6Q3T3	F7H9E1	1	1	1	0	1	0	1	0	1	1	1	0	0	1	1	0	0	1	1	0	0	1	1	0	0	1	1	0	0	0	0	0	1
9544	Macaca mulatta	Macaca	Cercopithecidae	Primates	Mammalia	10524	Human adenovirus F serotype 41	F8WQR3	F7FY16	F7DT60	F7HRG1	A0A1D5QAX6	F6QSK2	F7GWF5	F6Q3T3	F7H9E1	1	1	1	0	1	1	1	0	1	0	1	0	1	0	1	0	1	1	1	0	0	0	1	0	0	1	0	0	1	1	1	0	0
9544	Macaca mulatta	Macaca	Cercopithecidae	Primates	Mammalia	10514	Canine adenovirus serotype 2	V9XSE0	F7FY16	F7DT60	F7HRG1	A0A1D5QAX6	F6QSK2	F7GWF5	F6Q3T3	F7H9E1	1	1	1	0	1	0	1	0	1	1	1	0	0	1	1	0	0	1	1	0	0	1	1	0	0	1	0	0	0	0	0	0	1
9544	Macaca mulatta	Macaca	Cercopithecidae	Primates	Mammalia	1788434	Bat mastadenovirus WIV12	A0A1B0UI17	F7FY16	F7DT60	F7HRG1	A0A1D5QAX6	F6QSK2	F7GWF5	F6Q3T3	F7H9E1	1	1	1	0	1	0	1	0	1	0	1	0	0	0	1	0	0	0	1	0	1	0	1	0	0	1	0	0	0	0	0	0	1
9544	Macaca mulatta	Macaca	Cercopithecidae	Primates	Mammalia	1521028	Human adenovirus 21a	A0A075IQB3	F7FY16	F7DT60	F7HRG1	A0A1D5QAX6	F6QSK2	F7GWF5	F6Q3T3	F7H9E1	1	1	1	0	1	1	1	0	1	1	1	0	1	0	1	0	1	1	1	0	0	0	1	0	0	1	0	0	1	1	1	0	0
9544	Macaca mulatta	Macaca	Cercopithecidae	Primates	Mammalia	10514	Canine adenovirus serotype 2	V9XSE0	F7FY16	F7DT60	F7HRG1	A0A1D5QAX6	F6QSK2	F7GWF5	F6Q3T3	F7H9E1	1	1	1	0	1	0	1	0	1	1	1	0	0	1	1	0	0	1	1	0	0	1	1	0	0	1	0	0	0	0	0	0	1
9544	Macaca mulatta	Macaca	Cercopithecidae	Primates	Mammalia	10513	Canine adenovirus serotype 1 (strain Glaxo)	P22230	F7FY16	F7DT60	F7HRG1	A0A1D5QAX6	F6QSK2	F7GWF5	F6Q3T3	F7H9E1	1	1	1	0	1	1	1	0	0	1	1	0	1	0	1	0	0	1	1	0	0	0	1	0	0	1	0	0	0	1	1	0	0
9544	Macaca mulatta	Macaca	Cercopithecidae	Primates	Mammalia	2064735	Rhesus adenovirus 59	A0A2H5AIB8	F7FY16	F7DT60	F7HRG1	A0A1D5QAX6	F6QSK2	F7GWF5	F6Q3T3	F7H9E1	1	1	1	0	1	1	1	0	1	1	1	0	0	1	1	0	0	1	1	0	1	1	1	0	0	0	0	0	0	0	0	0	1
9544	Macaca mulatta	Macaca	Cercopithecidae	Primates	Mammalia	70333	Bovine adenovirus 4	Q997H2	F7FY16	F7DT60	F7HRG1	A0A1D5QAX6	F6QSK2	F7GWF5	F6Q3T3	F7H9E1	1	1	1	0	1	0	1	0	1	0	1	0	0	0	1	0	0	0	1	0	0	0	1	0	0	0	0	0	0	0	0	0	0
9544	Macaca mulatta	Macaca	Cercopithecidae	Primates	Mammalia	10534	Human adenovirus C serotype 6	Q76DN6	F7FY16	F7DT60	F7HRG1	A0A1D5QAX6	F6QSK2	F7GWF5	F6Q3T3	F7H9E1	1	1	1	0	1	1	1	0	0	1	1	0	0	0	1	0	1	1	1	0	0	0	1	0	0	0	0	0	0	1	1	0	0
9544	Macaca mulatta	Macaca	Cercopithecidae	Primates	Mammalia	2170000	Deer mastadenovirus B	A0A1Y0B6I6	F7FY16	F7DT60	F7HRG1	A0A1D5QAX6	F6QSK2	F7GWF5	F6Q3T3	F7H9E1	1	1	1	0	1	1	1	0	1	1	1	0	1	0	1	0	1	1	1	0	0	0	1	0	0	1	0	0	1	1	1	0	0
9544	Macaca mulatta	Macaca	Cercopithecidae	Primates	Mammalia	245072	Human adenovirus 51	Q2Z0I4	F7FY16	F7DT60	F7HRG1	A0A1D5QAX6	F6QSK2	F7GWF5	F6Q3T3	F7H9E1	1	1	1	0	1	1	1	0	0	1	1	0	0	0	1	0	1	1	1	0	0	0	1	0	0	1	0	0	1	1	1	0	0
9544	Macaca mulatta	Macaca	Cercopithecidae	Primates	Mammalia	995021	Simian adenovirus 48	F2WTI9	F7FY16	F7DT60	F7HRG1	A0A1D5QAX6	F6QSK2	F7GWF5	F6Q3T3	F7H9E1	1	1	1	0	1	0	1	0	1	0	1	0	0	1	1	0	0	1	1	0	1	1	1	0	0	1	0	0	0	0	0	0	1
9544	Macaca mulatta	Macaca	Cercopithecidae	Primates	Mammalia	189830	Snake adenovirus serotype 1	A9CB96	F7FY16	F7DT60	F7HRG1	A0A1D5QAX6	F6QSK2	F7GWF5	F6Q3T3	F7H9E1	0	1	1	0	0	1	1	0	0	1	1	0	0	0	1	0	0	1	1	0	0	0	1	0	0	1	0	0	0	1	1	0	0
9544	Macaca mulatta	Macaca	Cercopithecidae	Primates	Mammalia	1972755	Human adenovirus 81	W8VTP6	F7FY16	F7DT60	F7HRG1	A0A1D5QAX6	F6QSK2	F7GWF5	F6Q3T3	F7H9E1	0	1	1	0	1	0	1	0	1	0	1	0	0	1	1	0	0	1	1	0	0	1	1	0	0	1	0	0	0	0	0	0	1
9544	Macaca mulatta	Macaca	Cercopithecidae	Primates	Mammalia	764030	Pigeon adenovirus 1	X5M217	F7FY16	F7DT60	F7HRG1	A0A1D5QAX6	F6QSK2	F7GWF5	F6Q3T3	F7H9E1	0	1	1	0	0	0	1	0	0	0	1	0	0	1	1	0	0	1	1	0	0	0	1	0	0	1	0	0	0	0	0	0	0
9544	Macaca mulatta	Macaca	Cercopithecidae	Primates	Mammalia	66295	Avian adenovirus 8 (strain ATCC A-2A)	M4GPG9	F7FY16	F7DT60	F7HRG1	A0A1D5QAX6	F6QSK2	F7GWF5	F6Q3T3	F7H9E1	0	1	1	0	0	1	1	0	0	1	1	0	0	0	1	0	0	1	1	0	0	0	1	0	0	0	0	0	0	1	1	0	0
9544	Macaca mulatta	Macaca	Cercopithecidae	Primates	Mammalia	994672	Titi monkey adenovirus ECC-2011	G0ZAJ9	F7FY16	F7DT60	F7HRG1	A0A1D5QAX6	F6QSK2	F7GWF5	F6Q3T3	F7H9E1	1	1	1	0	1	0	1	0	1	0	1	0	0	1	1	0	0	1	1	0	0	1	1	0	0	1	0	0	0	0	0	0	1
9544	Macaca mulatta	Macaca	Cercopithecidae	Primates	Mammalia	650128	Human adenovirus D46H13	C8ZJU5	F7FY16	F7DT60	F7HRG1	A0A1D5QAX6	F6QSK2	F7GWF5	F6Q3T3	F7H9E1	1	1	1	0	1	0	1	0	0	0	1	0	1	0	1	0	1	1	1	0	0	0	1	0	0	1	0	0	1	1	1	0	0
9544	Macaca mulatta	Macaca	Cercopithecidae	Primates	Mammalia	1643781	Human adenovirus 4p	A0A3G9CMS6	F7FY16	F7DT60	F7HRG1	A0A1D5QAX6	F6QSK2	F7GWF5	F6Q3T3	F7H9E1	1	1	1	0	1	1	1	0	1	0	1	0	1	0	1	0	1	1	1	0	0	0	1	0	0	1	0	0	1	1	1	0	0
9544	Macaca mulatta	Macaca	Cercopithecidae	Primates	Mammalia	413258	Simian adenovirus 8	A0A0M3TGZ5	F7FY16	F7DT60	F7HRG1	A0A1D5QAX6	F6QSK2	F7GWF5	F6Q3T3	F7H9E1	1	1	1	0	0	0	1	0	1	1	1	0	0	1	1	0	0	1	1	0	0	1	1	0	0	0	1	0	0	0	0	0	1
9544	Macaca mulatta	Macaca	Cercopithecidae	Primates	Mammalia	262789	Human adenovirus 35+11	Q76I92	F7FY16	F7DT60	F7HRG1	A0A1D5QAX6	F6QSK2	F7GWF5	F6Q3T3	F7H9E1	1	1	1	0	1	1	1	0	0	1	1	0	0	0	1	0	0	1	1	0	0	0	1	0	0	1	0	0	0	1	1	0	0
9544	Macaca mulatta	Macaca	Cercopithecidae	Primates	Mammalia	28285	Human adenovirus C serotype 5	P11818	F7FY16	F7DT60	F7HRG1	A0A1D5QAX6	F6QSK2	F7GWF5	F6Q3T3	F7H9E1	1	1	1	0	1	1	1	0	0	1	1	0	1	0	1	0	1	1	1	0	0	0	1	0	0	1	1	0	0	1	1	0	0
9544	Macaca mulatta	Macaca	Cercopithecidae	Primates	Mammalia	114430	Ovine adenovirus D serotype 7 (isolate OAV287)	Q83893	F7FY16	F7DT60	F7HRG1	A0A1D5QAX6	F6QSK2	F7GWF5	F6Q3T3	F7H9E1	1	1	1	0	1	0	1	0	1	0	1	0	0	0	1	0	0	1	1	0	0	0	1	0	0	1	1	0	0	0	0	0	1
9544	Macaca mulatta	Macaca	Cercopithecidae	Primates	Mammalia	1159193	Simian adenovirus A1327	H9AAX6	F7FY16	F7DT60	F7HRG1	A0A1D5QAX6	F6QSK2	F7GWF5	F6Q3T3	F7H9E1	1	1	1	0	1	0	1	0	1	0	1	0	0	1	1	0	0	1	1	0	0	1	1	0	0	0	1	0	0	0	0	0	1
9544	Macaca mulatta	Macaca	Cercopithecidae	Primates	Mammalia	1923976	Simian mastadenovirus WIV19	A0A1L3INY3	F7FY16	F7DT60	F7HRG1	A0A1D5QAX6	F6QSK2	F7GWF5	F6Q3T3	F7H9E1	1	1	1	0	1	0	1	0	1	0	1	0	0	1	1	0	1	1	1	0	0	1	1	0	0	1	0	0	0	0	0	0	1
9544	Macaca mulatta	Macaca	Cercopithecidae	Primates	Mammalia	129875	Human mastadenovirus A	T1UDQ2	F7FY16	F7DT60	F7HRG1	A0A1D5QAX6	F6QSK2	F7GWF5	F6Q3T3	F7H9E1	1	1	1	0	1	0	1	0	1	0	1	0	0	1	1	0	0	1	1	0	0	1	1	0	0	1	1	0	0	0	0	0	1
9544	Macaca mulatta	Macaca	Cercopithecidae	Primates	Mammalia	46935	Human adenovirus 39	Q2Z0J4	F7FY16	F7DT60	F7HRG1	A0A1D5QAX6	F6QSK2	F7GWF5	F6Q3T3	F7H9E1	1	1	1	0	1	0	1	0	0	0	1	0	1	0	1	0	1	1	1	0	0	0	1	0	0	0	0	0	1	1	1	0	0
9544	Macaca mulatta	Macaca	Cercopithecidae	Primates	Mammalia	1907767	Pigeon adenovirus 2	A0A1D8QM96	F7FY16	F7DT60	F7HRG1	A0A1D5QAX6	F6QSK2	F7GWF5	F6Q3T3	F7H9E1	1	1	1	0	1	0	1	0	1	0	1	0	0	1	1	0	1	0	1	0	0	0	1	0	0	0	1	0	0	0	0	0	1
9544	Macaca mulatta	Macaca	Cercopithecidae	Primates	Mammalia	740971	Bat mastadenovirus	A0A3G9EJQ9	F7FY16	F7DT60	F7HRG1	A0A1D5QAX6	F6QSK2	F7GWF5	F6Q3T3	F7H9E1	1	1	1	0	1	1	1	0	1	1	1	0	0	1	1	0	0	1	1	0	1	1	1	0	0	1	0	0	0	0	0	0	1
9544	Macaca mulatta	Macaca	Cercopithecidae	Primates	Mammalia	190062	Fowl aviadenovirus B	H8WR01	F7FY16	F7DT60	F7HRG1	A0A1D5QAX6	F6QSK2	F7GWF5	F6Q3T3	F7H9E1	0	1	1	0	0	1	1	0	0	1	1	0	0	0	1	0	0	1	1	0	0	0	1	0	0	1	0	0	0	1	1	0	0
9544	Macaca mulatta	Macaca	Cercopithecidae	Primates	Mammalia	1146877	Bat mastadenovirus A	A0A3G9EJS7	F7FY16	F7DT60	F7HRG1	A0A1D5QAX6	F6QSK2	F7GWF5	F6Q3T3	F7H9E1	1	1	1	0	1	1	1	0	1	1	1	0	0	1	1	0	0	1	1	0	1	1	1	0	0	1	0	0	0	0	0	0	1
9544	Macaca mulatta	Macaca	Cercopithecidae	Primates	Mammalia	46926	Human adenovirus 24	Q2Z0K3	F7FY16	F7DT60	F7HRG1	A0A1D5QAX6	F6QSK2	F7GWF5	F6Q3T3	F7H9E1	1	1	1	0	1	1	1	0	0	0	1	0	0	0	1	0	0	1	1	0	0	0	1	0	0	0	0	0	1	1	1	0	0
9544	Macaca mulatta	Macaca	Cercopithecidae	Primates	Mammalia	35267	Porcine adenovirus B serotype 4	A0A0U3SAR0	F7FY16	F7DT60	F7HRG1	A0A1D5QAX6	F6QSK2	F7GWF5	F6Q3T3	F7H9E1	1	1	1	0	1	0	1	0	1	0	1	0	1	0	1	0	0	1	1	0	0	0	1	0	0	0	0	0	0	0	0	0	0
9544	Macaca mulatta	Macaca	Cercopithecidae	Primates	Mammalia	2064741	Rhesus adenovirus 65	A0A2H5AIU4	F7FY16	F7DT60	F7HRG1	A0A1D5QAX6	F6QSK2	F7GWF5	F6Q3T3	F7H9E1	1	1	1	0	1	0	1	0	0	0	1	0	0	1	1	0	0	1	1	0	0	1	1	0	0	1	1	0	0	0	0	0	1
9544	Macaca mulatta	Macaca	Cercopithecidae	Primates	Mammalia	1101371	Human adenovirus 67	H5T769	F7FY16	F7DT60	F7HRG1	A0A1D5QAX6	F6QSK2	F7GWF5	F6Q3T3	F7H9E1	1	1	1	0	1	0	1	0	0	1	1	0	0	1	1	0	0	1	1	0	0	1	1	0	0	1	0	0	0	0	0	0	1
9544	Macaca mulatta	Macaca	Cercopithecidae	Primates	Mammalia	172863	Fowl aviadenovirus 7	A0A191ULW2	F7FY16	F7DT60	F7HRG1	A0A1D5QAX6	F6QSK2	F7GWF5	F6Q3T3	F7H9E1	0	1	1	0	0	0	1	0	0	0	1	0	0	1	1	0	0	1	1	0	0	1	1	0	0	0	1	0	0	0	0	0	0
9544	Macaca mulatta	Macaca	Cercopithecidae	Primates	Mammalia	10527	Human adenovirus D serotype 9	P68982	F7FY16	F7DT60	F7HRG1	A0A1D5QAX6	F6QSK2	F7GWF5	F6Q3T3	F7H9E1	1	1	1	0	1	1	1	0	1	0	1	0	1	0	1	0	1	1	1	0	0	0	1	0	1	0	0	0	1	1	1	0	1
9544	Macaca mulatta	Macaca	Cercopithecidae	Primates	Mammalia	814922	Human adenovirus 14p1	D6BP13	F7FY16	F7DT60	F7HRG1	A0A1D5QAX6	F6QSK2	F7GWF5	F6Q3T3	F7H9E1	0	1	1	0	1	1	1	0	0	1	1	0	0	0	1	0	0	1	1	0	0	0	1	0	0	1	0	0	0	1	1	0	0
9544	Macaca mulatta	Macaca	Cercopithecidae	Primates	Mammalia	10535	unidentified adenovirus	A0A1L1Z7M7	F7FY16	F7DT60	F7HRG1	A0A1D5QAX6	F6QSK2	F7GWF5	F6Q3T3	F7H9E1	1	1	1	0	1	1	1	0	1	0	1	0	1	0	1	0	1	1	1	0	1	0	1	0	0	1	0	0	1	1	1	0	0
9544	Macaca mulatta	Macaca	Cercopithecidae	Primates	Mammalia	1091197	Human adenovirus 62	G1FBZ2	F7FY16	F7DT60	F7HRG1	A0A1D5QAX6	F6QSK2	F7GWF5	F6Q3T3	F7H9E1	1	1	1	0	1	1	1	0	0	0	1	0	0	0	1	0	1	1	1	0	0	0	1	0	0	1	0	0	0	1	1	0	0
9544	Macaca mulatta	Macaca	Cercopithecidae	Primates	Mammalia	696069	Bat adenovirus 2	G1FQN7	F7FY16	F7DT60	F7HRG1	A0A1D5QAX6	F6QSK2	F7GWF5	F6Q3T3	F7H9E1	1	1	1	0	1	1	1	0	1	1	1	0	0	1	1	0	0	1	1	0	0	1	1	0	0	1	0	0	0	0	0	0	1
9544	Macaca mulatta	Macaca	Cercopithecidae	Primates	Mammalia	45659	Human adenovirus B serotype 3	P04501	F7FY16	F7DT60	F7HRG1	A0A1D5QAX6	F6QSK2	F7GWF5	F6Q3T3	F7H9E1	1	1	1	0	1	1	1	0	1	0	1	0	0	0	1	0	0	1	1	0	0	0	1	0	0	1	0	0	0	1	1	0	1
9544	Macaca mulatta	Macaca	Cercopithecidae	Primates	Mammalia	28278	Human adenovirus 19	Q80S16	F7FY16	F7DT60	F7HRG1	A0A1D5QAX6	F6QSK2	F7GWF5	F6Q3T3	F7H9E1	1	1	1	0	1	1	1	0	1	0	1	0	1	0	1	0	1	1	1	0	0	0	1	0	0	0	0	0	1	1	1	0	0
9544	Macaca mulatta	Macaca	Cercopithecidae	Primates	Mammalia	88059	Human adenovirus 19a	M5A9G0	F7FY16	F7DT60	F7HRG1	A0A1D5QAX6	F6QSK2	F7GWF5	F6Q3T3	F7H9E1	1	1	1	0	1	1	1	0	1	1	1	0	1	0	1	0	1	1	1	0	0	0	1	0	0	1	0	0	1	1	1	0	0
9544	Macaca mulatta	Macaca	Cercopithecidae	Primates	Mammalia	101029	Human adenovirus 7d	Q508Q6	F7FY16	F7DT60	F7HRG1	A0A1D5QAX6	F6QSK2	F7GWF5	F6Q3T3	F7H9E1	1	1	1	0	1	1	1	0	0	1	1	0	0	0	1	0	0	1	1	0	0	0	1	0	0	0	0	0	0	1	1	0	0
9544	Macaca mulatta	Macaca	Cercopithecidae	Primates	Mammalia	172861	Fowl aviadenovirus 5	R4N0P7	F7FY16	F7DT60	F7HRG1	A0A1D5QAX6	F6QSK2	F7GWF5	F6Q3T3	F7H9E1	0	1	1	0	0	0	1	0	0	0	1	0	0	1	1	0	0	1	1	0	0	1	1	0	0	1	1	0	0	0	0	0	0
9544	Macaca mulatta	Macaca	Cercopithecidae	Primates	Mammalia	107462	Human adenovirus 50	Q3ZKS7	F7FY16	F7DT60	F7HRG1	A0A1D5QAX6	F6QSK2	F7GWF5	F6Q3T3	F7H9E1	1	1	1	0	1	1	1	0	1	1	1	0	1	0	1	0	1	1	1	0	0	0	1	0	0	1	0	0	1	1	1	0	0
9544	Macaca mulatta	Macaca	Cercopithecidae	Primates	Mammalia	1715779	Simian adenovirus 17	A0A2H4CK70	F7FY16	F7DT60	F7HRG1	A0A1D5QAX6	F6QSK2	F7GWF5	F6Q3T3	F7H9E1	1	1	1	0	1	1	1	0	1	0	1	0	0	1	1	0	0	1	1	0	1	1	1	0	0	1	1	0	0	0	0	0	1
9544	Macaca mulatta	Macaca	Cercopithecidae	Primates	Mammalia	2064734	Rhesus adenovirus 58	A0A2H5AIA5	F7FY16	F7DT60	F7HRG1	A0A1D5QAX6	F6QSK2	F7GWF5	F6Q3T3	F7H9E1	1	1	1	0	1	1	1	0	1	1	1	0	0	1	1	0	0	1	1	0	0	1	1	0	0	1	0	0	0	0	0	0	1
9544	Macaca mulatta	Macaca	Cercopithecidae	Primates	Mammalia	190064	Fowl aviadenovirus D	A0A291FDB0	F7FY16	F7DT60	F7HRG1	A0A1D5QAX6	F6QSK2	F7GWF5	F6Q3T3	F7H9E1	0	1	1	0	0	1	1	0	0	1	1	0	0	0	1	0	0	1	1	0	0	0	1	0	0	0	0	0	0	1	1	0	0
9544	Macaca mulatta	Macaca	Cercopithecidae	Primates	Mammalia	874272	Lizard adenovirus 2	A0A076FTG7	F7FY16	F7DT60	F7HRG1	A0A1D5QAX6	F6QSK2	F7GWF5	F6Q3T3	F7H9E1	1	1	1	0	1	0	1	0	1	0	1	0	0	1	1	0	0	1	1	0	0	1	1	0	0	1	0	0	0	0	0	0	1
9544	Macaca mulatta	Macaca	Cercopithecidae	Primates	Mammalia	1159191	Simian adenovirus A1296	H9AAR1	F7FY16	F7DT60	F7HRG1	A0A1D5QAX6	F6QSK2	F7GWF5	F6Q3T3	F7H9E1	1	1	1	0	1	0	1	0	0	1	1	0	0	1	1	0	0	1	1	0	0	1	1	0	0	0	1	0	0	0	0	0	1
9544	Macaca mulatta	Macaca	Cercopithecidae	Primates	Mammalia	129951	Human mastadenovirus C	J7IEE1	F7FY16	F7DT60	F7HRG1	A0A1D5QAX6	F6QSK2	F7GWF5	F6Q3T3	F7H9E1	1	1	1	0	1	1	1	0	0	1	1	0	1	0	1	0	1	1	1	0	0	0	1	0	0	1	0	0	1	1	1	0	0
9544	Macaca mulatta	Macaca	Cercopithecidae	Primates	Mammalia	326124	Human adenovirus 7d2	Q508R4	F7FY16	F7DT60	F7HRG1	A0A1D5QAX6	F6QSK2	F7GWF5	F6Q3T3	F7H9E1	1	1	1	0	1	1	1	0	0	1	1	0	0	0	1	0	0	1	1	0	0	0	1	0	0	1	0	0	0	1	1	0	0
9544	Macaca mulatta	Macaca	Cercopithecidae	Primates	Mammalia	586029	Fowl adenovirus 8b	A0A160CBM7	F7FY16	F7DT60	F7HRG1	A0A1D5QAX6	F6QSK2	F7GWF5	F6Q3T3	F7H9E1	0	1	1	0	0	1	1	0	0	0	1	0	0	0	1	0	0	1	1	0	0	0	1	0	0	1	0	0	0	1	1	0	0
9544	Macaca mulatta	Macaca	Cercopithecidae	Primates	Mammalia	10547	Fowl adenovirus C serotype 10 (strain SA2)	O55281	F7FY16	F7DT60	F7HRG1	A0A1D5QAX6	F6QSK2	F7GWF5	F6Q3T3	F7H9E1	0	1	1	0	0	1	1	0	0	0	1	0	0	0	1	0	0	1	1	0	0	0	1	0	0	1	0	0	0	1	1	0	0
9544	Macaca mulatta	Macaca	Cercopithecidae	Primates	Mammalia	1159189	Simian adenovirus A1258	H9AAJ6	F7FY16	F7DT60	F7HRG1	A0A1D5QAX6	F6QSK2	F7GWF5	F6Q3T3	F7H9E1	1	1	1	0	1	0	1	0	0	1	1	0	0	1	1	0	0	1	1	0	0	1	1	0	0	0	1	0	0	0	0	0	1
9544	Macaca mulatta	Macaca	Cercopithecidae	Primates	Mammalia	1159186	Simian adenovirus A1139	H9AA99	F7FY16	F7DT60	F7HRG1	A0A1D5QAX6	F6QSK2	F7GWF5	F6Q3T3	F7H9E1	1	1	1	0	1	0	1	0	1	1	1	0	0	1	1	0	0	1	1	0	0	1	1	0	0	0	1	0	0	0	0	0	1
9544	Macaca mulatta	Macaca	Cercopithecidae	Primates	Mammalia	38432	Simian adenovirus 13	A0A0M4MTX1	F7FY16	F7DT60	F7HRG1	A0A1D5QAX6	F6QSK2	F7GWF5	F6Q3T3	F7H9E1	1	1	1	0	1	1	1	0	1	0	1	0	0	1	1	0	0	1	1	0	1	1	1	0	0	1	0	0	0	0	0	0	1
9544	Macaca mulatta	Macaca	Cercopithecidae	Primates	Mammalia	879186	Human adenovirus 57	A0A348FV83	F7FY16	F7DT60	F7HRG1	A0A1D5QAX6	F6QSK2	F7GWF5	F6Q3T3	F7H9E1	1	1	1	0	1	1	1	0	0	1	1	0	0	0	1	0	1	1	1	0	0	0	1	0	0	1	0	0	0	1	1	0	0
9544	Macaca mulatta	Macaca	Cercopithecidae	Primates	Mammalia	130308	Human mastadenovirus E	A0A2R3WNY1	F7FY16	F7DT60	F7HRG1	A0A1D5QAX6	F6QSK2	F7GWF5	F6Q3T3	F7H9E1	1	1	1	0	1	1	1	0	1	0	1	0	1	0	1	0	1	1	1	0	0	0	1	0	0	1	0	0	1	1	1	0	0
9544	Macaca mulatta	Macaca	Cercopithecidae	Primates	Mammalia	1069441	Human adenovirus 61	G1DE39	F7FY16	F7DT60	F7HRG1	A0A1D5QAX6	F6QSK2	F7GWF5	F6Q3T3	F7H9E1	1	1	1	0	1	0	1	0	1	0	1	0	0	1	1	0	0	1	1	0	0	1	1	0	0	1	1	0	0	0	0	0	1
9544	Macaca mulatta	Macaca	Cercopithecidae	Primates	Mammalia	1124795	Human adenovirus 63	G9JUY3	F7FY16	F7DT60	F7HRG1	A0A1D5QAX6	F6QSK2	F7GWF5	F6Q3T3	F7H9E1	1	1	1	0	1	1	1	0	1	0	1	0	1	0	1	0	1	1	1	0	0	0	1	0	0	1	0	0	0	1	1	0	1
9544	Macaca mulatta	Macaca	Cercopithecidae	Primates	Mammalia	1159192	Simian adenovirus A1312	H9AAU4	F7FY16	F7DT60	F7HRG1	A0A1D5QAX6	F6QSK2	F7GWF5	F6Q3T3	F7H9E1	1	1	1	0	0	0	1	0	1	1	1	0	0	1	1	0	0	1	1	0	0	1	1	0	0	0	1	0	0	0	0	0	1
9544	Macaca mulatta	Macaca	Cercopithecidae	Primates	Mammalia	46924	Human adenovirus 22	B5BQ06	F7FY16	F7DT60	F7HRG1	A0A1D5QAX6	F6QSK2	F7GWF5	F6Q3T3	F7H9E1	0	1	1	0	0	1	1	0	0	1	1	0	0	0	1	0	0	1	1	0	0	0	1	0	0	1	0	0	0	1	1	0	0
9544	Macaca mulatta	Macaca	Cercopithecidae	Primates	Mammalia	1574627	Rhesus adenovirus 51	A0A0A1EWW7	F7FY16	F7DT60	F7HRG1	A0A1D5QAX6	F6QSK2	F7GWF5	F6Q3T3	F7H9E1	1	1	1	0	1	1	1	0	1	1	1	0	0	1	1	0	0	1	1	0	0	1	1	0	0	1	0	0	0	0	0	0	1
9544	Macaca mulatta	Macaca	Cercopithecidae	Primates	Mammalia	190065	Fowl aviadenovirus E	E9KLB3	F7FY16	F7DT60	F7HRG1	A0A1D5QAX6	F6QSK2	F7GWF5	F6Q3T3	F7H9E1	0	1	1	0	0	1	1	0	0	1	1	0	0	0	1	0	0	1	1	0	0	0	1	0	0	1	0	0	0	1	1	0	0
9544	Macaca mulatta	Macaca	Cercopithecidae	Primates	Mammalia	1091198	Human adenovirus 60a	G1FC29	F7FY16	F7DT60	F7HRG1	A0A1D5QAX6	F6QSK2	F7GWF5	F6Q3T3	F7H9E1	1	1	1	0	1	1	1	0	0	1	1	0	1	0	1	0	1	1	1	0	0	0	1	0	0	0	0	0	1	1	1	0	0
9544	Macaca mulatta	Macaca	Cercopithecidae	Primates	Mammalia	28280	Human adenovirus E serotype 4	P36844	F7FY16	F7DT60	F7HRG1	A0A1D5QAX6	F6QSK2	F7GWF5	F6Q3T3	F7H9E1	1	1	1	0	1	1	1	0	0	0	1	0	1	0	1	0	0	1	1	0	0	0	1	0	0	1	0	0	1	1	1	0	0
9544	Macaca mulatta	Macaca	Cercopithecidae	Primates	Mammalia	1159188	Simian adenovirus A1173	H9AAG4	F7FY16	F7DT60	F7HRG1	A0A1D5QAX6	F6QSK2	F7GWF5	F6Q3T3	F7H9E1	1	1	1	0	1	0	1	0	0	1	1	0	0	1	1	0	0	1	1	0	0	1	1	0	0	0	1	0	0	0	0	0	1
9544	Macaca mulatta	Macaca	Cercopithecidae	Primates	Mammalia	433356	Human adenovirus 38H44	D2CH24	F7FY16	F7DT60	F7HRG1	A0A1D5QAX6	F6QSK2	F7GWF5	F6Q3T3	F7H9E1	1	1	1	0	1	1	1	0	0	1	1	0	1	0	1	0	1	1	1	0	0	0	1	0	0	1	0	0	1	1	1	0	0
9544	Macaca mulatta	Macaca	Cercopithecidae	Primates	Mammalia	2233538	Duck adenovirus 3	A0A5F2P0D1	F7FY16	F7DT60	F7HRG1	A0A1D5QAX6	F6QSK2	F7GWF5	F6Q3T3	F7H9E1	1	1	1	0	1	0	1	0	1	0	1	0	0	1	1	0	0	1	1	0	0	1	1	0	0	1	1	0	0	0	0	0	1
9544	Macaca mulatta	Macaca	Cercopithecidae	Primates	Mammalia	10532	Simian adenovirus serotype 7	Q0PLX4	F7FY16	F7DT60	F7HRG1	A0A1D5QAX6	F6QSK2	F7GWF5	F6Q3T3	F7H9E1	1	1	1	0	1	1	1	0	1	1	1	0	0	1	1	0	0	1	1	0	0	1	1	0	0	1	0	0	0	0	0	0	1
9544	Macaca mulatta	Macaca	Cercopithecidae	Primates	Mammalia	35262	Human adenovirus type 35p	Q67714	F7FY16	F7DT60	F7HRG1	A0A1D5QAX6	F6QSK2	F7GWF5	F6Q3T3	F7H9E1	1	1	1	0	1	1	1	0	1	1	1	0	1	0	1	0	1	1	1	0	0	0	1	0	0	1	0	0	1	1	1	0	0
9544	Macaca mulatta	Macaca	Cercopithecidae	Primates	Mammalia	175569	Simian adenovirus E22	Q6QPG1	F7FY16	F7DT60	F7HRG1	A0A1D5QAX6	F6QSK2	F7GWF5	F6Q3T3	F7H9E1	1	1	1	0	1	1	1	0	0	1	1	0	0	1	1	0	0	1	1	0	0	1	1	0	0	1	0	0	0	0	0	0	1
9544	Macaca mulatta	Macaca	Cercopithecidae	Primates	Mammalia	318592	Psittacine adenovirus 1	A0A2Z5E038	F7FY16	F7DT60	F7HRG1	A0A1D5QAX6	F6QSK2	F7GWF5	F6Q3T3	F7H9E1	0	1	1	0	0	0	1	0	0	1	1	0	0	1	1	0	0	1	1	0	0	1	1	0	0	1	1	0	0	0	0	0	0
9544	Macaca mulatta	Macaca	Cercopithecidae	Primates	Mammalia	46930	Human adenovirus 28	O56784	F7FY16	F7DT60	F7HRG1	A0A1D5QAX6	F6QSK2	F7GWF5	F6Q3T3	F7H9E1	1	1	1	0	1	1	1	0	1	0	1	0	0	0	1	0	0	1	1	0	0	0	1	0	0	1	0	0	0	1	1	0	1
9544	Macaca mulatta	Macaca	Cercopithecidae	Primates	Mammalia	46927	Human adenovirus 25	Q2Z0K2	F7FY16	F7DT60	F7HRG1	A0A1D5QAX6	F6QSK2	F7GWF5	F6Q3T3	F7H9E1	1	1	1	0	1	1	1	0	0	0	1	0	0	0	1	0	1	1	1	0	0	0	1	0	0	1	0	0	0	1	1	0	0
9544	Macaca mulatta	Macaca	Cercopithecidae	Primates	Mammalia	1145295	Human adenovirus 64	H6WWB5	F7FY16	F7DT60	F7HRG1	A0A1D5QAX6	F6QSK2	F7GWF5	F6Q3T3	F7H9E1	1	1	1	0	1	1	1	0	1	0	1	0	1	0	1	0	1	1	1	0	0	0	1	0	0	1	0	0	1	1	1	0	0
9544	Macaca mulatta	Macaca	Cercopithecidae	Primates	Mammalia	2064740	Rhesus adenovirus 64	A0A2H5AIN8	F7FY16	F7DT60	F7HRG1	A0A1D5QAX6	F6QSK2	F7GWF5	F6Q3T3	F7H9E1	1	1	1	0	1	0	1	0	0	0	1	0	0	1	1	0	0	1	1	0	0	1	1	0	0	1	1	0	0	0	0	0	1
9544	Macaca mulatta	Macaca	Cercopithecidae	Primates	Mammalia	556926	Human adenovirus 53	E5RWD1	F7FY16	F7DT60	F7HRG1	A0A1D5QAX6	F6QSK2	F7GWF5	F6Q3T3	F7H9E1	1	1	1	0	1	1	1	0	1	1	1	0	1	0	1	0	1	1	1	0	0	0	1	0	1	1	0	0	1	1	1	0	0
9544	Macaca mulatta	Macaca	Cercopithecidae	Primates	Mammalia	46940	Human adenovirus 45	Q2Z0J0	F7FY16	F7DT60	F7HRG1	A0A1D5QAX6	F6QSK2	F7GWF5	F6Q3T3	F7H9E1	1	1	1	0	1	1	1	0	0	1	1	0	0	0	1	0	0	1	1	0	0	0	1	0	0	1	0	0	0	1	1	0	0
9544	Macaca mulatta	Macaca	Cercopithecidae	Primates	Mammalia	10521	Human adenovirus 14	Q8V791	F7FY16	F7DT60	F7HRG1	A0A1D5QAX6	F6QSK2	F7GWF5	F6Q3T3	F7H9E1	0	1	1	0	1	1	1	0	0	1	1	0	0	0	1	0	0	1	1	0	0	0	1	0	0	1	0	0	0	1	1	0	0
9544	Macaca mulatta	Macaca	Cercopithecidae	Primates	Mammalia	190061	Fowl aviadenovirus A	A0A1L4BI69	F7FY16	F7DT60	F7HRG1	A0A1D5QAX6	F6QSK2	F7GWF5	F6Q3T3	F7H9E1	0	1	1	0	0	1	1	0	0	1	1	0	0	0	1	0	0	1	1	0	0	0	1	0	0	0	0	0	0	1	1	0	0
9544	Macaca mulatta	Macaca	Cercopithecidae	Primates	Mammalia	10510	Bovine adenovirus B serotype 3	Q03553	F7FY16	F7DT60	F7HRG1	A0A1D5QAX6	F6QSK2	F7GWF5	F6Q3T3	F7H9E1	1	1	1	0	1	1	1	0	1	0	1	0	0	0	1	0	1	1	1	0	0	0	1	0	0	1	0	0	0	1	1	0	1
9544	Macaca mulatta	Macaca	Cercopithecidae	Primates	Mammalia	573199	Murine adenovirus 3	C3SAV4	F7FY16	F7DT60	F7HRG1	A0A1D5QAX6	F6QSK2	F7GWF5	F6Q3T3	F7H9E1	1	1	1	0	1	0	1	0	1	0	1	0	0	1	1	0	0	1	1	0	1	1	1	0	0	1	0	0	0	0	0	0	1
9544	Macaca mulatta	Macaca	Cercopithecidae	Primates	Mammalia	46942	Human adenovirus 47	Q2Z0I8	F7FY16	F7DT60	F7HRG1	A0A1D5QAX6	F6QSK2	F7GWF5	F6Q3T3	F7H9E1	1	1	1	0	1	1	1	0	1	0	1	0	1	0	1	0	0	1	1	0	0	0	1	0	0	0	0	0	1	1	1	0	0
9544	Macaca mulatta	Macaca	Cercopithecidae	Primates	Mammalia	1967296	Rousettus aegyptiacus adenovirus	A0A344X9V8	F7FY16	F7DT60	F7HRG1	A0A1D5QAX6	F6QSK2	F7GWF5	F6Q3T3	F7H9E1	0	1	1	0	1	0	1	0	0	1	1	0	0	1	1	0	0	1	1	0	0	1	1	0	0	1	0	0	0	0	0	0	1
9544	Macaca mulatta	Macaca	Cercopithecidae	Primates	Mammalia	413259	Simian adenovirus 6	H9TET4	F7FY16	F7DT60	F7HRG1	A0A1D5QAX6	F6QSK2	F7GWF5	F6Q3T3	F7H9E1	1	1	1	0	1	0	1	0	1	0	1	0	0	1	1	0	0	1	1	0	1	0	1	0	0	1	0	0	0	0	0	0	1
9544	Macaca mulatta	Macaca	Cercopithecidae	Primates	Mammalia	1580497	Psittacine adenovirus 3	A0A0A7JTT3	F7FY16	F7DT60	F7HRG1	A0A1D5QAX6	F6QSK2	F7GWF5	F6Q3T3	F7H9E1	1	1	1	0	1	0	1	0	1	0	1	0	0	1	1	0	0	1	1	0	0	0	1	0	0	0	1	0	0	0	0	0	1
9544	Macaca mulatta	Macaca	Cercopithecidae	Primates	Mammalia	650122	Human adenovirus D15H9	C8ZJT9	F7FY16	F7DT60	F7HRG1	A0A1D5QAX6	F6QSK2	F7GWF5	F6Q3T3	F7H9E1	1	1	1	0	1	1	1	0	1	1	1	0	1	0	1	0	1	1	1	0	1	0	1	0	1	1	0	0	1	1	1	0	0
9544	Macaca mulatta	Macaca	Cercopithecidae	Primates	Mammalia	10541	Human adenovirus 11	Q75Q64	F7FY16	F7DT60	F7HRG1	A0A1D5QAX6	F6QSK2	F7GWF5	F6Q3T3	F7H9E1	0	1	1	0	1	1	1	0	0	1	1	0	0	1	1	0	0	1	1	0	0	1	1	0	0	1	1	0	0	0	0	0	0
9544	Macaca mulatta	Macaca	Cercopithecidae	Primates	Mammalia	1146874	Bat mastadenovirus B	A0A4Y5SZJ8	F7FY16	F7DT60	F7HRG1	A0A1D5QAX6	F6QSK2	F7GWF5	F6Q3T3	F7H9E1	1	1	1	0	1	1	1	0	1	1	1	0	0	1	1	0	0	1	1	0	0	1	1	0	0	1	0	0	0	0	0	0	1
9544	Macaca mulatta	Macaca	Cercopithecidae	Primates	Mammalia	1094363	Human adenovirus 65	H0PPH6	F7FY16	F7DT60	F7HRG1	A0A1D5QAX6	F6QSK2	F7GWF5	F6Q3T3	F7H9E1	1	1	1	0	1	0	1	0	1	0	1	0	1	1	1	0	0	1	1	0	0	1	1	0	0	0	0	0	0	0	0	0	0
9544	Macaca mulatta	Macaca	Cercopithecidae	Primates	Mammalia	1574629	Rhesus adenovirus 53	A0A0A1EX03	F7FY16	F7DT60	F7HRG1	A0A1D5QAX6	F6QSK2	F7GWF5	F6Q3T3	F7H9E1	1	1	1	0	1	1	1	0	1	0	1	0	0	1	1	0	0	1	1	0	1	1	1	0	0	1	0	0	0	0	0	0	1
9544	Macaca mulatta	Macaca	Cercopithecidae	Primates	Mammalia	46939	Human adenovirus 44	Q2Z0J1	F7FY16	F7DT60	F7HRG1	A0A1D5QAX6	F6QSK2	F7GWF5	F6Q3T3	F7H9E1	1	1	1	0	1	1	1	0	1	1	1	0	0	0	1	0	1	1	1	0	0	0	1	0	0	1	0	0	1	1	1	0	0
9544	Macaca mulatta	Macaca	Cercopithecidae	Primates	Mammalia	69151	Canine adenovirus serotype 1 (strain RI261)	Q96689	F7FY16	F7DT60	F7HRG1	A0A1D5QAX6	F6QSK2	F7GWF5	F6Q3T3	F7H9E1	1	1	1	0	1	1	1	0	0	1	1	0	1	0	1	0	0	1	1	0	0	0	1	0	0	1	0	0	0	1	1	0	0
9544	Macaca mulatta	Macaca	Cercopithecidae	Primates	Mammalia	46936	Human adenovirus 36	Q2Z0J6	F7FY16	F7DT60	F7HRG1	A0A1D5QAX6	F6QSK2	F7GWF5	F6Q3T3	F7H9E1	1	1	1	0	1	1	1	0	0	0	1	0	1	0	1	0	1	1	1	0	0	0	1	0	0	1	0	0	1	1	1	0	0
9544	Macaca mulatta	Macaca	Cercopithecidae	Primates	Mammalia	46932	Human adenovirus 30	Q2Z0H7	F7FY16	F7DT60	F7HRG1	A0A1D5QAX6	F6QSK2	F7GWF5	F6Q3T3	F7H9E1	0	1	1	0	1	0	1	0	0	0	1	0	1	0	1	0	1	1	1	0	0	0	1	0	0	0	0	0	1	1	1	0	0
9544	Macaca mulatta	Macaca	Cercopithecidae	Primates	Mammalia	1788433	Bat mastadenovirus WIV11	A0A163HLD2	F7FY16	F7DT60	F7HRG1	A0A1D5QAX6	F6QSK2	F7GWF5	F6Q3T3	F7H9E1	1	1	1	0	1	0	1	0	1	0	1	0	1	0	1	0	1	1	1	0	0	0	1	0	0	1	0	0	0	0	0	0	0
9544	Macaca mulatta	Macaca	Cercopithecidae	Primates	Mammalia	218120	Human adenovirus 49	Q2Z0I6	F7FY16	F7DT60	F7HRG1	A0A1D5QAX6	F6QSK2	F7GWF5	F6Q3T3	F7H9E1	1	1	1	0	1	1	1	0	0	0	1	0	1	0	1	0	1	1	1	0	0	0	1	0	0	1	0	0	1	1	1	0	0
9544	Macaca mulatta	Macaca	Cercopithecidae	Primates	Mammalia	175568	Simian adenovirus 24	Q6QP89	F7FY16	F7DT60	F7HRG1	A0A1D5QAX6	F6QSK2	F7GWF5	F6Q3T3	F7H9E1	1	1	1	0	1	0	1	0	1	0	1	0	0	0	1	0	0	0	1	0	0	0	1	0	0	0	0	0	0	0	0	0	1
9544	Macaca mulatta	Macaca	Cercopithecidae	Primates	Mammalia	46925	Human adenovirus 23	W8CZP4	F7FY16	F7DT60	F7HRG1	A0A1D5QAX6	F6QSK2	F7GWF5	F6Q3T3	F7H9E1	0	1	1	0	1	1	1	0	0	0	1	0	0	0	1	0	0	1	1	0	0	0	1	0	0	1	0	0	1	1	1	0	0
9544	Macaca mulatta	Macaca	Cercopithecidae	Primates	Mammalia	46937	Human adenovirus 42	Q2Z0J3	F7FY16	F7DT60	F7HRG1	A0A1D5QAX6	F6QSK2	F7GWF5	F6Q3T3	F7H9E1	1	1	1	0	1	1	1	0	0	1	1	0	1	0	1	0	1	1	1	0	0	0	1	0	0	1	0	0	1	1	1	0	0
9544	Macaca mulatta	Macaca	Cercopithecidae	Primates	Mammalia	1159194	Simian adenovirus A1335	H9AB09	F7FY16	F7DT60	F7HRG1	A0A1D5QAX6	F6QSK2	F7GWF5	F6Q3T3	F7H9E1	1	1	1	0	1	0	1	0	0	0	1	0	0	1	1	0	0	1	1	0	0	1	1	0	0	0	1	0	0	0	0	0	1
9544	Macaca mulatta	Macaca	Cercopithecidae	Primates	Mammalia	714978	Human adenovirus 55	S4UNB6	F7FY16	F7DT60	F7HRG1	A0A1D5QAX6	F6QSK2	F7GWF5	F6Q3T3	F7H9E1	0	1	1	0	1	1	1	0	0	1	1	0	0	0	1	0	0	1	1	0	0	0	1	0	0	1	0	0	0	1	1	0	0
9544	Macaca mulatta	Macaca	Cercopithecidae	Primates	Mammalia	2064731	Rhesus adenovirus 55	A0A2H5AI22	F7FY16	F7DT60	F7HRG1	A0A1D5QAX6	F6QSK2	F7GWF5	F6Q3T3	F7H9E1	1	1	1	0	1	1	1	0	1	1	1	0	0	1	1	0	0	1	1	0	1	1	1	0	0	0	0	0	0	0	0	0	1
9544	Macaca mulatta	Macaca	Cercopithecidae	Primates	Mammalia	52275	Human adenovirus D37	A0A1Y1BYV9	F7FY16	F7DT60	F7HRG1	A0A1D5QAX6	F6QSK2	F7GWF5	F6Q3T3	F7H9E1	1	1	1	0	1	1	1	0	1	1	1	0	1	0	1	0	1	1	1	0	0	0	1	0	0	1	0	0	1	1	1	0	0
9544	Macaca mulatta	Macaca	Cercopithecidae	Primates	Mammalia	1714377	Bottlenose dolphin adenovirus 1	A0A1X7MPK1	F7FY16	F7DT60	F7HRG1	A0A1D5QAX6	F6QSK2	F7GWF5	F6Q3T3	F7H9E1	1	1	1	0	1	0	1	0	1	0	1	0	0	1	1	0	0	1	1	0	0	1	1	0	0	0	0	0	0	0	0	0	1
9544	Macaca mulatta	Macaca	Cercopithecidae	Primates	Mammalia	2064743	Rhesus adenovirus 67	A0A2H5AIY5	F7FY16	F7DT60	F7HRG1	A0A1D5QAX6	F6QSK2	F7GWF5	F6Q3T3	F7H9E1	1	1	1	0	1	1	1	0	1	1	1	0	0	1	1	0	0	1	1	0	1	1	1	0	0	0	0	0	0	0	0	0	1
9544	Macaca mulatta	Macaca	Cercopithecidae	Primates	Mammalia	85755	Human adenovirus 7a	Q9QL91	F7FY16	F7DT60	F7HRG1	A0A1D5QAX6	F6QSK2	F7GWF5	F6Q3T3	F7H9E1	1	1	1	0	1	1	1	0	0	1	1	0	0	0	1	0	0	1	1	0	0	0	1	0	0	0	0	0	0	1	1	0	0
9544	Macaca mulatta	Macaca	Cercopithecidae	Primates	Mammalia	880565	Human adenovirus 56	E1AI37	F7FY16	F7DT60	F7HRG1	A0A1D5QAX6	F6QSK2	F7GWF5	F6Q3T3	F7H9E1	1	1	1	0	1	1	1	0	1	1	1	0	1	0	1	0	1	1	1	0	0	0	1	0	1	1	0	0	1	1	1	0	0
9544	Macaca mulatta	Macaca	Cercopithecidae	Primates	Mammalia	1560346	Simian adenovirus DM-2014	A0A097IWB0	F7FY16	F7DT60	F7HRG1	A0A1D5QAX6	F6QSK2	F7GWF5	F6Q3T3	F7H9E1	1	1	1	0	1	0	1	0	1	0	1	0	0	1	1	0	0	1	1	0	1	0	1	0	0	0	0	0	0	0	0	0	1
9544	Macaca mulatta	Macaca	Cercopithecidae	Primates	Mammalia	10548	Human adenovirus 34	Q3ZKX3	F7FY16	F7DT60	F7HRG1	A0A1D5QAX6	F6QSK2	F7GWF5	F6Q3T3	F7H9E1	1	1	1	0	1	1	1	0	1	1	1	0	1	0	1	0	1	1	1	0	0	0	1	0	0	0	0	0	1	1	1	0	0
9544	Macaca mulatta	Macaca	Cercopithecidae	Primates	Mammalia	10521	Human adenovirus 14	Q8V791	F7FY16	F7DT60	F7HRG1	A0A1D5QAX6	F6QSK2	F7GWF5	F6Q3T3	F7H9E1	0	1	1	0	1	1	1	0	0	1	1	0	0	0	1	0	0	1	1	0	0	0	1	0	0	1	0	0	0	1	1	0	0
9544	Macaca mulatta	Macaca	Cercopithecidae	Primates	Mammalia	343462	Human adenovirus B serotype 11 (strain Slobiski)	P35774	F7FY16	F7DT60	F7HRG1	A0A1D5QAX6	F6QSK2	F7GWF5	F6Q3T3	F7H9E1	1	1	1	0	1	1	1	0	0	1	1	0	0	1	1	0	0	1	1	0	0	0	1	0	0	1	0	0	0	1	1	0	0
9544	Macaca mulatta	Macaca	Cercopithecidae	Primates	Mammalia	111167	Bovine adenovirus 6	K9MNV0	F7FY16	F7DT60	F7HRG1	A0A1D5QAX6	F6QSK2	F7GWF5	F6Q3T3	F7H9E1	1	1	1	0	1	0	1	0	1	0	1	0	0	0	1	0	0	1	1	0	1	0	1	0	0	0	1	0	0	0	0	0	1
9544	Macaca mulatta	Macaca	Cercopithecidae	Primates	Mammalia	28276	Human adenovirus D serotype 15	Q76QY0	F7FY16	F7DT60	F7HRG1	A0A1D5QAX6	F6QSK2	F7GWF5	F6Q3T3	F7H9E1	1	1	1	0	1	0	1	0	1	0	1	0	0	0	1	0	0	1	1	0	0	0	1	0	0	1	0	0	0	0	0	0	1
9544	Macaca mulatta	Macaca	Cercopithecidae	Primates	Mammalia	650124	Human adenovirus D19H30	C8ZJU1	F7FY16	F7DT60	F7HRG1	A0A1D5QAX6	F6QSK2	F7GWF5	F6Q3T3	F7H9E1	1	1	1	0	1	0	1	0	0	0	1	0	1	0	1	0	0	1	1	0	0	0	1	0	0	0	0	0	1	1	1	0	0
9544	Macaca mulatta	Macaca	Cercopithecidae	Primates	Mammalia	1986506	Bat mastadenovirus WIV18	A0A1X9RIU8	F7FY16	F7DT60	F7HRG1	A0A1D5QAX6	F6QSK2	F7GWF5	F6Q3T3	F7H9E1	1	1	1	0	1	0	1	0	0	0	1	0	0	0	1	0	0	1	1	0	0	1	1	0	0	1	0	0	0	0	0	0	1
9544	Macaca mulatta	Macaca	Cercopithecidae	Primates	Mammalia	2250215	Polar bear mastadenovirus 1	A0A2Z4QJC1	F7FY16	F7DT60	F7HRG1	A0A1D5QAX6	F6QSK2	F7GWF5	F6Q3T3	F7H9E1	1	1	1	0	1	0	1	0	0	0	1	0	0	0	1	0	0	1	1	0	0	1	1	0	0	0	0	0	0	0	0	0	1
9544	Macaca mulatta	Macaca	Cercopithecidae	Primates	Mammalia	332179	Human adenovirus 52	A0MK71	F7FY16	F7DT60	F7HRG1	A0A1D5QAX6	F6QSK2	F7GWF5	F6Q3T3	F7H9E1	1	1	1	0	1	1	1	0	1	1	1	0	0	1	1	0	0	1	1	0	1	1	1	0	0	1	0	0	0	0	0	0	1
9544	Macaca mulatta	Macaca	Cercopithecidae	Primates	Mammalia	32608	Human adenovirus 21	Q67712	F7FY16	F7DT60	F7HRG1	A0A1D5QAX6	F6QSK2	F7GWF5	F6Q3T3	F7H9E1	1	1	1	0	1	1	1	0	1	1	1	0	1	0	1	0	1	1	1	0	0	0	1	0	0	1	0	0	1	1	1	0	0
9544	Macaca mulatta	Macaca	Cercopithecidae	Primates	Mammalia	1520002	Raptor adenovirus 1	F4MI11	F7FY16	F7DT60	F7HRG1	A0A1D5QAX6	F6QSK2	F7GWF5	F6Q3T3	F7H9E1	1	1	1	0	1	1	1	0	1	1	1	0	1	0	1	0	1	1	1	0	0	0	1	0	0	0	0	0	1	1	1	0	0
9544	Macaca mulatta	Macaca	Cercopithecidae	Primates	Mammalia	1715778	Simian adenovirus 16	A0A0M5L3Z3	F7FY16	F7DT60	F7HRG1	A0A1D5QAX6	F6QSK2	F7GWF5	F6Q3T3	F7H9E1	1	1	1	0	1	0	1	0	0	0	1	0	0	1	1	0	0	1	1	0	0	1	1	0	0	1	1	0	0	0	0	0	1
9544	Macaca mulatta	Macaca	Cercopithecidae	Primates	Mammalia	114326	Porcine adenovirus	A0A513PXU9	F7FY16	F7DT60	F7HRG1	A0A1D5QAX6	F6QSK2	F7GWF5	F6Q3T3	F7H9E1	1	1	1	0	1	1	1	0	0	0	1	0	1	0	1	0	0	1	1	0	0	0	1	0	0	0	0	0	1	1	1	0	0
9544	Macaca mulatta	Macaca	Cercopithecidae	Primates	Mammalia	650126	Human adenovirus D37H13	C8ZJU3	F7FY16	F7DT60	F7HRG1	A0A1D5QAX6	F6QSK2	F7GWF5	F6Q3T3	F7H9E1	1	1	1	0	1	1	1	0	0	0	1	0	1	0	1	0	1	1	1	0	0	0	1	0	0	0	0	0	1	1	1	0	0
9544	Macaca mulatta	Macaca	Cercopithecidae	Primates	Mammalia	727977	Bat adenovirus TJM	D3X7D1	F7FY16	F7DT60	F7HRG1	A0A1D5QAX6	F6QSK2	F7GWF5	F6Q3T3	F7H9E1	1	1	1	0	1	1	1	0	1	1	1	0	1	0	1	0	1	1	1	0	0	0	1	0	0	1	0	0	1	1	1	0	0
9544	Macaca mulatta	Macaca	Cercopithecidae	Primates	Mammalia	1520006	Duck adenovirus 2	A0A075FA63	F7FY16	F7DT60	F7HRG1	A0A1D5QAX6	F6QSK2	F7GWF5	F6Q3T3	F7H9E1	1	1	1	0	0	0	1	0	0	0	1	0	0	1	1	0	0	0	1	0	0	1	1	0	0	1	0	0	0	0	0	0	0
9544	Macaca mulatta	Macaca	Cercopithecidae	Primates	Mammalia	2559941	Crane-associated adenovirus 1	A0A5H2WYN6	F7FY16	F7DT60	F7HRG1	A0A1D5QAX6	F6QSK2	F7GWF5	F6Q3T3	F7H9E1	1	1	1	0	1	1	1	0	0	1	1	0	1	0	1	0	1	1	1	0	1	0	1	0	0	0	0	0	1	1	1	0	0
9544	Macaca mulatta	Macaca	Cercopithecidae	Primates	Mammalia	322681	Human adenovirus RKI-2797/04	Q52R95	F7FY16	F7DT60	F7HRG1	A0A1D5QAX6	F6QSK2	F7GWF5	F6Q3T3	F7H9E1	1	1	1	0	1	0	1	0	1	0	1	0	0	0	1	0	0	1	1	0	1	1	1	0	0	0	1	0	0	0	0	0	1
9544	Macaca mulatta	Macaca	Cercopithecidae	Primates	Mammalia	45370	Porcine adenovirus 5	Q994D4	F7FY16	F7DT60	F7HRG1	A0A1D5QAX6	F6QSK2	F7GWF5	F6Q3T3	F7H9E1	1	1	1	0	1	1	1	0	1	1	1	0	1	0	1	0	0	1	1	0	0	0	1	0	0	0	0	0	1	1	1	0	0
9544	Macaca mulatta	Macaca	Cercopithecidae	Primates	Mammalia	388609	Human adenovirus 22H8	C9S504	F7FY16	F7DT60	F7HRG1	A0A1D5QAX6	F6QSK2	F7GWF5	F6Q3T3	F7H9E1	1	1	1	0	1	0	1	0	1	0	1	0	1	0	1	0	0	1	1	0	1	1	1	0	0	0	0	0	0	0	0	0	0
9544	Macaca mulatta	Macaca	Cercopithecidae	Primates	Mammalia	2169709	Psittacine aviadenovirus B	A0A1P8SW84	F7FY16	F7DT60	F7HRG1	A0A1D5QAX6	F6QSK2	F7GWF5	F6Q3T3	F7H9E1	1	1	1	0	1	0	1	0	1	0	1	0	0	1	1	0	0	1	1	0	0	1	1	0	0	1	1	0	0	0	0	0	1
9544	Macaca mulatta	Macaca	Cercopithecidae	Primates	Mammalia	650127	Human adenovirus D37H17	C8ZJU4	F7FY16	F7DT60	F7HRG1	A0A1D5QAX6	F6QSK2	F7GWF5	F6Q3T3	F7H9E1	1	1	1	0	1	1	1	0	1	0	1	0	1	0	1	0	1	1	1	0	1	0	1	0	1	1	0	0	1	1	1	0	1
9544	Macaca mulatta	Macaca	Cercopithecidae	Primates	Mammalia	1788435	Bat mastadenovirus WIV13	A0A1B0UHY4	F7FY16	F7DT60	F7HRG1	A0A1D5QAX6	F6QSK2	F7GWF5	F6Q3T3	F7H9E1	1	1	1	0	1	0	1	0	0	0	1	0	0	0	1	0	0	0	1	0	0	0	1	0	0	0	0	0	0	0	0	0	1
9544	Macaca mulatta	Macaca	Cercopithecidae	Primates	Mammalia	308444	Human adenovirus D serotype 15/H9	P68983	F7FY16	F7DT60	F7HRG1	A0A1D5QAX6	F6QSK2	F7GWF5	F6Q3T3	F7H9E1	1	1	1	0	1	1	1	0	1	1	1	0	1	0	1	0	1	1	1	0	0	0	1	0	1	0	0	0	1	1	1	0	0
9544	Macaca mulatta	Macaca	Cercopithecidae	Primates	Mammalia	39788	Bovine adenovirus C serotype 10	Q8QVG3	F7FY16	F7DT60	F7HRG1	A0A1D5QAX6	F6QSK2	F7GWF5	F6Q3T3	F7H9E1	0	1	1	0	1	1	1	0	1	1	1	0	0	1	1	0	0	1	1	0	0	1	1	0	0	1	0	0	0	0	0	0	1
9544	Macaca mulatta	Macaca	Cercopithecidae	Primates	Mammalia	1643649	Human adenovirus 71	T1UHQ0	F7FY16	F7DT60	F7HRG1	A0A1D5QAX6	F6QSK2	F7GWF5	F6Q3T3	F7H9E1	1	1	1	0	1	0	1	0	1	0	1	0	0	1	1	0	0	1	1	0	0	0	1	0	1	1	0	0	0	0	0	0	1
9544	Macaca mulatta	Macaca	Cercopithecidae	Primates	Mammalia	46943	Human adenovirus 38	Q2Z0J5	F7FY16	F7DT60	F7HRG1	A0A1D5QAX6	F6QSK2	F7GWF5	F6Q3T3	F7H9E1	1	1	1	0	1	1	1	0	0	1	1	0	1	0	1	0	0	1	1	0	0	0	1	0	0	1	0	0	1	1	1	0	0
9544	Macaca mulatta	Macaca	Cercopithecidae	Primates	Mammalia	35261	Human adenovirus 34a	Q67713	F7FY16	F7DT60	F7HRG1	A0A1D5QAX6	F6QSK2	F7GWF5	F6Q3T3	F7H9E1	1	1	1	0	1	1	1	0	0	1	1	0	0	0	1	0	0	1	1	0	0	0	1	0	0	1	0	0	0	1	1	0	0
9544	Macaca mulatta	Macaca	Cercopithecidae	Primates	Mammalia	1520004	Skua adenovirus 1	G9B6L5	F7FY16	F7DT60	F7HRG1	A0A1D5QAX6	F6QSK2	F7GWF5	F6Q3T3	F7H9E1	1	1	1	0	1	0	1	0	0	0	1	0	0	0	1	0	0	1	1	0	1	0	1	0	0	0	0	0	0	0	0	0	1
9544	Macaca mulatta	Macaca	Cercopithecidae	Primates	Mammalia	46928	Human adenovirus 26	Q2Z0K1	F7FY16	F7DT60	F7HRG1	A0A1D5QAX6	F6QSK2	F7GWF5	F6Q3T3	F7H9E1	1	1	1	0	1	1	1	0	0	0	1	0	0	0	1	0	0	1	1	0	0	0	1	0	0	0	1	0	0	1	1	0	0
9544	Macaca mulatta	Macaca	Cercopithecidae	Primates	Mammalia	28275	Human adenovirus D10	B5BQ05	F7FY16	F7DT60	F7HRG1	A0A1D5QAX6	F6QSK2	F7GWF5	F6Q3T3	F7H9E1	1	1	1	0	1	1	1	0	0	0	1	0	1	0	1	0	1	1	1	0	0	0	1	0	0	1	0	0	0	1	1	0	0
9544	Macaca mulatta	Macaca	Cercopithecidae	Primates	Mammalia	2608978	Siadenovirus IDL19-3602	A0A5J6DCX8	F7FY16	F7DT60	F7HRG1	A0A1D5QAX6	F6QSK2	F7GWF5	F6Q3T3	F7H9E1	0	1	1	0	1	1	1	0	0	1	1	0	0	0	1	0	0	0	1	0	0	0	1	0	0	0	0	0	0	1	1	0	0
9544	Macaca mulatta	Macaca	Cercopithecidae	Primates	Mammalia	2064730	Rhesus adenovirus 54	A0A2H5AI03	F7FY16	F7DT60	F7HRG1	A0A1D5QAX6	F6QSK2	F7GWF5	F6Q3T3	F7H9E1	1	1	1	0	1	1	1	0	1	1	1	0	0	1	1	0	0	1	1	0	1	1	1	0	0	1	0	0	0	0	0	0	1
9544	Macaca mulatta	Macaca	Cercopithecidae	Primates	Mammalia	2005055	Penguin siadenovirus A	A0A161CH96	F7FY16	F7DT60	F7HRG1	A0A1D5QAX6	F6QSK2	F7GWF5	F6Q3T3	F7H9E1	1	1	1	0	1	1	1	0	1	0	1	0	1	0	1	0	1	1	1	0	1	0	1	0	0	1	0	0	1	1	1	0	0
9544	Macaca mulatta	Macaca	Cercopithecidae	Primates	Mammalia	172859	Fowl aviadenovirus 2	A0A191ULG6	F7FY16	F7DT60	F7HRG1	A0A1D5QAX6	F6QSK2	F7GWF5	F6Q3T3	F7H9E1	1	1	1	0	1	1	1	0	0	1	1	0	0	1	1	0	0	1	1	0	0	1	1	0	0	1	0	0	0	0	0	0	1
9544	Macaca mulatta	Macaca	Cercopithecidae	Primates	Mammalia	130663	Fowl aviadenovirus 4	A0A173ADT9	F7FY16	F7DT60	F7HRG1	A0A1D5QAX6	F6QSK2	F7GWF5	F6Q3T3	F7H9E1	1	1	1	0	1	1	1	0	0	1	1	0	0	0	1	0	0	1	1	0	0	0	1	0	0	0	0	0	0	1	1	0	0
9544	Macaca mulatta	Macaca	Cercopithecidae	Primates	Mammalia	995022	Simian adenovirus 49	F2WTM0	F7FY16	F7DT60	F7HRG1	A0A1D5QAX6	F6QSK2	F7GWF5	F6Q3T3	F7H9E1	1	1	1	0	1	0	1	0	0	0	1	0	0	1	1	0	0	1	1	0	0	1	1	0	0	0	1	0	0	0	0	0	1
9544	Macaca mulatta	Macaca	Cercopithecidae	Primates	Mammalia	46922	Human adenovirus D serotype 17	B8LFM5	F7FY16	F7DT60	F7HRG1	A0A1D5QAX6	F6QSK2	F7GWF5	F6Q3T3	F7H9E1	1	1	1	0	1	1	1	0	1	1	1	0	0	0	1	0	1	1	1	0	0	0	1	0	0	1	0	0	0	1	1	0	0
9544	Macaca mulatta	Macaca	Cercopithecidae	Primates	Mammalia	130329	Duck adenovirus 1	A0A482J640	F7FY16	F7DT60	F7HRG1	A0A1D5QAX6	F6QSK2	F7GWF5	F6Q3T3	F7H9E1	1	1	1	0	1	1	1	0	0	0	1	0	1	0	1	0	1	1	1	0	0	0	1	0	0	1	0	0	0	1	1	0	0
9544	Macaca mulatta	Macaca	Cercopithecidae	Primates	Mammalia	2169706	Deer atadenovirus A	A0A515MFS4	F7FY16	F7DT60	F7HRG1	A0A1D5QAX6	F6QSK2	F7GWF5	F6Q3T3	F7H9E1	1	1	1	0	1	0	1	0	1	0	1	0	0	0	1	0	0	1	1	0	1	0	1	0	0	0	0	0	0	0	0	0	1
9544	Macaca mulatta	Macaca	Cercopithecidae	Primates	Mammalia	172862	Fowl aviadenovirus 6	A0A191ULR8	F7FY16	F7DT60	F7HRG1	A0A1D5QAX6	F6QSK2	F7GWF5	F6Q3T3	F7H9E1	0	1	1	0	0	1	1	0	0	1	1	0	0	1	1	0	0	1	1	0	0	1	1	0	0	1	1	0	0	0	0	0	0
9544	Macaca mulatta	Macaca	Cercopithecidae	Primates	Mammalia	67603	Equine adenovirus B serotype 2	A0A0K1DBU9	F7FY16	F7DT60	F7HRG1	A0A1D5QAX6	F6QSK2	F7GWF5	F6Q3T3	F7H9E1	0	1	1	0	1	1	1	0	1	0	1	0	1	0	1	0	1	1	1	0	0	0	1	0	0	1	0	0	0	1	1	0	1
9544	Macaca mulatta	Macaca	Cercopithecidae	Primates	Mammalia	310540	Simian adenovirus 1	Q5C8N5	F7FY16	F7DT60	F7HRG1	A0A1D5QAX6	F6QSK2	F7GWF5	F6Q3T3	F7H9E1	1	1	1	0	1	1	1	0	1	1	1	0	0	1	1	0	0	1	1	0	1	1	1	0	0	1	0	0	0	0	0	0	1
9544	Macaca mulatta	Macaca	Cercopithecidae	Primates	Mammalia	46929	Human adenovirus 27	Q2Z0K0	F7FY16	F7DT60	F7HRG1	A0A1D5QAX6	F6QSK2	F7GWF5	F6Q3T3	F7H9E1	1	1	1	0	1	1	1	0	0	0	1	0	0	0	1	0	1	1	1	0	0	0	1	0	0	1	0	0	1	1	1	0	0
9544	Macaca mulatta	Macaca	Cercopithecidae	Primates	Mammalia	38420	Simian adenovirus 3	Q695Q9	F7FY16	F7DT60	F7HRG1	A0A1D5QAX6	F6QSK2	F7GWF5	F6Q3T3	F7H9E1	1	1	1	0	1	0	1	0	1	0	1	0	0	1	1	0	0	1	1	0	1	1	1	0	0	1	0	0	0	0	0	0	1
9544	Macaca mulatta	Macaca	Cercopithecidae	Primates	Mammalia	1193422	Goose adenovirus 4	I3PMP2	F7FY16	F7DT60	F7HRG1	A0A1D5QAX6	F6QSK2	F7GWF5	F6Q3T3	F7H9E1	1	1	1	0	1	0	1	0	1	0	1	0	0	0	1	0	0	0	1	0	1	0	1	0	1	0	0	0	0	0	0	0	1
9544	Macaca mulatta	Macaca	Cercopithecidae	Primates	Mammalia	1096763	Human adenovirus 68	K7NG54	F7FY16	F7DT60	F7HRG1	A0A1D5QAX6	F6QSK2	F7GWF5	F6Q3T3	F7H9E1	1	1	1	0	1	1	1	0	0	0	1	0	0	0	1	0	0	1	1	0	0	0	1	0	0	1	0	0	0	1	1	0	1
9544	Macaca mulatta	Macaca	Cercopithecidae	Primates	Mammalia	114408	Feline adenovirus	Q6R2L0	F7FY16	F7DT60	F7HRG1	A0A1D5QAX6	F6QSK2	F7GWF5	F6Q3T3	F7H9E1	1	1	1	0	1	1	1	0	0	1	1	0	0	0	1	0	1	1	1	0	0	0	1	0	0	1	0	0	0	1	1	0	0
9544	Macaca mulatta	Macaca	Cercopithecidae	Primates	Mammalia	2039267	Eidolon helvum adenovirus	A0A348FKH7	F7FY16	F7DT60	F7HRG1	A0A1D5QAX6	F6QSK2	F7GWF5	F6Q3T3	F7H9E1	1	1	1	0	1	1	1	0	0	0	1	0	0	0	1	0	1	1	1	0	0	0	1	0	0	1	0	0	0	1	1	0	0
9544	Macaca mulatta	Macaca	Cercopithecidae	Primates	Mammalia	10553	Fowl adenovirus A serotype 1 (strain CELO / Phelps)	D6PSN1	F7FY16	F7DT60	F7HRG1	A0A1D5QAX6	F6QSK2	F7GWF5	F6Q3T3	F7H9E1	0	1	1	0	0	1	1	0	0	1	1	0	0	0	1	0	0	1	1	0	0	0	1	0	0	0	0	0	0	1	1	0	0
9544	Macaca mulatta	Macaca	Cercopithecidae	Primates	Mammalia	45368	Porcine adenovirus 1	Q64871	F7FY16	F7DT60	F7HRG1	A0A1D5QAX6	F6QSK2	F7GWF5	F6Q3T3	F7H9E1	1	1	1	0	1	0	1	0	1	0	1	0	1	0	1	0	0	0	1	0	1	0	1	0	0	0	0	0	0	0	0	0	0
9544	Macaca mulatta	Macaca	Cercopithecidae	Primates	Mammalia	10528	Human adenovirus A serotype 18	D3JIU4	F7FY16	F7DT60	F7HRG1	A0A1D5QAX6	F6QSK2	F7GWF5	F6Q3T3	F7H9E1	1	1	1	0	1	1	1	0	0	1	1	0	0	0	1	0	1	1	1	0	0	0	1	0	0	1	0	0	0	1	1	0	0
9544	Macaca mulatta	Macaca	Cercopithecidae	Primates	Mammalia	108098	Human mastadenovirus B	A0A0K0PX17	F7FY16	F7DT60	F7HRG1	A0A1D5QAX6	F6QSK2	F7GWF5	F6Q3T3	F7H9E1	0	1	1	0	1	1	1	0	1	1	1	0	0	0	1	0	0	1	1	0	0	0	1	0	0	1	0	0	0	1	1	0	0
9544	Macaca mulatta	Macaca	Cercopithecidae	Primates	Mammalia	651580	Human adenovirus 54	B9A5P2	F7FY16	F7DT60	F7HRG1	A0A1D5QAX6	F6QSK2	F7GWF5	F6Q3T3	F7H9E1	1	1	1	0	1	1	1	0	1	0	1	0	1	0	1	0	1	1	1	0	0	0	1	0	1	1	0	0	1	1	1	0	1
9544	Macaca mulatta	Macaca	Cercopithecidae	Primates	Mammalia	1461395	Human adenovirus 11+34	W6EK83	F7FY16	F7DT60	F7HRG1	A0A1D5QAX6	F6QSK2	F7GWF5	F6Q3T3	F7H9E1	1	1	1	0	1	1	1	0	0	1	1	0	0	0	1	0	0	1	1	0	0	0	1	0	0	1	0	0	0	1	1	0	0
9544	Macaca mulatta	Macaca	Cercopithecidae	Primates	Mammalia	931972	Murine adenovirus 2	E7CH51	F7FY16	F7DT60	F7HRG1	A0A1D5QAX6	F6QSK2	F7GWF5	F6Q3T3	F7H9E1	0	1	1	0	0	0	1	0	0	1	1	0	0	1	1	0	0	1	1	0	0	1	1	0	0	1	0	0	0	0	0	0	0
9544	Macaca mulatta	Macaca	Cercopithecidae	Primates	Mammalia	2064733	Rhesus adenovirus 57	A0A2H5AI67	F7FY16	F7DT60	F7HRG1	A0A1D5QAX6	F6QSK2	F7GWF5	F6Q3T3	F7H9E1	1	1	1	0	1	1	1	0	1	0	1	0	0	1	1	0	0	1	1	0	1	1	1	0	0	0	0	0	0	0	0	0	1
9544	Macaca mulatta	Macaca	Cercopithecidae	Primates	Mammalia	216370	Human adenovirus 8E	F2ZCA2	F7FY16	F7DT60	F7HRG1	A0A1D5QAX6	F6QSK2	F7GWF5	F6Q3T3	F7H9E1	1	1	1	0	1	1	1	0	0	1	1	0	1	0	1	0	1	1	1	0	0	0	1	0	1	1	0	0	1	1	1	0	0
9544	Macaca mulatta	Macaca	Cercopithecidae	Primates	Mammalia	1159190	Simian adenovirus A1285	H9AAM9	F7FY16	F7DT60	F7HRG1	A0A1D5QAX6	F6QSK2	F7GWF5	F6Q3T3	F7H9E1	1	1	1	0	1	0	1	0	0	1	1	0	0	1	1	0	0	1	1	0	0	1	1	0	0	0	1	0	0	0	0	0	1
9544	Macaca mulatta	Macaca	Cercopithecidae	Primates	Mammalia	46916	Equine adenovirus A serotype 1	A0A1B0XBD0	F7FY16	F7DT60	F7HRG1	A0A1D5QAX6	F6QSK2	F7GWF5	F6Q3T3	F7H9E1	0	1	1	0	0	1	1	0	0	1	1	0	0	0	1	0	0	1	1	0	0	0	1	0	0	0	0	0	0	1	1	0	0
9544	Macaca mulatta	Macaca	Cercopithecidae	Primates	Mammalia	693059	Human adenovirus 14p	D6BP15	F7FY16	F7DT60	F7HRG1	A0A1D5QAX6	F6QSK2	F7GWF5	F6Q3T3	F7H9E1	0	1	1	0	1	1	1	0	0	1	1	0	0	0	1	0	0	1	1	0	0	0	1	0	0	1	0	0	0	1	1	0	0
9544	Macaca mulatta	Macaca	Cercopithecidae	Primates	Mammalia	585059	Simian adenovirus 20	F6KSW0	F7FY16	F7DT60	F7HRG1	A0A1D5QAX6	F6QSK2	F7GWF5	F6Q3T3	F7H9E1	1	1	1	0	1	1	1	0	1	0	1	0	0	1	1	0	0	1	1	0	0	1	1	0	0	1	0	0	0	0	0	0	1
9544	Macaca mulatta	Macaca	Cercopithecidae	Primates	Mammalia	1907210	Human adenovirus sp.	A0A1Y1BYA0	F7FY16	F7DT60	F7HRG1	A0A1D5QAX6	F6QSK2	F7GWF5	F6Q3T3	F7H9E1	1	1	1	0	1	1	1	0	1	1	1	0	1	0	1	0	1	1	1	0	0	0	1	0	0	0	0	0	1	1	1	0	0
9544	Macaca mulatta	Macaca	Cercopithecidae	Primates	Mammalia	130309	Human mastadenovirus F	A0A191KT02	F7FY16	F7DT60	F7HRG1	A0A1D5QAX6	F6QSK2	F7GWF5	F6Q3T3	F7H9E1	1	1	1	0	1	0	1	0	1	0	1	0	1	0	1	0	0	1	1	0	1	0	1	0	0	0	1	0	0	0	0	0	0
9544	Macaca mulatta	Macaca	Cercopithecidae	Primates	Mammalia	980087	Human adenovirus 58	E9P574	F7FY16	F7DT60	F7HRG1	A0A1D5QAX6	F6QSK2	F7GWF5	F6Q3T3	F7H9E1	1	1	1	0	1	1	1	0	0	0	1	0	0	1	1	0	0	1	1	0	0	0	1	0	0	1	0	0	0	0	0	0	1
9544	Macaca mulatta	Macaca	Cercopithecidae	Primates	Mammalia	2064737	Rhesus adenovirus 61	A0A2H5AIG2	F7FY16	F7DT60	F7HRG1	A0A1D5QAX6	F6QSK2	F7GWF5	F6Q3T3	F7H9E1	1	1	1	0	1	1	1	0	0	1	1	0	0	1	1	0	0	1	1	0	0	1	1	0	0	1	0	0	0	0	0	0	1
9544	Macaca mulatta	Macaca	Cercopithecidae	Primates	Mammalia	1986505	Bat mastadenovirus WIV17	A0A1X9RIT2	F7FY16	F7DT60	F7HRG1	A0A1D5QAX6	F6QSK2	F7GWF5	F6Q3T3	F7H9E1	1	1	1	0	1	0	1	0	1	0	1	0	1	0	1	0	0	1	1	0	1	1	1	0	0	1	0	0	0	0	0	0	0
9544	Macaca mulatta	Macaca	Cercopithecidae	Primates	Mammalia	318490	Avirulent turkey hemorrhagic enteritis virus	Q2TLC1	F7FY16	F7DT60	F7HRG1	A0A1D5QAX6	F6QSK2	F7GWF5	F6Q3T3	F7H9E1	1	1	1	0	1	0	1	0	1	0	1	0	1	1	1	0	1	1	1	0	1	1	1	0	1	0	0	0	0	0	0	0	0
9544	Macaca mulatta	Macaca	Cercopithecidae	Primates	Mammalia	46938	Human adenovirus 43	M0QVJ5	F7FY16	F7DT60	F7HRG1	A0A1D5QAX6	F6QSK2	F7GWF5	F6Q3T3	F7H9E1	1	1	1	0	1	1	1	0	0	0	1	0	0	0	1	0	1	1	1	0	0	0	1	0	0	0	0	0	1	1	1	0	0
9544	Macaca mulatta	Macaca	Cercopithecidae	Primates	Mammalia	31544	Human adenovirus B serotype 16	R4HLF4	F7FY16	F7DT60	F7HRG1	A0A1D5QAX6	F6QSK2	F7GWF5	F6Q3T3	F7H9E1	0	1	1	0	1	1	1	0	0	0	1	0	0	0	1	0	0	1	1	0	0	0	1	0	0	1	0	0	0	1	1	0	1
9544	Macaca mulatta	Macaca	Cercopithecidae	Primates	Mammalia	1159187	Simian adenovirus A1163	H9AAD0	F7FY16	F7DT60	F7HRG1	A0A1D5QAX6	F6QSK2	F7GWF5	F6Q3T3	F7H9E1	1	1	1	0	1	0	1	0	1	0	1	0	0	1	1	0	0	1	1	0	0	1	1	0	0	0	1	0	0	0	0	0	1
9544	Macaca mulatta	Macaca	Cercopithecidae	Primates	Mammalia	10519	Human adenovirus B serotype 7	P15141	F7FY16	F7DT60	F7HRG1	A0A1D5QAX6	F6QSK2	F7GWF5	F6Q3T3	F7H9E1	1	1	1	0	1	1	1	0	0	0	1	0	0	0	1	0	1	1	1	0	0	0	1	0	0	0	0	0	0	1	1	0	0
9544	Macaca mulatta	Macaca	Cercopithecidae	Primates	Mammalia	310800	Human adenovirus 7l	310800	F7FY16	F7DT60	F7HRG1	A0A1D5QAX6	F6QSK2	F7GWF5	F6Q3T3	F7H9E1	0	0	0	0	0	0	0	0	0	0	0	0	0	0	0	0	0	0	0	0	0	0	0	0	0	0	0	0	0	0	0	0	0
9544	Macaca mulatta	Macaca	Cercopithecidae	Primates	Mammalia	2580388	White sturgeon adenovirus 1	A0A4P8PIN8	F7FY16	F7DT60	F7HRG1	A0A1D5QAX6	F6QSK2	F7GWF5	F6Q3T3	F7H9E1	0	1	1	0	0	0	1	0	0	0	1	0	0	1	1	0	0	1	1	0	0	1	1	0	0	1	0	0	0	0	0	0	0
9544	Macaca mulatta	Macaca	Cercopithecidae	Primates	Mammalia	1509400	Simian adenovirus ch1	A0A076V851	F7FY16	F7DT60	F7HRG1	A0A1D5QAX6	F6QSK2	F7GWF5	F6Q3T3	F7H9E1	1	1	1	0	1	1	1	0	0	1	1	0	0	1	1	0	0	1	1	0	0	1	1	0	0	1	1	0	0	0	0	0	1
9544	Macaca mulatta	Macaca	Cercopithecidae	Primates	Mammalia	172860	Fowl aviadenovirus 3	A0A191ULP1	F7FY16	F7DT60	F7HRG1	A0A1D5QAX6	F6QSK2	F7GWF5	F6Q3T3	F7H9E1	1	1	1	0	1	1	1	0	1	0	1	0	0	1	1	0	0	1	1	0	0	1	1	0	0	1	0	0	0	0	0	0	1
9544	Macaca mulatta	Macaca	Cercopithecidae	Primates	Mammalia	46923	Human adenovirus 20	Q2Z0K6	F7FY16	F7DT60	F7HRG1	A0A1D5QAX6	F6QSK2	F7GWF5	F6Q3T3	F7H9E1	1	1	1	0	1	0	1	0	1	0	1	0	1	0	1	0	1	1	1	0	0	0	1	0	0	0	0	0	1	1	1	0	0
9544	Macaca mulatta	Macaca	Cercopithecidae	Primates	Mammalia	316517	Human adenovirus 7p	Q508T0	F7FY16	F7DT60	F7HRG1	A0A1D5QAX6	F6QSK2	F7GWF5	F6Q3T3	F7H9E1	1	1	1	0	1	1	1	0	0	1	1	0	0	0	1	0	0	1	1	0	0	0	1	0	0	1	0	0	0	1	1	0	0
9544	Macaca mulatta	Macaca	Cercopithecidae	Primates	Mammalia	1408257	Turkey aviadenovirus 4	U5NHK6	F7FY16	F7DT60	F7HRG1	A0A1D5QAX6	F6QSK2	F7GWF5	F6Q3T3	F7H9E1	1	1	1	0	1	0	1	0	1	0	1	0	0	1	1	0	1	0	1	0	1	0	1	0	1	0	1	0	0	0	0	0	1
9544	Macaca mulatta	Macaca	Cercopithecidae	Primates	Mammalia	1930638	Human adenovirus B79	A0A1L7NRN8	F7FY16	F7DT60	F7HRG1	A0A1D5QAX6	F6QSK2	F7GWF5	F6Q3T3	F7H9E1	1	1	1	0	1	1	1	0	0	1	1	0	0	0	1	0	0	1	1	0	0	0	1	0	0	1	0	0	0	1	1	0	0
9544	Macaca mulatta	Macaca	Cercopithecidae	Primates	Mammalia	1788432	Bat mastadenovirus WIV10	A0A163HK55	F7FY16	F7DT60	F7HRG1	A0A1D5QAX6	F6QSK2	F7GWF5	F6Q3T3	F7H9E1	1	1	1	0	1	0	1	0	1	0	1	0	1	1	1	0	0	1	1	0	0	1	1	0	0	0	1	0	0	0	0	0	0
9544	Macaca mulatta	Macaca	Cercopithecidae	Primates	Mammalia	260047	Human adenovirus 3+7	R4HLK2	F7FY16	F7DT60	F7HRG1	A0A1D5QAX6	F6QSK2	F7GWF5	F6Q3T3	F7H9E1	1	1	1	0	1	1	1	0	1	0	1	0	0	0	1	0	0	1	1	0	0	0	1	0	0	1	0	0	0	1	1	0	1
9544	Macaca mulatta	Macaca	Cercopithecidae	Primates	Mammalia	172864	Fowl aviadenovirus 9	Q77VH5	F7FY16	F7DT60	F7HRG1	A0A1D5QAX6	F6QSK2	F7GWF5	F6Q3T3	F7H9E1	0	1	1	0	0	1	1	0	0	1	1	0	0	0	1	0	0	1	1	0	0	0	1	0	0	0	0	0	0	1	1	0	0
9544	Macaca mulatta	Macaca	Cercopithecidae	Primates	Mammalia	41678	Turkey adenovirus 3	O56261	F7FY16	F7DT60	F7HRG1	A0A1D5QAX6	F6QSK2	F7GWF5	F6Q3T3	F7H9E1	1	1	1	0	1	1	1	0	1	0	1	0	1	0	1	0	1	1	1	0	0	0	1	0	0	1	0	0	1	1	1	0	0
9545	Macaca nemestrina	Macaca	Cercopithecidae	Primates	Mammalia	172863	Fowl aviadenovirus 7	A0A191ULW2	A0A2K6E8Y6	A0A2K6B410	A0A2K6BAK6	A0A2K6BVH5	A0A2K6AUD1	A0A2K6BF99	A0A2K6C0F3	A0A2K6BN27	0	1	1	0	0	0	1	0	0	0	1	0	0	1	1	0	0	1	1	0	0	1	1	0	0	0	1	0	0	0	0	0	0
9545	Macaca nemestrina	Macaca	Cercopithecidae	Primates	Mammalia	28282	Human adenovirus A serotype 12	P36711	A0A2K6E8Y6	A0A2K6B410	A0A2K6BAK6	A0A2K6BVH5	A0A2K6AUD1	A0A2K6BF99	A0A2K6C0F3	A0A2K6BN27	1	1	1	1	1	1	1	0	0	1	1	0	0	0	1	0	0	1	1	0	0	1	1	0	1	0	0	0	0	1	1	0	1
9545	Macaca nemestrina	Macaca	Cercopithecidae	Primates	Mammalia	32608	Human adenovirus 21	Q67712	A0A2K6E8Y6	A0A2K6B410	A0A2K6BAK6	A0A2K6BVH5	A0A2K6AUD1	A0A2K6BF99	A0A2K6C0F3	A0A2K6BN27	1	1	1	0	1	1	1	0	1	1	1	0	0	0	1	0	0	1	1	0	0	1	1	0	1	0	0	0	1	1	1	0	0
9545	Macaca nemestrina	Macaca	Cercopithecidae	Primates	Mammalia	45370	Porcine adenovirus 5	Q994D4	A0A2K6E8Y6	A0A2K6B410	A0A2K6BAK6	A0A2K6BVH5	A0A2K6AUD1	A0A2K6BF99	A0A2K6C0F3	A0A2K6BN27	1	1	1	0	1	1	1	0	1	1	1	0	1	0	1	0	0	1	1	0	0	1	1	0	1	0	0	0	1	1	1	0	0
9545	Macaca nemestrina	Macaca	Cercopithecidae	Primates	Mammalia	2064740	Rhesus adenovirus 64	A0A2H5AIN8	A0A2K6E8Y6	A0A2K6B410	A0A2K6BAK6	A0A2K6BVH5	A0A2K6AUD1	A0A2K6BF99	A0A2K6C0F3	A0A2K6BN27	1	1	1	0	1	0	1	0	1	1	1	0	1	1	1	0	0	1	1	0	0	1	1	0	1	0	1	0	0	0	0	0	0
9545	Macaca nemestrina	Macaca	Cercopithecidae	Primates	Mammalia	814922	Human adenovirus 14p1	D6BP13	A0A2K6E8Y6	A0A2K6B410	A0A2K6BAK6	A0A2K6BVH5	A0A2K6AUD1	A0A2K6BF99	A0A2K6C0F3	A0A2K6BN27	1	1	1	0	1	1	1	0	0	1	1	0	0	0	1	0	0	1	1	0	0	1	1	0	0	0	0	0	0	1	1	0	0
9545	Macaca nemestrina	Macaca	Cercopithecidae	Primates	Mammalia	573199	Murine adenovirus 3	C3SAV4	A0A2K6E8Y6	A0A2K6B410	A0A2K6BAK6	A0A2K6BVH5	A0A2K6AUD1	A0A2K6BF99	A0A2K6C0F3	A0A2K6BN27	1	1	1	0	1	0	1	0	1	0	1	0	1	1	1	0	1	1	1	0	0	1	1	0	1	1	1	0	0	0	0	0	0
9545	Macaca nemestrina	Macaca	Cercopithecidae	Primates	Mammalia	1967296	Rousettus aegyptiacus adenovirus	A0A344X9V8	A0A2K6E8Y6	A0A2K6B410	A0A2K6BAK6	A0A2K6BVH5	A0A2K6AUD1	A0A2K6BF99	A0A2K6C0F3	A0A2K6BN27	1	1	1	0	0	0	1	0	0	1	1	0	0	1	1	0	0	1	1	0	0	1	1	0	0	1	1	0	0	0	0	0	1
9545	Macaca nemestrina	Macaca	Cercopithecidae	Primates	Mammalia	1788435	Bat mastadenovirus WIV13	A0A1B0UHY4	A0A2K6E8Y6	A0A2K6B410	A0A2K6BAK6	A0A2K6BVH5	A0A2K6AUD1	A0A2K6BF99	A0A2K6C0F3	A0A2K6BN27	1	1	1	0	1	0	1	0	1	0	1	0	1	1	1	0	0	0	1	0	0	1	1	0	1	0	1	0	0	0	0	0	0
9545	Macaca nemestrina	Macaca	Cercopithecidae	Primates	Mammalia	1159193	Simian adenovirus A1327	H9AAX6	A0A2K6E8Y6	A0A2K6B410	A0A2K6BAK6	A0A2K6BVH5	A0A2K6AUD1	A0A2K6BF99	A0A2K6C0F3	A0A2K6BN27	1	1	1	0	1	0	1	0	1	0	1	0	1	1	1	0	0	1	1	0	0	1	1	0	1	0	1	0	0	0	0	0	0
9545	Macaca nemestrina	Macaca	Cercopithecidae	Primates	Mammalia	650125	Human adenovirus D30H44	C8ZJU2	A0A2K6E8Y6	A0A2K6B410	A0A2K6BAK6	A0A2K6BVH5	A0A2K6AUD1	A0A2K6BF99	A0A2K6C0F3	A0A2K6BN27	1	0	1	0	1	0	1	0	1	0	1	0	1	0	1	0	0	0	1	0	0	0	1	0	1	0	0	0	0	0	1	0	1
9545	Macaca nemestrina	Macaca	Cercopithecidae	Primates	Mammalia	316517	Human adenovirus 7p	Q508T0	A0A2K6E8Y6	A0A2K6B410	A0A2K6BAK6	A0A2K6BVH5	A0A2K6AUD1	A0A2K6BF99	A0A2K6C0F3	A0A2K6BN27	1	1	1	0	1	1	1	0	0	1	1	0	0	0	1	0	0	1	1	0	0	1	1	0	1	0	0	0	0	1	1	0	0
9545	Macaca nemestrina	Macaca	Cercopithecidae	Primates	Mammalia	1193422	Goose adenovirus 4	I3PMP2	A0A2K6E8Y6	A0A2K6B410	A0A2K6BAK6	A0A2K6BVH5	A0A2K6AUD1	A0A2K6BF99	A0A2K6C0F3	A0A2K6BN27	1	0	1	0	1	0	1	0	1	0	1	0	1	0	1	0	1	0	1	0	0	1	1	0	1	0	1	0	0	0	0	0	0
9545	Macaca nemestrina	Macaca	Cercopithecidae	Primates	Mammalia	343463	Human adenovirus B serotype 11 (strain BC34)	P35773	A0A2K6E8Y6	A0A2K6B410	A0A2K6BAK6	A0A2K6BVH5	A0A2K6AUD1	A0A2K6BF99	A0A2K6C0F3	A0A2K6BN27	1	1	1	0	1	1	1	0	0	1	1	0	0	0	1	0	0	1	1	0	0	1	1	0	0	0	0	0	0	1	1	0	0
9545	Macaca nemestrina	Macaca	Cercopithecidae	Primates	Mammalia	2064734	Rhesus adenovirus 58	A0A2H5AIA5	A0A2K6E8Y6	A0A2K6B410	A0A2K6BAK6	A0A2K6BVH5	A0A2K6AUD1	A0A2K6BF99	A0A2K6C0F3	A0A2K6BN27	1	1	1	0	1	0	1	0	1	1	1	0	1	1	1	0	0	1	1	0	0	1	1	0	1	1	1	0	0	0	0	0	0
9545	Macaca nemestrina	Macaca	Cercopithecidae	Primates	Mammalia	2039267	Eidolon helvum adenovirus	A0A348FKH7	A0A2K6E8Y6	A0A2K6B410	A0A2K6BAK6	A0A2K6BVH5	A0A2K6AUD1	A0A2K6BF99	A0A2K6C0F3	A0A2K6BN27	1	1	1	0	1	1	1	0	0	1	1	0	0	0	1	0	0	1	1	0	0	1	1	0	0	0	0	0	0	1	1	0	0
9545	Macaca nemestrina	Macaca	Cercopithecidae	Primates	Mammalia	1968887	Squirrel adenovirus 1	A0A240FBH1	A0A2K6E8Y6	A0A2K6B410	A0A2K6BAK6	A0A2K6BVH5	A0A2K6AUD1	A0A2K6BF99	A0A2K6C0F3	A0A2K6BN27	1	1	1	0	1	0	1	0	1	0	1	0	1	1	1	0	1	1	1	0	0	1	1	0	1	1	1	0	0	0	0	0	0
9545	Macaca nemestrina	Macaca	Cercopithecidae	Primates	Mammalia	35266	Simian adenovirus 23	Q6QPC5	A0A2K6E8Y6	A0A2K6B410	A0A2K6BAK6	A0A2K6BVH5	A0A2K6AUD1	A0A2K6BF99	A0A2K6C0F3	A0A2K6BN27	1	1	1	0	1	0	1	0	1	0	1	0	1	1	1	0	0	1	1	0	0	1	1	0	1	0	1	0	0	0	0	0	0
9545	Macaca nemestrina	Macaca	Cercopithecidae	Primates	Mammalia	46943	Human adenovirus 38	Q2Z0J5	A0A2K6E8Y6	A0A2K6B410	A0A2K6BAK6	A0A2K6BVH5	A0A2K6AUD1	A0A2K6BF99	A0A2K6C0F3	A0A2K6BN27	1	1	1	0	1	1	1	0	0	1	1	0	1	0	1	0	0	1	1	0	0	1	1	0	1	0	0	0	1	1	1	0	0
9545	Macaca nemestrina	Macaca	Cercopithecidae	Primates	Mammalia	1520002	Raptor adenovirus 1	F4MI11	A0A2K6E8Y6	A0A2K6B410	A0A2K6BAK6	A0A2K6BVH5	A0A2K6AUD1	A0A2K6BF99	A0A2K6C0F3	A0A2K6BN27	1	1	1	0	1	1	1	0	1	1	1	0	1	0	1	0	0	1	1	0	1	1	1	0	1	0	0	0	1	1	1	0	0
9545	Macaca nemestrina	Macaca	Cercopithecidae	Primates	Mammalia	931972	Murine adenovirus 2	E7CH51	A0A2K6E8Y6	A0A2K6B410	A0A2K6BAK6	A0A2K6BVH5	A0A2K6AUD1	A0A2K6BF99	A0A2K6C0F3	A0A2K6BN27	0	1	1	0	0	0	1	0	0	1	1	0	0	1	1	0	0	1	1	0	0	1	1	0	0	1	1	0	0	0	0	0	0
9545	Macaca nemestrina	Macaca	Cercopithecidae	Primates	Mammalia	39641	Human adenovirus 48	Q2Z0I7	A0A2K6E8Y6	A0A2K6B410	A0A2K6BAK6	A0A2K6BVH5	A0A2K6AUD1	A0A2K6BF99	A0A2K6C0F3	A0A2K6BN27	1	1	1	0	1	1	1	0	1	0	1	0	1	0	1	0	0	1	1	0	0	0	1	0	1	0	0	0	1	1	1	0	0
9545	Macaca nemestrina	Macaca	Cercopithecidae	Primates	Mammalia	130663	Fowl aviadenovirus 4	A0A173ADT9	A0A2K6E8Y6	A0A2K6B410	A0A2K6BAK6	A0A2K6BVH5	A0A2K6AUD1	A0A2K6BF99	A0A2K6C0F3	A0A2K6BN27	1	1	1	0	1	1	1	0	0	1	1	0	0	0	1	0	0	1	1	0	0	1	1	0	0	0	0	0	0	1	1	0	0
9545	Macaca nemestrina	Macaca	Cercopithecidae	Primates	Mammalia	175569	Simian adenovirus E22	Q6QPG1	A0A2K6E8Y6	A0A2K6B410	A0A2K6BAK6	A0A2K6BVH5	A0A2K6AUD1	A0A2K6BF99	A0A2K6C0F3	A0A2K6BN27	1	1	1	0	1	0	1	0	1	1	1	0	1	1	1	0	0	1	1	0	0	1	1	0	1	1	1	0	0	0	0	0	0
9545	Macaca nemestrina	Macaca	Cercopithecidae	Primates	Mammalia	46924	Human adenovirus 22	B5BQ06	A0A2K6E8Y6	A0A2K6B410	A0A2K6BAK6	A0A2K6BVH5	A0A2K6AUD1	A0A2K6BF99	A0A2K6C0F3	A0A2K6BN27	0	1	1	0	0	1	1	0	0	1	1	0	0	0	1	0	0	1	1	0	0	1	1	0	0	0	0	0	0	1	1	0	0
9545	Macaca nemestrina	Macaca	Cercopithecidae	Primates	Mammalia	1907767	Pigeon adenovirus 2	A0A1D8QM96	A0A2K6E8Y6	A0A2K6B410	A0A2K6BAK6	A0A2K6BVH5	A0A2K6AUD1	A0A2K6BF99	A0A2K6C0F3	A0A2K6BN27	1	1	1	0	1	0	1	0	1	0	1	0	1	1	1	0	1	0	1	0	0	1	1	0	1	0	1	0	0	0	0	0	0
9545	Macaca nemestrina	Macaca	Cercopithecidae	Primates	Mammalia	322681	Human adenovirus RKI-2797/04	Q52R95	A0A2K6E8Y6	A0A2K6B410	A0A2K6BAK6	A0A2K6BVH5	A0A2K6AUD1	A0A2K6BF99	A0A2K6C0F3	A0A2K6BN27	1	1	1	0	1	0	1	0	1	0	1	0	1	1	1	0	0	1	1	0	0	1	1	0	1	0	1	0	0	0	0	0	0
9545	Macaca nemestrina	Macaca	Cercopithecidae	Primates	Mammalia	1159188	Simian adenovirus A1173	H9AAG4	A0A2K6E8Y6	A0A2K6B410	A0A2K6BAK6	A0A2K6BVH5	A0A2K6AUD1	A0A2K6BF99	A0A2K6C0F3	A0A2K6BN27	1	1	1	0	1	0	1	0	1	0	1	0	1	1	1	0	0	1	1	0	0	1	1	0	1	0	1	0	0	0	0	0	0
9545	Macaca nemestrina	Macaca	Cercopithecidae	Primates	Mammalia	10553	Fowl adenovirus A serotype 1 (strain CELO / Phelps)	D6PSN1	A0A2K6E8Y6	A0A2K6B410	A0A2K6BAK6	A0A2K6BVH5	A0A2K6AUD1	A0A2K6BF99	A0A2K6C0F3	A0A2K6BN27	0	1	1	0	0	1	1	0	0	1	1	0	0	0	1	0	0	1	1	0	0	1	1	0	0	0	0	0	0	1	1	0	0
9545	Macaca nemestrina	Macaca	Cercopithecidae	Primates	Mammalia	995021	Simian adenovirus 48	F2WTI9	A0A2K6E8Y6	A0A2K6B410	A0A2K6BAK6	A0A2K6BVH5	A0A2K6AUD1	A0A2K6BF99	A0A2K6C0F3	A0A2K6BN27	1	1	1	0	1	0	1	0	1	0	1	0	1	1	1	0	0	1	1	0	0	1	1	0	1	0	1	0	0	0	0	0	0
9545	Macaca nemestrina	Macaca	Cercopithecidae	Primates	Mammalia	45659	Human adenovirus B serotype 3	P04501	A0A2K6E8Y6	A0A2K6B410	A0A2K6BAK6	A0A2K6BVH5	A0A2K6AUD1	A0A2K6BF99	A0A2K6C0F3	A0A2K6BN27	1	1	1	0	1	1	1	0	1	1	1	0	0	0	1	0	0	1	1	0	0	1	1	0	0	0	0	0	1	1	1	0	0
9545	Macaca nemestrina	Macaca	Cercopithecidae	Primates	Mammalia	310800	Human adenovirus 7l	310800	A0A2K6E8Y6	A0A2K6B410	A0A2K6BAK6	A0A2K6BVH5	A0A2K6AUD1	A0A2K6BF99	A0A2K6C0F3	A0A2K6BN27	0	0	0	0	0	0	0	0	0	0	0	0	0	0	0	0	0	0	0	0	0	0	0	0	0	0	0	0	0	0	0	0	0
9545	Macaca nemestrina	Macaca	Cercopithecidae	Primates	Mammalia	172862	Fowl aviadenovirus 6	A0A191ULR8	A0A2K6E8Y6	A0A2K6B410	A0A2K6BAK6	A0A2K6BVH5	A0A2K6AUD1	A0A2K6BF99	A0A2K6C0F3	A0A2K6BN27	0	1	1	0	0	0	1	0	0	1	1	0	0	1	1	0	0	1	1	0	0	1	1	0	0	1	1	0	0	0	0	0	0
9545	Macaca nemestrina	Macaca	Cercopithecidae	Primates	Mammalia	46925	Human adenovirus 23	W8CZP4	A0A2K6E8Y6	A0A2K6B410	A0A2K6BAK6	A0A2K6BVH5	A0A2K6AUD1	A0A2K6BF99	A0A2K6C0F3	A0A2K6BN27	1	1	1	0	1	1	1	0	0	1	1	0	1	0	1	0	0	1	1	0	0	1	1	0	1	0	0	0	1	1	1	0	0
9545	Macaca nemestrina	Macaca	Cercopithecidae	Primates	Mammalia	10530	Murine adenovirus A serotype 1	P19721	A0A2K6E8Y6	A0A2K6B410	A0A2K6BAK6	A0A2K6BVH5	A0A2K6AUD1	A0A2K6BF99	A0A2K6C0F3	A0A2K6BN27	1	1	1	0	1	1	1	0	1	1	1	0	1	0	1	0	1	1	1	0	1	1	1	0	1	0	0	0	1	1	1	0	0
9545	Macaca nemestrina	Macaca	Cercopithecidae	Primates	Mammalia	308444	Human adenovirus D serotype 15/H9	P68983	A0A2K6E8Y6	A0A2K6B410	A0A2K6BAK6	A0A2K6BVH5	A0A2K6AUD1	A0A2K6BF99	A0A2K6C0F3	A0A2K6BN27	1	1	1	0	1	1	1	0	1	1	1	0	1	0	1	0	0	1	1	0	0	1	1	0	1	0	0	0	1	1	1	0	0
9545	Macaca nemestrina	Macaca	Cercopithecidae	Primates	Mammalia	114430	Ovine adenovirus D serotype 7 (isolate OAV287)	Q83893	A0A2K6E8Y6	A0A2K6B410	A0A2K6BAK6	A0A2K6BVH5	A0A2K6AUD1	A0A2K6BF99	A0A2K6C0F3	A0A2K6BN27	1	0	1	0	1	0	1	0	1	0	1	0	1	1	1	0	0	0	1	0	0	1	1	0	1	0	1	0	0	0	0	0	0
9545	Macaca nemestrina	Macaca	Cercopithecidae	Primates	Mammalia	413259	Simian adenovirus 6	H9TET4	A0A2K6E8Y6	A0A2K6B410	A0A2K6BAK6	A0A2K6BVH5	A0A2K6AUD1	A0A2K6BF99	A0A2K6C0F3	A0A2K6BN27	1	1	1	0	1	0	1	0	1	0	1	0	1	1	1	0	0	1	1	0	0	1	1	0	1	0	1	0	0	0	0	0	0
9545	Macaca nemestrina	Macaca	Cercopithecidae	Primates	Mammalia	10512	Canine adenovirus 1	A0A1L2BWH5	A0A2K6E8Y6	A0A2K6B410	A0A2K6BAK6	A0A2K6BVH5	A0A2K6AUD1	A0A2K6BF99	A0A2K6C0F3	A0A2K6BN27	1	1	1	0	1	0	1	0	1	0	1	0	1	1	1	0	0	1	1	0	0	1	1	0	1	1	1	0	0	0	0	0	0
9545	Macaca nemestrina	Macaca	Cercopithecidae	Primates	Mammalia	10534	Human adenovirus C serotype 6	Q76DN6	A0A2K6E8Y6	A0A2K6B410	A0A2K6BAK6	A0A2K6BVH5	A0A2K6AUD1	A0A2K6BF99	A0A2K6C0F3	A0A2K6BN27	1	1	1	0	1	1	1	0	1	1	1	0	1	0	1	0	1	1	1	0	0	1	1	0	1	0	0	0	1	1	1	0	0
9545	Macaca nemestrina	Macaca	Cercopithecidae	Primates	Mammalia	1643649	Human adenovirus 71	T1UHQ0	A0A2K6E8Y6	A0A2K6B410	A0A2K6BAK6	A0A2K6BVH5	A0A2K6AUD1	A0A2K6BF99	A0A2K6C0F3	A0A2K6BN27	1	1	1	0	1	0	1	0	1	0	1	0	1	1	1	0	0	1	1	0	0	1	1	0	1	1	0	0	0	0	0	0	0
9545	Macaca nemestrina	Macaca	Cercopithecidae	Primates	Mammalia	46930	Human adenovirus 28	O56784	A0A2K6E8Y6	A0A2K6B410	A0A2K6BAK6	A0A2K6BVH5	A0A2K6AUD1	A0A2K6BF99	A0A2K6C0F3	A0A2K6BN27	1	1	1	0	1	1	1	0	0	1	1	0	1	0	1	0	0	1	1	0	0	1	1	0	0	0	0	0	0	1	1	0	0
9545	Macaca nemestrina	Macaca	Cercopithecidae	Primates	Mammalia	880565	Human adenovirus 56	E1AI37	A0A2K6E8Y6	A0A2K6B410	A0A2K6BAK6	A0A2K6BVH5	A0A2K6AUD1	A0A2K6BF99	A0A2K6C0F3	A0A2K6BN27	1	1	1	0	1	1	1	0	1	1	1	0	1	0	1	0	0	1	1	0	0	1	1	0	1	0	0	0	1	1	1	0	0
9545	Macaca nemestrina	Macaca	Cercopithecidae	Primates	Mammalia	1972755	Human adenovirus 81	W8VTP6	A0A2K6E8Y6	A0A2K6B410	A0A2K6BAK6	A0A2K6BVH5	A0A2K6AUD1	A0A2K6BF99	A0A2K6C0F3	A0A2K6BN27	1	1	1	0	1	0	1	0	1	0	1	0	1	1	1	0	0	1	1	0	0	1	1	0	1	1	1	0	0	0	0	0	0
9545	Macaca nemestrina	Macaca	Cercopithecidae	Primates	Mammalia	2064732	Rhesus adenovirus 56	A0A2H5AI44	A0A2K6E8Y6	A0A2K6B410	A0A2K6BAK6	A0A2K6BVH5	A0A2K6AUD1	A0A2K6BF99	A0A2K6C0F3	A0A2K6BN27	1	1	1	0	1	0	1	0	1	1	1	0	1	1	1	0	0	1	1	0	0	1	1	0	1	1	1	0	0	0	0	0	0
9545	Macaca nemestrina	Macaca	Cercopithecidae	Primates	Mammalia	130308	Human mastadenovirus E	A0A2R3WNY1	A0A2K6E8Y6	A0A2K6B410	A0A2K6BAK6	A0A2K6BVH5	A0A2K6AUD1	A0A2K6BF99	A0A2K6C0F3	A0A2K6BN27	1	1	1	0	1	1	1	0	1	1	1	0	1	0	1	0	0	1	1	0	0	1	1	0	1	0	0	0	1	1	1	0	0
9545	Macaca nemestrina	Macaca	Cercopithecidae	Primates	Mammalia	1159190	Simian adenovirus A1285	H9AAM9	A0A2K6E8Y6	A0A2K6B410	A0A2K6BAK6	A0A2K6BVH5	A0A2K6AUD1	A0A2K6BF99	A0A2K6C0F3	A0A2K6BN27	1	1	1	0	1	0	1	0	1	0	1	0	1	1	1	0	0	1	1	0	0	1	1	0	1	0	1	0	0	0	0	0	0
9545	Macaca nemestrina	Macaca	Cercopithecidae	Primates	Mammalia	85755	Human adenovirus 7a	Q9QL91	A0A2K6E8Y6	A0A2K6B410	A0A2K6BAK6	A0A2K6BVH5	A0A2K6AUD1	A0A2K6BF99	A0A2K6C0F3	A0A2K6BN27	1	1	1	0	1	1	1	0	0	1	1	0	0	0	1	0	0	1	1	0	0	1	1	0	1	0	0	0	0	1	1	0	0
9545	Macaca nemestrina	Macaca	Cercopithecidae	Primates	Mammalia	46936	Human adenovirus 36	Q2Z0J6	A0A2K6E8Y6	A0A2K6B410	A0A2K6BAK6	A0A2K6BVH5	A0A2K6AUD1	A0A2K6BF99	A0A2K6C0F3	A0A2K6BN27	1	1	1	0	1	1	1	0	0	0	1	0	1	0	1	0	0	1	1	0	1	1	1	0	1	0	0	0	1	1	1	0	0
9545	Macaca nemestrina	Macaca	Cercopithecidae	Primates	Mammalia	129951	Human mastadenovirus C	J7IEE1	A0A2K6E8Y6	A0A2K6B410	A0A2K6BAK6	A0A2K6BVH5	A0A2K6AUD1	A0A2K6BF99	A0A2K6C0F3	A0A2K6BN27	1	1	1	0	1	1	1	0	1	1	1	0	1	0	1	0	1	1	1	0	0	1	1	0	1	0	0	0	1	1	1	0	0
9545	Macaca nemestrina	Macaca	Cercopithecidae	Primates	Mammalia	88059	Human adenovirus 19a	M5A9G0	A0A2K6E8Y6	A0A2K6B410	A0A2K6BAK6	A0A2K6BVH5	A0A2K6AUD1	A0A2K6BF99	A0A2K6C0F3	A0A2K6BN27	1	1	1	0	1	1	1	0	1	1	1	0	1	0	1	0	0	1	1	0	0	1	1	0	1	0	0	0	1	1	1	0	0
9545	Macaca nemestrina	Macaca	Cercopithecidae	Primates	Mammalia	10513	Canine adenovirus serotype 1 (strain Glaxo)	P22230	A0A2K6E8Y6	A0A2K6B410	A0A2K6BAK6	A0A2K6BVH5	A0A2K6AUD1	A0A2K6BF99	A0A2K6C0F3	A0A2K6BN27	1	1	1	0	1	1	1	0	1	1	1	0	0	0	1	0	0	1	1	0	0	1	1	0	1	0	0	0	0	1	1	0	1
9545	Macaca nemestrina	Macaca	Cercopithecidae	Primates	Mammalia	1788432	Bat mastadenovirus WIV10	A0A163HK55	A0A2K6E8Y6	A0A2K6B410	A0A2K6BAK6	A0A2K6BVH5	A0A2K6AUD1	A0A2K6BF99	A0A2K6C0F3	A0A2K6BN27	1	1	1	0	1	0	1	0	1	0	1	0	1	1	1	0	1	1	1	0	0	1	1	0	1	0	1	0	0	0	0	0	0
9545	Macaca nemestrina	Macaca	Cercopithecidae	Primates	Mammalia	10510	Bovine adenovirus B serotype 3	Q03553	A0A2K6E8Y6	A0A2K6B410	A0A2K6BAK6	A0A2K6BVH5	A0A2K6AUD1	A0A2K6BF99	A0A2K6C0F3	A0A2K6BN27	1	1	1	0	1	1	1	0	1	1	1	0	1	0	1	0	0	1	1	0	0	1	1	0	0	0	0	0	0	1	1	0	0
9545	Macaca nemestrina	Macaca	Cercopithecidae	Primates	Mammalia	130329	Duck adenovirus 1	A0A482J640	A0A2K6E8Y6	A0A2K6B410	A0A2K6BAK6	A0A2K6BVH5	A0A2K6AUD1	A0A2K6BF99	A0A2K6C0F3	A0A2K6BN27	1	1	1	0	1	1	1	0	0	1	1	0	0	0	1	0	0	1	1	0	0	1	1	0	1	0	0	0	0	1	1	0	0
9545	Macaca nemestrina	Macaca	Cercopithecidae	Primates	Mammalia	260047	Human adenovirus 3+7	R4HLK2	A0A2K6E8Y6	A0A2K6B410	A0A2K6BAK6	A0A2K6BVH5	A0A2K6AUD1	A0A2K6BF99	A0A2K6C0F3	A0A2K6BN27	1	1	1	0	1	1	1	0	0	1	1	0	0	0	1	0	0	1	1	0	0	1	1	0	0	0	0	0	0	1	1	0	0
9545	Macaca nemestrina	Macaca	Cercopithecidae	Primates	Mammalia	189830	Snake adenovirus serotype 1	A9CB96	A0A2K6E8Y6	A0A2K6B410	A0A2K6BAK6	A0A2K6BVH5	A0A2K6AUD1	A0A2K6BF99	A0A2K6C0F3	A0A2K6BN27	0	1	1	0	0	1	1	0	0	1	1	0	0	0	1	0	0	1	1	0	0	1	1	0	0	0	0	0	0	1	1	0	0
9545	Macaca nemestrina	Macaca	Cercopithecidae	Primates	Mammalia	46942	Human adenovirus 47	Q2Z0I8	A0A2K6E8Y6	A0A2K6B410	A0A2K6BAK6	A0A2K6BVH5	A0A2K6AUD1	A0A2K6BF99	A0A2K6C0F3	A0A2K6BN27	1	1	1	0	1	1	1	0	1	0	1	0	1	0	1	0	0	1	1	0	0	1	1	0	1	0	0	0	1	1	1	0	0
9545	Macaca nemestrina	Macaca	Cercopithecidae	Primates	Mammalia	172861	Fowl aviadenovirus 5	R4N0P7	A0A2K6E8Y6	A0A2K6B410	A0A2K6BAK6	A0A2K6BVH5	A0A2K6AUD1	A0A2K6BF99	A0A2K6C0F3	A0A2K6BN27	0	1	1	0	0	0	1	0	0	1	1	0	0	1	1	0	0	1	1	0	0	1	1	0	0	1	1	0	0	0	0	0	0
9545	Macaca nemestrina	Macaca	Cercopithecidae	Primates	Mammalia	38430	Simian adenovirus 11	A0A0M4NHH9	A0A2K6E8Y6	A0A2K6B410	A0A2K6BAK6	A0A2K6BVH5	A0A2K6AUD1	A0A2K6BF99	A0A2K6C0F3	A0A2K6BN27	1	1	1	0	1	0	1	0	1	1	1	0	1	1	1	0	0	1	1	0	0	1	1	0	1	1	1	0	0	0	0	0	0
9545	Macaca nemestrina	Macaca	Cercopithecidae	Primates	Mammalia	172864	Fowl aviadenovirus 9	Q77VH5	A0A2K6E8Y6	A0A2K6B410	A0A2K6BAK6	A0A2K6BVH5	A0A2K6AUD1	A0A2K6BF99	A0A2K6C0F3	A0A2K6BN27	0	1	1	0	0	1	1	0	0	1	1	0	0	0	1	0	0	1	1	0	0	1	1	0	0	0	0	0	0	1	1	0	0
9545	Macaca nemestrina	Macaca	Cercopithecidae	Primates	Mammalia	46940	Human adenovirus 45	Q2Z0J0	A0A2K6E8Y6	A0A2K6B410	A0A2K6BAK6	A0A2K6BVH5	A0A2K6AUD1	A0A2K6BF99	A0A2K6C0F3	A0A2K6BN27	1	1	1	0	1	1	1	0	0	1	1	0	0	0	1	0	0	1	1	0	0	1	1	0	1	0	0	0	0	1	1	0	0
9545	Macaca nemestrina	Macaca	Cercopithecidae	Primates	Mammalia	2461378	Human adenovirus 86	A0A3G8W3T5	A0A2K6E8Y6	A0A2K6B410	A0A2K6BAK6	A0A2K6BVH5	A0A2K6AUD1	A0A2K6BF99	A0A2K6C0F3	A0A2K6BN27	1	1	1	0	1	0	1	0	1	0	1	0	1	1	1	0	0	1	1	0	0	1	1	0	1	1	1	0	0	0	0	0	0
9545	Macaca nemestrina	Macaca	Cercopithecidae	Primates	Mammalia	10519	Human adenovirus B serotype 7	P15141	A0A2K6E8Y6	A0A2K6B410	A0A2K6BAK6	A0A2K6BVH5	A0A2K6AUD1	A0A2K6BF99	A0A2K6C0F3	A0A2K6BN27	1	1	1	0	1	1	1	0	0	1	1	0	0	0	1	0	0	1	1	0	0	1	1	0	1	0	0	0	0	1	1	0	0
9545	Macaca nemestrina	Macaca	Cercopithecidae	Primates	Mammalia	28285	Human adenovirus C serotype 5	P11818	A0A2K6E8Y6	A0A2K6B410	A0A2K6BAK6	A0A2K6BVH5	A0A2K6AUD1	A0A2K6BF99	A0A2K6C0F3	A0A2K6BN27	1	1	1	0	1	1	1	0	0	1	1	0	1	0	1	0	1	1	1	0	0	1	1	0	1	0	0	0	0	1	1	0	0
9545	Macaca nemestrina	Macaca	Cercopithecidae	Primates	Mammalia	1907210	Human adenovirus sp.	A0A1Y1BYA0	A0A2K6E8Y6	A0A2K6B410	A0A2K6BAK6	A0A2K6BVH5	A0A2K6AUD1	A0A2K6BF99	A0A2K6C0F3	A0A2K6BN27	1	1	1	0	1	1	1	0	1	1	1	0	1	0	1	0	0	1	1	0	0	1	1	0	1	0	0	0	1	1	1	0	0
9545	Macaca nemestrina	Macaca	Cercopithecidae	Primates	Mammalia	66295	Avian adenovirus 8 (strain ATCC A-2A)	M4GPG9	A0A2K6E8Y6	A0A2K6B410	A0A2K6BAK6	A0A2K6BVH5	A0A2K6AUD1	A0A2K6BF99	A0A2K6C0F3	A0A2K6BN27	0	1	1	0	0	1	1	0	0	1	1	0	0	0	1	0	0	1	1	0	0	1	1	0	0	0	0	0	0	1	1	0	0
9545	Macaca nemestrina	Macaca	Cercopithecidae	Primates	Mammalia	2064737	Rhesus adenovirus 61	A0A2H5AIG2	A0A2K6E8Y6	A0A2K6B410	A0A2K6BAK6	A0A2K6BVH5	A0A2K6AUD1	A0A2K6BF99	A0A2K6C0F3	A0A2K6BN27	1	1	1	0	1	0	1	0	1	1	1	0	1	1	1	0	0	1	1	0	0	1	1	0	1	1	1	0	0	0	0	0	0
9545	Macaca nemestrina	Macaca	Cercopithecidae	Primates	Mammalia	111167	Bovine adenovirus 6	K9MNV0	A0A2K6E8Y6	A0A2K6B410	A0A2K6BAK6	A0A2K6BVH5	A0A2K6AUD1	A0A2K6BF99	A0A2K6C0F3	A0A2K6BN27	1	1	1	0	1	0	1	0	1	0	1	0	1	0	1	0	0	1	1	0	0	1	1	0	1	1	1	0	0	0	0	0	0
9545	Macaca nemestrina	Macaca	Cercopithecidae	Primates	Mammalia	31545	Human adenovirus D serotype 8	Q86843	A0A2K6E8Y6	A0A2K6B410	A0A2K6BAK6	A0A2K6BVH5	A0A2K6AUD1	A0A2K6BF99	A0A2K6C0F3	A0A2K6BN27	1	1	1	0	1	1	1	0	1	1	1	0	1	0	1	0	0	1	1	0	0	1	1	0	1	0	0	0	1	1	1	0	0
9545	Macaca nemestrina	Macaca	Cercopithecidae	Primates	Mammalia	10541	Human adenovirus 11	Q75Q64	A0A2K6E8Y6	A0A2K6B410	A0A2K6BAK6	A0A2K6BVH5	A0A2K6AUD1	A0A2K6BF99	A0A2K6C0F3	A0A2K6BN27	1	1	1	0	0	0	1	0	0	1	1	0	1	1	1	0	0	1	1	0	0	1	1	0	0	0	1	0	0	0	0	0	0
9545	Macaca nemestrina	Macaca	Cercopithecidae	Primates	Mammalia	1986505	Bat mastadenovirus WIV17	A0A1X9RIT2	A0A2K6E8Y6	A0A2K6B410	A0A2K6BAK6	A0A2K6BVH5	A0A2K6AUD1	A0A2K6BF99	A0A2K6C0F3	A0A2K6BN27	1	1	1	0	1	0	1	0	1	0	1	0	1	1	1	0	0	1	1	0	0	1	1	0	1	0	0	0	0	0	0	0	0
9545	Macaca nemestrina	Macaca	Cercopithecidae	Primates	Mammalia	2608978	Siadenovirus IDL19-3602	A0A5J6DCX8	A0A2K6E8Y6	A0A2K6B410	A0A2K6BAK6	A0A2K6BVH5	A0A2K6AUD1	A0A2K6BF99	A0A2K6C0F3	A0A2K6BN27	1	1	1	0	1	1	1	0	0	1	1	0	0	0	1	0	0	0	1	0	0	1	1	0	0	0	0	0	0	1	1	0	0
9545	Macaca nemestrina	Macaca	Cercopithecidae	Primates	Mammalia	10514	Canine adenovirus serotype 2	V9XSE0	A0A2K6E8Y6	A0A2K6B410	A0A2K6BAK6	A0A2K6BVH5	A0A2K6AUD1	A0A2K6BF99	A0A2K6C0F3	A0A2K6BN27	1	1	1	0	1	0	1	0	1	1	1	0	1	1	1	0	0	1	1	0	0	1	1	0	1	1	1	0	0	0	0	0	0
9545	Macaca nemestrina	Macaca	Cercopithecidae	Primates	Mammalia	10524	Human adenovirus F serotype 41	F8WQR3	A0A2K6E8Y6	A0A2K6B410	A0A2K6BAK6	A0A2K6BVH5	A0A2K6AUD1	A0A2K6BF99	A0A2K6C0F3	A0A2K6BN27	1	1	1	0	1	1	1	0	0	1	1	0	1	0	1	0	0	1	1	0	0	1	1	0	1	0	0	0	1	1	1	0	0
9545	Macaca nemestrina	Macaca	Cercopithecidae	Primates	Mammalia	78522	Odocoileus adenovirus 1	Q98XR5	A0A2K6E8Y6	A0A2K6B410	A0A2K6BAK6	A0A2K6BVH5	A0A2K6AUD1	A0A2K6BF99	A0A2K6C0F3	A0A2K6BN27	1	1	1	0	1	1	1	0	1	1	1	0	0	0	1	0	1	1	1	0	1	1	1	0	1	0	0	0	1	1	1	0	1
9545	Macaca nemestrina	Macaca	Cercopithecidae	Primates	Mammalia	101029	Human adenovirus 7d	Q508Q6	A0A2K6E8Y6	A0A2K6B410	A0A2K6BAK6	A0A2K6BVH5	A0A2K6AUD1	A0A2K6BF99	A0A2K6C0F3	A0A2K6BN27	1	1	1	0	1	1	1	0	0	1	1	0	0	0	1	0	0	1	1	0	0	1	1	0	1	0	0	0	0	1	1	0	0
9545	Macaca nemestrina	Macaca	Cercopithecidae	Primates	Mammalia	46941	Human adenovirus 46	Q2Z0I9	A0A2K6E8Y6	A0A2K6B410	A0A2K6BAK6	A0A2K6BVH5	A0A2K6AUD1	A0A2K6BF99	A0A2K6C0F3	A0A2K6BN27	1	1	1	0	1	1	1	0	0	0	1	0	1	0	1	0	0	1	1	0	0	1	1	0	1	0	0	0	1	1	1	0	0
9545	Macaca nemestrina	Macaca	Cercopithecidae	Primates	Mammalia	46926	Human adenovirus 24	Q2Z0K3	A0A2K6E8Y6	A0A2K6B410	A0A2K6BAK6	A0A2K6BVH5	A0A2K6AUD1	A0A2K6BF99	A0A2K6C0F3	A0A2K6BN27	1	1	1	0	1	1	1	0	0	1	1	0	0	0	1	0	0	1	1	0	1	1	1	0	1	0	0	0	1	1	1	0	0
9545	Macaca nemestrina	Macaca	Cercopithecidae	Primates	Mammalia	10537	Canine mastadenovirus A	C7E2U3	A0A2K6E8Y6	A0A2K6B410	A0A2K6BAK6	A0A2K6BVH5	A0A2K6AUD1	A0A2K6BF99	A0A2K6C0F3	A0A2K6BN27	1	1	1	0	1	1	1	0	0	1	1	0	0	0	1	0	0	1	1	0	0	1	1	0	1	0	0	0	0	1	1	0	0
9545	Macaca nemestrina	Macaca	Cercopithecidae	Primates	Mammalia	727977	Bat adenovirus TJM	D3X7D1	A0A2K6E8Y6	A0A2K6B410	A0A2K6BAK6	A0A2K6BVH5	A0A2K6AUD1	A0A2K6BF99	A0A2K6C0F3	A0A2K6BN27	1	1	1	0	1	1	1	0	1	1	1	0	1	0	1	0	1	1	1	0	1	1	1	0	1	0	0	0	1	1	1	0	0
9545	Macaca nemestrina	Macaca	Cercopithecidae	Primates	Mammalia	943083	California sea lion adenovirus 1	A0A0P0CY11	A0A2K6E8Y6	A0A2K6B410	A0A2K6BAK6	A0A2K6BVH5	A0A2K6AUD1	A0A2K6BF99	A0A2K6C0F3	A0A2K6BN27	1	1	1	0	1	0	1	0	1	0	1	0	1	1	1	0	1	1	1	0	0	0	1	0	1	0	1	0	0	0	0	0	1
9545	Macaca nemestrina	Macaca	Cercopithecidae	Primates	Mammalia	1096763	Human adenovirus 68	K7NG54	A0A2K6E8Y6	A0A2K6B410	A0A2K6BAK6	A0A2K6BVH5	A0A2K6AUD1	A0A2K6BF99	A0A2K6C0F3	A0A2K6BN27	1	1	1	0	1	1	1	0	0	1	1	0	0	0	1	0	0	1	1	0	0	1	1	0	0	0	0	0	0	1	1	0	0
9545	Macaca nemestrina	Macaca	Cercopithecidae	Primates	Mammalia	28278	Human adenovirus 19	Q80S16	A0A2K6E8Y6	A0A2K6B410	A0A2K6BAK6	A0A2K6BVH5	A0A2K6AUD1	A0A2K6BF99	A0A2K6C0F3	A0A2K6BN27	1	1	1	0	1	0	1	0	1	0	1	0	1	0	1	0	0	1	1	0	1	1	1	0	1	0	0	0	1	1	1	0	1
9545	Macaca nemestrina	Macaca	Cercopithecidae	Primates	Mammalia	2580388	White sturgeon adenovirus 1	A0A4P8PIN8	A0A2K6E8Y6	A0A2K6B410	A0A2K6BAK6	A0A2K6BVH5	A0A2K6AUD1	A0A2K6BF99	A0A2K6C0F3	A0A2K6BN27	0	1	1	0	0	0	0	0	0	1	1	0	0	1	1	0	0	1	1	0	0	1	1	0	0	1	0	0	0	0	0	0	0
9545	Macaca nemestrina	Macaca	Cercopithecidae	Primates	Mammalia	1354736	Fowl adenovirus	A0A128A6F9	A0A2K6E8Y6	A0A2K6B410	A0A2K6BAK6	A0A2K6BVH5	A0A2K6AUD1	A0A2K6BF99	A0A2K6C0F3	A0A2K6BN27	0	1	1	0	0	1	1	0	0	1	1	0	0	0	1	0	0	1	1	0	0	1	1	0	0	0	0	0	0	1	1	0	0
9545	Macaca nemestrina	Macaca	Cercopithecidae	Primates	Mammalia	2591409	African pygmy hedgehog adenovirus 1	A0A4Y6HTS0	A0A2K6E8Y6	A0A2K6B410	A0A2K6BAK6	A0A2K6BVH5	A0A2K6AUD1	A0A2K6BF99	A0A2K6C0F3	A0A2K6BN27	1	1	1	0	1	0	1	0	1	1	1	0	1	1	1	0	0	1	1	0	0	1	1	0	1	1	1	0	0	0	0	0	0
9545	Macaca nemestrina	Macaca	Cercopithecidae	Primates	Mammalia	586028	Fowl adenovirus 8a	A0A191UM02	A0A2K6E8Y6	A0A2K6B410	A0A2K6BAK6	A0A2K6BVH5	A0A2K6AUD1	A0A2K6BF99	A0A2K6C0F3	A0A2K6BN27	0	1	1	0	0	0	1	0	0	1	1	0	0	1	1	0	0	1	1	0	0	1	1	0	0	0	1	0	0	0	0	0	0
9545	Macaca nemestrina	Macaca	Cercopithecidae	Primates	Mammalia	2064738	Rhesus adenovirus 62	A0A2H5AII8	A0A2K6E8Y6	A0A2K6B410	A0A2K6BAK6	A0A2K6BVH5	A0A2K6AUD1	A0A2K6BF99	A0A2K6C0F3	A0A2K6BN27	1	1	1	0	1	0	1	0	1	1	1	0	1	1	1	0	0	1	1	0	0	1	1	0	1	1	1	0	0	0	0	0	0
9545	Macaca nemestrina	Macaca	Cercopithecidae	Primates	Mammalia	172859	Fowl aviadenovirus 2	A0A191ULG6	A0A2K6E8Y6	A0A2K6B410	A0A2K6BAK6	A0A2K6BVH5	A0A2K6AUD1	A0A2K6BF99	A0A2K6C0F3	A0A2K6BN27	1	1	1	0	1	0	1	0	0	1	1	0	1	1	1	0	0	1	1	0	0	1	1	0	1	0	1	0	0	0	0	0	0
9545	Macaca nemestrina	Macaca	Cercopithecidae	Primates	Mammalia	650122	Human adenovirus D15H9	C8ZJT9	A0A2K6E8Y6	A0A2K6B410	A0A2K6BAK6	A0A2K6BVH5	A0A2K6AUD1	A0A2K6BF99	A0A2K6C0F3	A0A2K6BN27	1	1	1	0	1	1	1	0	1	1	1	0	1	0	1	0	0	1	1	0	1	1	1	0	1	0	0	0	1	1	1	0	0
9545	Macaca nemestrina	Macaca	Cercopithecidae	Primates	Mammalia	108098	Human mastadenovirus B	A0A0K0PX17	A0A2K6E8Y6	A0A2K6B410	A0A2K6BAK6	A0A2K6BVH5	A0A2K6AUD1	A0A2K6BF99	A0A2K6C0F3	A0A2K6BN27	1	1	1	0	1	1	1	0	1	1	1	0	0	0	1	0	0	1	1	0	0	1	1	0	0	0	0	0	1	1	1	0	0
9545	Macaca nemestrina	Macaca	Cercopithecidae	Primates	Mammalia	10535	unidentified adenovirus	A0A1L1Z7M7	A0A2K6E8Y6	A0A2K6B410	A0A2K6BAK6	A0A2K6BVH5	A0A2K6AUD1	A0A2K6BF99	A0A2K6C0F3	A0A2K6BN27	1	1	1	0	1	1	1	0	1	0	1	0	1	0	1	0	0	1	1	0	1	0	1	0	1	0	0	0	1	1	1	0	0
9545	Macaca nemestrina	Macaca	Cercopithecidae	Primates	Mammalia	1146874	Bat mastadenovirus B	A0A4Y5SZJ8	A0A2K6E8Y6	A0A2K6B410	A0A2K6BAK6	A0A2K6BVH5	A0A2K6AUD1	A0A2K6BF99	A0A2K6C0F3	A0A2K6BN27	1	1	1	0	0	0	1	0	1	1	1	0	1	1	1	0	0	1	1	0	0	1	1	0	1	1	1	0	0	0	0	0	0
9545	Macaca nemestrina	Macaca	Cercopithecidae	Primates	Mammalia	909210	Simian adenovirus 18	H8PG12	A0A2K6E8Y6	A0A2K6B410	A0A2K6BAK6	A0A2K6BVH5	A0A2K6AUD1	A0A2K6BF99	A0A2K6C0F3	A0A2K6BN27	1	1	1	0	1	0	1	0	1	1	1	0	1	1	1	0	0	1	1	0	0	1	1	0	1	1	1	0	0	0	0	0	0
9545	Macaca nemestrina	Macaca	Cercopithecidae	Primates	Mammalia	318490	Avirulent turkey hemorrhagic enteritis virus	Q2TLC1	A0A2K6E8Y6	A0A2K6B410	A0A2K6BAK6	A0A2K6BVH5	A0A2K6AUD1	A0A2K6BF99	A0A2K6C0F3	A0A2K6BN27	1	1	1	0	1	0	1	0	1	0	1	0	1	1	1	0	1	1	1	0	0	1	1	0	1	1	1	0	0	0	0	0	0
9545	Macaca nemestrina	Macaca	Cercopithecidae	Primates	Mammalia	129875	Human mastadenovirus A	T1UDQ2	A0A2K6E8Y6	A0A2K6B410	A0A2K6BAK6	A0A2K6BVH5	A0A2K6AUD1	A0A2K6BF99	A0A2K6C0F3	A0A2K6BN27	1	1	1	0	1	0	1	0	1	0	1	0	1	1	1	0	0	1	1	0	0	1	1	0	1	1	1	0	0	0	0	0	0
9545	Macaca nemestrina	Macaca	Cercopithecidae	Primates	Mammalia	565303	Human adenovirus B2	S5YS77	A0A2K6E8Y6	A0A2K6B410	A0A2K6BAK6	A0A2K6BVH5	A0A2K6AUD1	A0A2K6BF99	A0A2K6C0F3	A0A2K6BN27	1	1	1	0	1	1	1	0	0	1	1	0	0	0	1	0	0	1	1	0	0	1	1	0	0	0	0	0	0	1	1	0	0
9545	Macaca nemestrina	Macaca	Cercopithecidae	Primates	Mammalia	130309	Human mastadenovirus F	A0A191KT02	A0A2K6E8Y6	A0A2K6B410	A0A2K6BAK6	A0A2K6BVH5	A0A2K6AUD1	A0A2K6BF99	A0A2K6C0F3	A0A2K6BN27	1	1	1	0	1	0	1	0	1	0	1	0	1	0	1	0	0	1	1	0	0	1	1	0	1	0	1	0	0	0	0	0	0
9545	Macaca nemestrina	Macaca	Cercopithecidae	Primates	Mammalia	1923976	Simian mastadenovirus WIV19	A0A1L3INY3	A0A2K6E8Y6	A0A2K6B410	A0A2K6BAK6	A0A2K6BVH5	A0A2K6AUD1	A0A2K6BF99	A0A2K6C0F3	A0A2K6BN27	1	1	1	0	1	0	1	0	1	0	1	0	1	1	1	0	0	1	1	0	0	1	1	0	1	1	1	0	0	0	0	0	0
9545	Macaca nemestrina	Macaca	Cercopithecidae	Primates	Mammalia	10522	Human adenovirus B serotype 35	Q67733	A0A2K6E8Y6	A0A2K6B410	A0A2K6BAK6	A0A2K6BVH5	A0A2K6AUD1	A0A2K6BF99	A0A2K6C0F3	A0A2K6BN27	1	1	1	0	1	0	1	0	1	0	1	0	1	1	1	0	0	1	1	0	0	1	1	0	1	0	1	0	0	0	0	0	0
9545	Macaca nemestrina	Macaca	Cercopithecidae	Primates	Mammalia	10541	Human adenovirus 11	Q75Q64	A0A2K6E8Y6	A0A2K6B410	A0A2K6BAK6	A0A2K6BVH5	A0A2K6AUD1	A0A2K6BF99	A0A2K6C0F3	A0A2K6BN27	1	1	1	0	0	0	1	0	0	1	1	0	1	1	1	0	0	1	1	0	0	1	1	0	0	0	1	0	0	0	0	0	0
9545	Macaca nemestrina	Macaca	Cercopithecidae	Primates	Mammalia	10515	Human adenovirus C serotype 2	A0A0F6PB57	A0A2K6E8Y6	A0A2K6B410	A0A2K6BAK6	A0A2K6BVH5	A0A2K6AUD1	A0A2K6BF99	A0A2K6C0F3	A0A2K6BN27	1	1	1	0	1	1	1	0	1	1	1	0	0	0	1	0	0	1	1	0	1	1	1	0	1	0	0	0	1	1	1	0	0
9545	Macaca nemestrina	Macaca	Cercopithecidae	Primates	Mammalia	10514	Canine adenovirus serotype 2	V9XSE0	A0A2K6E8Y6	A0A2K6B410	A0A2K6BAK6	A0A2K6BVH5	A0A2K6AUD1	A0A2K6BF99	A0A2K6C0F3	A0A2K6BN27	1	1	1	0	1	0	1	0	1	1	1	0	1	1	1	0	0	1	1	0	0	1	1	0	1	1	1	0	0	0	0	0	0
9545	Macaca nemestrina	Macaca	Cercopithecidae	Primates	Mammalia	995022	Simian adenovirus 49	F2WTM0	A0A2K6E8Y6	A0A2K6B410	A0A2K6BAK6	A0A2K6BVH5	A0A2K6AUD1	A0A2K6BF99	A0A2K6C0F3	A0A2K6BN27	1	1	1	0	1	0	1	0	0	0	1	0	1	1	1	0	0	1	1	0	0	1	1	0	1	0	1	0	0	0	0	0	0
9545	Macaca nemestrina	Macaca	Cercopithecidae	Primates	Mammalia	46939	Human adenovirus 44	Q2Z0J1	A0A2K6E8Y6	A0A2K6B410	A0A2K6BAK6	A0A2K6BVH5	A0A2K6AUD1	A0A2K6BF99	A0A2K6C0F3	A0A2K6BN27	1	1	1	0	1	1	1	0	1	1	1	0	1	0	1	0	0	1	1	0	0	1	1	0	1	0	0	0	1	1	1	0	0
9545	Macaca nemestrina	Macaca	Cercopithecidae	Primates	Mammalia	388609	Human adenovirus 22H8	C9S504	A0A2K6E8Y6	A0A2K6B410	A0A2K6BAK6	A0A2K6BVH5	A0A2K6AUD1	A0A2K6BF99	A0A2K6C0F3	A0A2K6BN27	1	1	1	0	1	0	0	0	1	0	1	0	1	1	1	0	0	1	1	0	0	1	1	0	1	0	0	0	0	0	0	0	0
9545	Macaca nemestrina	Macaca	Cercopithecidae	Primates	Mammalia	556926	Human adenovirus 53	E5RWD1	A0A2K6E8Y6	A0A2K6B410	A0A2K6BAK6	A0A2K6BVH5	A0A2K6AUD1	A0A2K6BF99	A0A2K6C0F3	A0A2K6BN27	1	1	1	0	1	1	1	0	1	1	1	0	1	0	1	0	0	1	1	0	0	1	1	0	1	0	0	0	1	1	1	0	0
[truncated: 8,575 more rows]
