# Supplementary material for: ML-AdVInfect: A Machine-Learning Based Adenoviral Infection Predictor
Source: Front Mol Biosci. 2021 May 7;8:647424. doi: 10.3389/fmolb.2021.647424 (PMC8139618; doi:10.3389/fmolb.2021.647424)
Supplement: Supplementary file 5 [file Table1.XLSX]

## Sheet: Supplementary_Table_1_Adenoviru
National Center for Biotechnology Information(NCBI) Taxonomy Identifier	Scientific Name	Common Name	Has Complete Proteome based on UniProt Proteomes?
7906	Acipenser Ruthenus	Sterlet Sturgeon	Yes
8839	Anas Platyrhynchos	Mallard	Yes
8840	Anas Platyrhynchos Platyrhynchos	Northern Mallard	Yes
9031	Gallus Gallus	Chicken	Yes
9103	Meleagris Gallopavo	Wild Turkey	Yes
9233	Aptenodytes Forsteri	Emperor Penguin	Yes
9238	Pygoscelis Adeliae	Adelie Penguin	Yes
9483	Callithrix Jacchus	White-tufted-ear Marmoset	Yes
9541	Macaca Fascicularis	Crab-eating Macaque	Yes
9544	Macaca Mulatta	Rhesus Macaque	Yes
9545	Macaca Nemestrina	Pig-tailed Macaque	Yes
9595	Gorilla Gorilla Gorilla	Western Lowland Gorilla	Yes
9597	Pan Paniscus	Pygmy Chimpanzee	Yes
9598	Pan Troglodytes	Chimpanzee	Yes
9606	Homo Sapiens	Human	Yes
9615	Canis Lupus Familiaris	Dog	Yes
9669	Mustela Putorius Furo	European Domestic Ferret	Yes
9685	Felis Catus	Cat	Yes
9739	Tursiops Truncatus	Atlantic Bottle-nosed Dolphin	Yes
9796	Equus Caballus	Horse	Yes
9823	Sus Scrofa	Pig	Yes
9888	Muntiacus Muntjak	Barking Deer	Yes
9913	Bos Taurus	Bovine	Yes
9925	Capra Hircus	Goat	Yes
9940	Ovis Aries	Sheep	Yes
9986	Oryctolagus cuniculus	Rabbit	Yes
10090	Mus Musculus	Mouse	Yes
10116	Rattus Norvegicus	Rat	Yes
10141	Cavia Porcellus	Guinea Pig	Yes
28377	Anolis Carolinensis	Green Anole	Yes
29073	Ursus Maritimus	Polar Bear	Yes
30538	Vicugna Pacos	Lama Pacos	Yes
43179	Ictidomys Tridecemlineatus	Thirteen-lined Ground Squirrel	Yes
44316	Chloebia Gouldiae	Gouldian Finch	Yes
59463	Myotis Lucifugus	Little Brown Bat	Yes
60711	Chlorocebus Sabaeus	Green Monkey	Yes
118797	Lipotes Vexillifer	Yangtze River Dolphin	Yes
143630	Paroedura Picta	Ocelot Gecko	Yes
225400	Myotis davidii	David's myotis	Yes
246437	Tupaia Chinensis	Chinese Tree Shrew	Yes
7902	Acipenser Gueldenstaedtii	Russian Sturgeon	No
7904	Acipenser Transmontanus	White Sturgeon	No
7910	Acipenser Platorynchus	Shovelnose Sturgeon	No
8404	Lithobates Pipiens	Northern leopard frog	No
8524	Zootoca Vivipara	Common Lizard	No
8527	Tiliqua Rugosa	Shingleback Lizard	No
8551	Heloderma Horridum	Mexican Beaded Lizard	No
8552	Heloderma Horridum Horridum	Mexican Beaded Lizard	No
8554	Heloderma Suspectum	Gila Monster	No
8558	Varanus Albigularis	White-throated monitor	No
8559	Varanus varius	Lace monitor	No
8605	Acanthophis Antarcticus	Common Death Adder	No
8673	Pseudonaja textilis	Eastern brown snake	No
8723	Bothrops insularis	Lachesis insularis	No
8724	Bothrops jararaca	Jararaca	No
8726	Bothrops jararacussu	Jararacussu	No
8753	Lachesis muta muta	Bushmaster	No
8843	Anser Anser	Domestic Goose	No
8844	Anser Anser Anser	Western Greylag Goose	No
8845	Anser Cygnoid	Swan Goose	No
8951	Caracara Plancus	Southern Caracara	No
8954	Falco Peregrinus	Peregrine Falcon	No
9157	Parus Major	Great Tit	No
9234	Aptenodytes Patagonicus	King Penguin	No
9333	Pseudocheirus Peregrinus	Common Ring-tailed Possum	No
9337	Trichosurus Vulpecula	Brush-tailed Possum	No
9378	Suncus Murinus	Musk Shrew	No
9395	Tupaia Glis	Tree Shrew	No
9407	Rousettus Aegyptiacus	Egyptian Fruit Bat	No
9430	Desmodus Rotundus	Vampire Bat	No
9447	Lemur Catta	Ring-tailed Lemur	No
9455	Varecia Variegata	Black-and-white Ruffed Lemur	No
9485	Callithrix sp.	Marmoset	No
9487	Saguinus fuscicollis	Brown-headed tamarin	No
9488	Saguinus mystax	Moustached tamarin	No
9490	Saguinus Oedipus	Cotton-top Tamarin	No
9493	Callithrix Pygmaea	Pygmy Marmoset	No
9495	Callimico goeldii	Goeldi's Marmoset	No
9502	Alouatta Caraya	Black Howler Monkey	No
9503	Alouatta Seniculus	Red Howler Monkey	No
9523	Plecturocebus Moloch	Dusky Titi Monkey	No
9538	Erythrocebus Patas	Red Guenon	No
9543	Macaca Fuscata Fuscata	Japanese Macaque	No
9557	Papio Hamadryas	Hamadryas Baboon	No
9561	Mandrillus Sphinx	Papio Sphinx	No
9593	Gorilla Gorilla	Western Gorilla	No
9659	Martes Foina	Beech Marten	No
9660	Martes Americana	American Marten	No
9737	Delphinus Coeruleoalbus	Striped Dolphin	No
9742	Phocoena phocoena	Harbor porpoise	No
9825	Sus Scrofa Domesticus	Domestic Pig	No
9858	Capreolus Capreolus	European Roe Deer	No
9860	Cervus Elaphus	Red Deer	No
9863	Cervus Nippon	Sika Deer	No
9872	Odocoileus hemionus	Mule deer	No
9874	Odocoileus virginianus	White-tailed deer	No
9875	Odocoileus virginianus virginianus	Virginia white-tailed deer	No
9938	Ovis aries musimon	Mouflon	No
10041	Peromyscus leucopus	White-footed mouse	No
10042	Peromyscus maniculatus	North American deer mouse	No
10092	Mus musculus domesticus	Western European house mouse	No
10144	Cavia Cutleri	Guinea Pig	No
13146	Melopsittacus Undulatus	Budgerigar	No
13514	Eulemur Coronatus	Crowned Lemur	No
13557	Hapalemur Griseus	Eastern Lesser Bamboo Lemur	No
27634	Artibeus Lituratus	Great Fruit-eating Bat	No
27660	Sturnira Lilium	Lesser yellow-shouldered Bat	No
28737	Elephantulus Edwardii	Cape Long-eared Elephant Shrew	No
30403	Polyplectron Napoleonis	Palawan Peacock-pheasant	No
30408	Crossoptilon Crossoptilon	White-eared Pheasant	No
30457	Pygoscelis Papua	Gentoo Penguin	No
30532	Cervus Dama	Fallow Deer	No
30548	Mephitis mephitis	Striped skunk	No
30589	Alouatta Palliata	Mantled Howler Monkey	No
30590	Alouatta Belzebul	Red-handed Howler Monkey	No
30592	Cheracebus Torquatus	Collared Titi Monkey	No
30602	Eulemur Macaco	Black Lemur	No
30603	Eulemur Macaco Macaco	Black Lemur	No
30608	Microcebus Murinus	Gray Mouse Lemur	No
31138	Trachemys Scripta Elegans	Red-eared Slider Turtle	No
32544	Dasyuroides Byrnei	Kowari	No
33548	Colobus Guereza	Mantled Guereza	No
34882	Enhydra Lutris	Sea Otter	No
34903	Trachemys Scripta	Red-eared Slider Turtle	No
35732	Rattus Tanezumi	Oriental House Rat	No
36224	Cercopithecus Diana	Diana Monkey	No
36229	Papio Hamadryas Ursinus	Chacma Baboon	No
36238	Mustela itatsi	Japanese weasel	No
36239	Mustela nivalis	Least weasel	No
36307	Deinagkistrodon acutus	Hundred-pace snake	No
36310	Gekko Gecko	Tokay Gecko	No
36721	Martes Melampus	Japanese Marten	No
37010	Pan Troglodyte Schweinfurthii	Eastern chimpanzee	No
37012	Pan Troglodytes Verus	Western chimpanzee	No
37197	Aspidoscelis Uniparens	Desert Grassland Whiptail Lizard	No
37347	Tupaia Belangeri	Common Tree Shrew	No
37548	Cavia Aperea	Brazilian Guinea Pig	No
37588	Saguinus bicolor	Brazilian Bare-faced tamarin	No
38614	Distoechurus Pennatus	Feather-tailed Possum	No
38620	Lutreolina Crassicaudata	Lutrine Opossum	No
38632	Tarsipes Rostratus	Honey Possum	No
38937	Anolis Sagrei	Brown Anole	No
39442	Mus musculus musculus	Eastern European house mouse	No
40233	Carollia Perspicillata	Seba's Short-tailed Bat	No
40250	Saara Hardwickii	Indian Spiny Tailed Lizard	No
42254	Sorex Araneus	Eurasian Common Shrew	No
43147	Aotus Lemurinus	Gray-bellied Night Monkey	No
46359	Gorilla Beringei Graueri	Eastern Lowland Gorilla	No
47178	Eulemur Fulvus Collaris	Collared Brown Lemur	No
48083	Brachylagus idahoensis	Pygmy rabbit	No
48089	Romerolagus diazi	Volcano rabbit	No
50047	Chelonoidis Carbonarius	Red-footed Tortoise	No
51298	Myotis Myotis	Greater Mouse-eared Bat	No
52184	Varanus griseus	Desert monitor	No
52188	Bipes Biporus	Baja Worm Lizard	No
52232	Callithrix Humeralifera	Tassel-eared Marmoset	No
52435	Coleonyx Variegatus	Western Banded Gecko	No
54056	Catharacta skua	Great skua	No
54058	Stercorarius longicaudus	Long-tailed jaeger	No
55048	Mustela frenata	Long-tailed weasel	No
56345	Phalcoboenus Australis	Striated Caracara	No
56349	Falco Femoralis	Aplomado Falcon	No
56350	Falco Sparverius	American Kestrel	No
57100	Peromyscus aztecus	Aztec mouse	No
57374	Leontopithecus Chrysomelas	Golden-headed Lion Tamarin	No
57378	Callithrix Penicillata	Black-pencilled Marmoset	No
57486	Mus musculus molossinus	Japanese house mouse	No
59451	Eptesicus nilssonii	Northern bat	No
59452	Eptesicus serotinus	Serotine bat	No
59465	Nyctalus Leisleri	Leisler's Bat	No
59472	Pipistrellus Kuhlii	Kuhl's Pipistrelle	No
59474	Pipistrellus Pipistrellus	Common Pipistrelle	No
59479	Rhinolophus Ferrumequinum	Greater Horseshoe Bat	No
59485	Vespertilio Murinus	Particoloured Bat	No
61968	Acipenser persicus	Persian sturgeon	No
61970	Acipenser Sinensis	Chinese Sturgeon	No
62035	Varanus acanthurus	Ridge-tailed monitor	No
69075	Rattus Losea	Lesser Rice-field Rat	No
70142	Notechis scutatus scutatus	Mainland tiger snake	No
70687	Tupaia Tana	Large Tree Shrew	No
74864	Martes Flavigula	Yellow-throated Marten	No
74909	Cuora Amboinensis	Amboina Box Turtle	No
75566	Lophocebus Aterrimus	Black Crested Mangabey	No
77151	Mustela Nigripes	Black-footed Ferret	No
77214	Eidolon Helvum	Straw-colored Fruit Bat	No
77218	Rhinolophus Hipposideros	Lesser Horseshoe Bat	No
77220	Rousettus Aegyptiacus Aegyptiacus	Egyptian Fruit Bat	No
77221	Rousettus Aegyptiacus Princeps	Egyptian Fruit Bat	No
78454	Saguinus labiatus	Red-chested mustached tamarin	No
79643	Pygoscelis Antarcticus	Chinstrap Penguin	No
80465	Adolfus Jacksoni	Jackson's Forest Lizard	No
85611	Terrapene Ornata	Ornate Box Turtle	No
86975	Testudo Graeca	Spur-thighed Tortoise	No
87288	Eulemur Flavifrons	Blue-eyed Black Lemur	No
87289	Varecia Variegata Variegata	Black and White Ruffed Lemur	No
89101	Peromyscus truei	Pinyon mouse	No
90065	Ophisops Elegans	Snake-eyed Lizard	No
91909	Chamaeleo Gracilis	Graceful Chameleon	No
91950	Pan troglodytes vellerosus	Central Chimpanzee	No
92062	Mustela altaica	Mountain weasel	No
94885	Pantherophis guttatus	Corn snake	No
96739	Goniurosaurus Kuroiwae	Tokashiki Gecko	No
100989	Tropidechis carinatus	Australian rough-scaled snake	No
103336	Agama Agama	Red-headed Rock Agama	No
103589	Delphinus Clymene	Clymene Dolphin	No
109480	Myotis Emarginatus	Geoffroy's Bat	No
109481	Myotis Nattereri	Natterer's Bat	No
109482	Myotis Blythii	Lesser Mouse-eared Bat	No
109483	Plecotus Austriacus	Grey Long-eared Bat	No
109483	Plecotus Austriacus	Grey Long-eared Bat	No
110938	Neoromicia capensis	Cape serotine bat	No
111179	Trachylepis homalocephala	Red-sided skink	No
116115	Ctenophorus Nuchalis	Central Netted Dragon	No
118224	Phrynocephalus Interscapularis	Tajikistan Toadhead Agama	No
118226	Pseudocalotes Brevipes	-	No
118236	Trapelus Persicus	Trapelus	No
118798	Platanista Gangetica	Ganges River Dolphin	No
121123	Alouatta Sara	Bolivian Red Howler Monkey	No
128432	Trichosurus Caninus	Mountain Brushtail Possum	No
141900	Anolis Reconditus	Blue Mountain Lizard	No
143287	Cavia Tschudii	Montane Guinea Pig	No
144755	Peromyscus fraterculus	Northern Baja deermouse	No
153286	Myotis nigricans	Black myotis	No
158814	Terrapene Carolina	Eastern Box Turtle	No
158815	Terrapene Coahuila	Coahuila Box Turtle	No
158816	Terrapene Nelsoni	Nelson's Box Turtle	No
159320	Eptesicus diminutus	Diminutive serotine bat	No
159322	Myotis albescens	Silver-tipped myotis	No
159324	Myotis dasycneme	Dutch pond bat	No
159328	Myotis macrotarsus	Philippine large-footed myotis	No
159858	Rhinolophus Pusillus	Least Horseshoe Bat	No
164648	Piliocolobus Badius	Western Red Colobus	No
169756	Rhinolophus Monoceros	Formosan Lesser Horseshoe Bat	No
169837	Varanus dumerilii	Dumeril's monitor	No
177184	Neoromicia brunneus	Dark-brown serotine bat	No
179894	Brookesia Perarmata	Armored Leaf Chameleon	No
182253	Alouatta Pigra	Guatemalan Howler Monkey	No
192726	Urogale everetti	Mindanao tree shrew	No
218836	Rheomys raptor	Goldman's water mouse	No
221572	Narudasia Festiva	Rock-dwelling Gecko	No
230833	Plecturocebus Donacophilus	Bolivian Gray Titi Monkey	No
232645	Psittacula Cyanocephala	Plum-headed Parakeet	No
239746	Acanthophis Praelongus	Northern Death Adder	No
239748	Acanthophis Rugosus	Irian Jayan Death Adder	No
242054	Gloydius blomhoffii	Mamushi	No
246814	Pipistrellus Pygmaeus	Soprano Pipistrelle	No
259325	Gloydius brevicaudus	Korean slamosa snake	No
261503	Rhineura Floridana	Florida Worm Lizard	No
261506	Trogonophis Wiegmanni	Checkerboard Worm Lizard	No
281410	Paralaudakia Caucasia	Caucasian Agama	No
281916	Poicephalus Meyeri	Meyer's Parrot	No
302461	Amphisbaena Xera	Dry Worm Lizard	No
302466	Eublepharis Turcmenicus	Turkmenistan Eyelid Gecko	No
303588	Cercopithecus Campbelli	Campbell's Monkey	No
304410	Cercopithecus Campbelli Lowei	Lowe's Monkey	No
320338	Ptilocercus Lowii	Pen-tailed Tree Shrew	No
356595	Trachylepis variegata	Mottled skink	No
357320	Ebenavia Inunguis	Madagascar nailless lizard	No
391345	Terrapene Carolina Carolina	Eastern Box Turtle	No
395889	Catharacta Maccormicki	South Polar Skua	No
412080	Acanthophis Sp.	Seram Death Adder	No
412095	Myotis Oxygnathus	Lesser Mouse-eared Bat	No
412765	Pantherophis guttatus guttatus	Corn snake	No
420386	Chamaeleo Calcaricarens	Awash Chameleon	No
449391	Coleonyx Mitratus	Central American Banded Gecko	No
470562	Melogale Personata	Burmese Ferret-Badger	No
480717	Ctenotus ariadnae	Western Australia Skinks	No
481883	Eublepharis Macularius	Leopard Gecko	No
482537	Galeopterus Variegatus	Malayan Flying Lemur	No
499232	Gorilla Gorilla Beringei	Mountain Gorilla	No
537493	Heloderma Suspectum Cinctum	Banded Gila Monster	No
598489	Odocoileus hemionus peninsulae	Deer	No
709964	Heloderma Suspectum Suspectum	Reticulate Gila Monster	No
717921	Cavia Fulgida	Shiny Guinea Pig	No
747216	Gehyra Punctata	Spotted gecko	No
754020	Trachylepis sulcata	Western rock skink	No
756884	Pan Troglodytes Ellioti	Nigeria-Cameroon chimpanzee	No
859983	Eulemur Rufus	Red-fronted Lemur	No
867363	Callithrix Kuhlii	Wied's Black-tufted-ear Marmoset	No
947070	Eremias Scripta	Sand Racerunner	No
1007066	Phrynocephalus Persicus	Persian Toad-headed Agama	No
1155787	Tetrastes Bonasia	Hazel Grouse	No
1159185	Gorilla Beringei Beringei	Eastern Mountain Gorilla	No
1235290	Anolis Distichus Vinosus	Lizard	No
1304629	Anolis Casildae	Casilda's Anole	No
1331069	Sturnira lilium paulsoni	Yellow-shouldered bat	No
1449913	Macaca Mulatta Lasiotus	Rhesus Macaque	No
1585939	Phrynocephalus Golubewii	Toadhead Agama	No
1588132	Eremias Strauchi Kopetdaghica	Kopet Dagh Racerunner	No
1654737	Macaca Mulatta Brevicaudus	Rhesus Monkey	No
1752123	Acanthophis Cryptamydros	Kimberley Death Adder	No
1812042	Plecturocebus Brunneus	Brown Titi Monkey	No
1920713	Anolis Morazani	Honduras Lizard	No
2024434	Amphisbaena Carli	Worm Lizard	No
2510968	Myotis Nattereri Helverseni	Natterer's Bat	No
2510969	Myotis Nattereri Nattereri	Natterer's Bat	No
92062	Mustela altaica	Mountain weasel	No
