# Supplementary material for: ML-AdVInfect: A Machine-Learning Based Adenoviral Infection Predictor
Source: Front Mol Biosci. 2021 May 7;8:647424. doi: 10.3389/fmolb.2021.647424 (PMC8139618; doi:10.3389/fmolb.2021.647424)
Supplement: Supplementary file 6 [file Table5.XLSX]

## Sheet: Sheet1
Classifiers and parameters	Sensitivity	Specificity	Accuracy	F-Score	MCC	AUC
SVM, kernel=”rbf”, gamma=”auto”	0.83 ± 0.072	0.88 ± 0.012	0.88 ± 0.011	0.22 ± 0.018	0.29 ± 0.027	0.85 ± 0.034
SVM, kernel=”rbf”, gamma=1	0.58 ± 0.078	0.96 ± 0.008	0.95 ± 0.007	0.31 ± 0.044	0.33 ± 0.048	0.77 ± 0.039
SVM, kernel=”rbf”, gamma=10	0.51 ± 0.091	0.95 ± 0.012	0.94 ± 0.012	0.27 ± 0.061	0.28 ± 0.066	0.73 ± 0.047
SVM, kernel=”poly”, degree = 3 , gamma=”auto”	0.69 ± 0.130	0.90 ± 0.011	0.90 ± 0.011	0.22 ± 0.039	0.27 ± 0.057	0.80 ± 0.065
SVM, kernel=”poly” degree = 3 , gamma=1	0.67 ± 0.122	0.94 ± 0.013	0.94 ± 0.011	0.32 ± 0.051	0.36 ± 0.056	0.81 ± 0.057
SVM, kernel=”poly”, degree = 3, gamma=10	0.62 ± 0.122	0.94 ± 0.008	0.94 ± 0.009	0.29 ± 0.070	0.32 ± 0.080	0.78 ± 0.064
SVM, kernel=”sigmoid”, gamma=”auto”	0.68 ± 0.113	0.60 ± 0.031	0.60 ± 0.029	0.07 ± 0.010	0.08 ± 0.030	0.64 ± 0.052
SVM, kernel=”sigmoid”, gamma=1	0.39 ± 0.117	0.40 ± 0.034	0.40 ± 0.031	0.03 ± 0.008	-0.06 ± 0.030	0.40 ± 0.051
SVM, kernel=”sigmoid”, gamma=10	0.12 ± 0.048	0.75 ± 0.010	0.73 ± 0.010	0.02 ± 0.007	-0.04 ± 0.016	0.43 ± 0.025
MLP, activation= “tanh” , hidden layer=(100,) (default)	0.66 ± 0.072	0.95 ± 0.012	0.94 ± 0.013	0.34 ± 0.068	0.37 ± 0.066	0.81 ± 0.038
MLP, activation= “tanh”, hidden layer=(32,16,4)	0.67 ± 0.105	0.95 ± 0.011	0.94 ± 0.010	0.34 ± 0.055	0.37 ± 0.060	0.81 ± 0.052
MLP, activation= “tanh”, hidden layer=(16,4)	0.70 ± 0.131	0.94 ± 0.010	0.94 ± 0.010	0.34 ± 0.066	0.37 ± 0.078	0.82 ± 0.066
MLP, activation= “relu”, hidden layer=(100,) (default)	0.68 ± 0.125	0.94 ± 0.009	0.94 ± 0.009	0.33 ± 0.046	0.36 ± 0.059	0.81 ± 0.061
MLP, activation= “relu”, hidden layer=(32,16,4)	0.67 ± 0.143	0.96 ± 0.010	0.95 ± 0.010	0.34 ± 0.077	0.38 ± 0.086	0.81 ± 0.071
MLP, activation= “relu”, hidden layer=(16,4)	0.67 ± 0.090	0.94 ± 0.008	0.94 ± 0.007	0.31 ± 0.030	0.34 ± 0.038	0.81 ± 0.043
Random forest, number of trees = (n_estimator = 50), max_depth = “None”, criterion = “gini”	0.62 ± 0.096	0.95 ± 0.006	0.94 ± 0.005	0.33 ± 0.040	0.35 ± 0.050	0.79 ± 0.047
Random forest, number of trees = (n_estimator = 50), max_depth=16, criterion = “gini”	0.59 ± 0.119	0.95 ± 0.008	0.95 ± 0.007	0.31 ± 0.057	0.33 ± 0.067	0.77 ± 0.059
Random forest, number of trees = (n-estimator = 50), max_depth=32, criterion = “gini”	0.55 ± 0.074	0.95 ± 0.009	0.94 ± 0.009	0.28 ± 0.044	0.30 ± 0.048	0.75 ± 0.037
Random forest, number of trees = (n-estimator = 50), max_depth = “None”, criterion=”entropy”	0.61 ± 0.101	0.94 ± 0.010	0.94 ± 0.010	0.29 ± 0.056	0.31 ± 0.065	0.78 ± 0.053
Random forest, number of trees = (n-estimator = 50), criterion = “entropy”, max_depth=16	0.67 ± 0.147	0.95 ± 0.005	0.94 ± 0.004	0.33 ± 0.056	0.36 ± 0.073	0.81 ± 0.072
Random forest, number of trees = (n-estimator = 50), criterion= ”entropy”, max_depth=32	0.61 ± 0.141	0.95 ± 0.010	0.94 ± 0.009	0.32 ± 0.066	0.34 ± 0.077	0.78 ± 0.069
Random forest, number of trees = (n-estimator = 100), max_depth = “None”, criterion = “gini”	0.60 ± 0.110	0.95 ± 0.010	0.94 ± 0.010	0.31 ± 0.060	0.33 ± 0.067	0.77 ± 0.055
Random forest, number of trees = (n-estimator = 100), max_depth=16, criterion= “gini”	0.61 ± 0.135	0.95 ± 0.008	0.94 ± 0.008	0.33 ± 0.067	0.35 ± 0.078	0.78 ± 0.067
Random forest,number of trees = (n-estimator = 100), max_depth=32, criterion= “gini”	0.65 ± 0.082	0.95 ± 0.012	0.94 ± 0.012	0.34 ± 0.049	0.37 ± 0.050	0.80 ± 0.040
Random forest, number of trees = (n-estimator = 100), max_depth = “None”, criterion= “entropy”	0.60 ± 0.103	0.94 ± 0.011	0.93 ± 0.012	0.29 ± 0.060	0.32 ± 0.067	0.77 ± 0.053
Random forest, number of trees = (n-estimator = 100), criterion = “entropy”, max_depth=16	0.62 ± 0.069	0.94 ± 0.011	0.93 ± 0.010	0.29 ± 0.028	0.32 ± 0.030	0.78 ± 0.032
Random forest, number of trees = (n-estimator = 100), criterion = “entropy”, max_depth=32	0.63 ± 0.145	0.95 ± 0.010	0.94 ± 0.009	0.32 ± 0.057	0.35 ± 0.071	0.79 ± 0.071
Random forest, n-estimator = 150, max_depth=”None”, criterion = “gini”	0.64 ± 0.071	0.95 ± 0.010	0.94 ± 0.010	0.33 ± 0.049	0.35 ± 0.052	0.79 ± 0.037
Random forest, n-estimator = 150, max_depth=16, criterion = “gini”	0.66 ± 0.146	0.96 ± 0.009	0.95 ± 0.008	0.37 ± 0.078	0.39 ± 0.087	0.81 ± 0.072
Random forest, n-estimator = 150, max_depth=32, criterion = “gini”	0.62 ± 0.127	0.95 ± 0.010	0.95 ± 0.010	0.34 ± 0.066	0.36 ± 0.076	0.79 ± 0.063
Random forest, n-estimator = 150, criterion = “entropy”, max_depth = “None”	0.60 ± 0.114	0.95 ± 0.007	0.94 ± 0.005	0.33 ± 0.042	0.34 ± 0.054	0.78 ± 0.055
Random forest, n-estimator = 150, criterion = “entropy”, max_depth=16	0.62 ± 0.136	0.96 ± 0.006	0.95 ± 0.007	0.35 ± 0.075	0.37 ± 0.087	0.79 ± 0.069
Random forest, n-estimator = 150, criterion = “entropy”, max_depth=32	0.65 ± 0.123	0.94 ± 0.008	0.94 ± 0.006	0.31 ± 0.037	0.34 ± 0.051	0.80 ± 0.059
