# Supplementary material for: ML-AdVInfect: A Machine-Learning Based Adenoviral Infection Predictor
Source: Front Mol Biosci. 2021 May 7;8:647424. doi: 10.3389/fmolb.2021.647424 (PMC8139618; doi:10.3389/fmolb.2021.647424)
Supplement: Supplementary file 7 [file Table7.XLSX]

## Sheet: CAR_only_traning_results
Classifiers and parameters	Sensitivity	Specificity	Accuracy	F-Score	MCC	AUC
SVM, kernel=”rbf”, gamma=”auto”	0.77	0.499	0.504	0.686	0.067	0.634
SVM, kernel=”rbf”, gamma=1	0.714	0.494	0.5	0.667	0.066	0.604
SVM, kernel=”rbf”, gamma=10	0.944	0.487	0.498	0.743	0.127	0.716
SVM, kernel=”poly”, degree = 3 , gamma=”auto”	0.818	0.511	0.52	0.703	0.107	0.665
SVM, kernel=”poly” degree = 3 , gamma=1	0.812	0.522	0.528	0.7	0.093	0.667
SVM, kernel=”poly”, degree = 3, gamma=10	0.619	0.514	0.517	0.623	0.042	0.567
SVM, kernel=”sigmoid”, gamma=”auto”	0.9	0.436	0.447	0.716	0.105	0.668
SVM, kernel=”sigmoid”, gamma=1	0.222	0.72	0.709	0.296	-0.019	0.471
SVM, kernel=”sigmoid”, gamma=10	0.933	0.197	0.21	0.671	0.044	0.565
MLPC, activation= “tanh” , hidden layer=(100,) (default)	0.762	0.491	0.498	0.683	0.08	0.626
MLPC, activation= “tanh”, hidden layer=(32,16,4)	0.786	0.489	0.494	0.688	0.071	0.637
MLPC, activation= “tanh”, hidden layer=(16,4)	0.857	0.511	0.517	0.718	0.096	0.684
MLPC, activation= “relu”, hidden layer=(100,) (default)	0.722	0.494	0.499	0.67	0.063	0.608
MLPC, activation= “relu”, hidden layer=(32,16,4)	0.8	0.505	0.512	0.698	0.094	0.653
MLPC, activation= “relu”, hidden layer=(16,4)	0.789	0.478	0.485	0.697	0.081	0.634
Random forest, number of trees = (n_estimator = 50), max_depth = “None”, criterion = “gini”	0.824	0.511	0.517	0.705	0.095	0.667
Random forest, number of trees = (n_estimator = 50), max_depth=16, criterion = “gini”	0.714	0.496	0.501	0.671	0.066	0.605
Random forest, number of trees = (n-estimator = 50), max_depth=32, criterion = “gini”	0.625	0.512	0.515	0.622	0.038	0.569
Random forest, number of trees = (n-estimator = 50), max_depth = “None”, criterion=”entropy”	0.938	0.495	0.504	0.741	0.12	0.716
Random forest, number of trees = (n-estimator = 50), criterion = “entropy”, max_depth=16	0.867	0.471	0.478	0.72	0.091	0.669
Random forest, number of trees = (n-estimator = 50), criterion= ”entropy”, max_depth=32	0.75	0.521	0.526	0.68	0.075	0.636
Random forest, number of trees = (n-estimator = 100), max_depth = “None”, criterion = “gini”	0.75	0.507	0.51	0.68	0.051	0.629
Random forest, number of trees = (n-estimator = 100), max_depth=16, criterion= “gini”	0.87	0.518	0.528	0.722	0.128	0.694
Random forest,number of trees = (n-estimator = 100), max_depth=32, criterion= “gini”	0.7	0.508	0.512	0.66	0.064	0.604
Random forest, number of trees = (n-estimator = 100), max_depth = “None”, criterion= “entropy”	0.739	0.504	0.511	0.675	0.081	0.622
Random forest, number of trees = (n-estimator = 100), criterion = “entropy”, max_depth=16	0.75	0.5	0.505	0.68	0.069	0.625
Random forest, number of trees = (n-estimator = 100), criterion = “entropy”, max_depth=32	0.947	0.537	0.546	0.743	0.146	0.742
Random forest, n-estimator = 150, max_depth=”None”, criterion = “gini”	0.882	0.486	0.494	0.731	0.105	0.684
Random forest, n-estimator = 150, max_depth=16, criterion = “gini”	0.727	0.512	0.515	0.67	0.055	0.62
Random forest, n-estimator = 150, max_depth=32, criterion = “gini”	0.875	0.51	0.517	0.722	0.107	0.692
Random forest, n-estimator = 150, criterion = “entropy”, max_depth = “None”	0.708	0.494	0.5	0.662	0.068	0.601
Random forest, n-estimator = 150, criterion = “entropy”, max_depth=16	0.842	0.527	0.534	0.714	0.111	0.685
Random forest, n-estimator = 150, criterion = “entropy”, max_depth=32	0.833	0.5	0.507	0.706	0.098	0.667

## Sheet: CD46_only_training_results
Classifiers and parameters	Sensitivity	Specificity	Accuracy	F-Score	MCC	AUC
SVM, kernel=”rbf”, gamma=”auto”	0.706	0.596	0.598	0.678	0.087	0.651
SVM, kernel=”rbf”, gamma=1	0.667	0.598	0.599	0.664	0.072	0.632
SVM, kernel=”rbf”, gamma=10	0.682	0.595	0.598	0.667	0.091	0.639
SVM, kernel=”poly”, degree = 3 , gamma=”auto”	0.8	0.594	0.599	0.72	0.123	0.697
SVM, kernel=”poly” degree = 3 , gamma=1	0.684	0.667	0.667	0.666	0.112	0.676
SVM, kernel=”poly”, degree = 3, gamma=10	0.857	0.597	0.601	0.746	0.12	0.727
SVM, kernel=”sigmoid”, gamma=”auto”	0.714	0.41	0.416	0.65	0.033	0.562
SVM, kernel=”sigmoid”, gamma=1	0.238	0.629	0.619	0.322	-0.044	0.433
SVM, kernel=”sigmoid”, gamma=10	0.556	0.618	0.616	0.507	0.052	0.587
MLPC, activation= “tanh” , hidden layer=(100,) (default)	0.846	0.578	0.582	0.739	0.107	0.712
MLPC, activation= “tanh”, hidden layer=(32,16,4)	0.722	0.608	0.61	0.687	0.099	0.665
MLPC, activation= “tanh”, hidden layer=(16,4)	0.857	0.63	0.636	0.741	0.158	0.744
MLPC, activation= “relu”, hidden layer=(100,) (default)	1	0.588	0.593	0.792	0.131	0.794
MLPC, activation= “relu”, hidden layer=(32,16,4)	0.737	0.591	0.594	0.694	0.1	0.664
MLPC, activation= “relu”, hidden layer=(16,4)	0.875	0.621	0.626	0.747	0.141	0.748
Random forest, number of trees = (n_estimator = 50), max_depth = “None”, criterion = “gini”	0.733	0.592	0.594	0.694	0.088	0.662
Random forest, number of trees = (n_estimator = 50), max_depth=16, criterion = “gini”	0.714	0.627	0.63	0.684	0.111	0.671
Random forest, number of trees = (n-estimator = 50), max_depth=32, criterion = “gini”	0.786	0.609	0.612	0.71	0.105	0.698
Random forest, number of trees = (n-estimator = 50), max_depth = “None”, criterion=”entropy”	0.64	0.608	0.609	0.649	0.087	0.624
Random forest, number of trees = (n-estimator = 50), criterion = “entropy”, max_depth=16	0.75	0.606	0.61	0.702	0.122	0.678
Random forest, number of trees = (n-estimator = 50), criterion= ”entropy”, max_depth=32	0.842	0.606	0.611	0.734	0.137	0.724
Random forest, number of trees = (n-estimator = 100), max_depth = “None”, criterion = “gini”	0.667	0.63	0.631	0.66	0.064	0.649
Random forest, number of trees = (n-estimator = 100), max_depth=16, criterion= “gini”	0.75	0.576	0.581	0.701	0.102	0.663
Random forest,number of trees = (n-estimator = 100), max_depth=32, criterion= “gini”	0.957	0.621	0.631	0.772	0.195	0.789
Random forest, number of trees = (n-estimator = 100), max_depth = “None”, criterion= “entropy”	0.588	0.625	0.625	0.62	0.063	0.607
Random forest, number of trees = (n-estimator = 100), criterion = “entropy”, max_depth=16	0.867	0.638	0.642	0.744	0.14	0.752
Random forest, number of trees = (n-estimator = 100), criterion = “entropy”, max_depth=32	0.933	0.606	0.612	0.766	0.148	0.77
Random forest, n-estimator = 150, max_depth=”None”, criterion = “gini”	0.609	0.585	0.586	0.634	0.065	0.597
Random forest, n-estimator = 150, max_depth=16, criterion = “gini”	0.889	0.588	0.594	0.756	0.141	0.738
Random forest, n-estimator = 150, max_depth=32, criterion = “gini”	0.846	0.616	0.62	0.741	0.118	0.731
Random forest, n-estimator = 150, criterion = “entropy”, max_depth = “None”	0.682	0.606	0.608	0.669	0.095	0.644
Random forest, n-estimator = 150, criterion = “entropy”, max_depth=16	0.684	0.61	0.611	0.668	0.09	0.647
Random forest, n-estimator = 150, criterion = “entropy”, max_depth=32	0.556	0.596	0.595	0.603	0.032	0.576

## Sheet: CD80_only_training_results
Classifiers and parameters	Sensitivity	Specificity	Accuracy	F-Score	MCC	AUC
SVM, kernel=”rbf”, gamma=”auto”	0.733	0.705	0.705	0.708	0.128	0.719
SVM, kernel=”rbf”, gamma=1	0.611	0.711	0.709	0.651	0.104	0.661
SVM, kernel=”rbf”, gamma=10	0.538	0.713	0.71	0.604	0.069	0.626
SVM, kernel=”poly”, degree = 3 , gamma=”auto”	0.688	0.701	0.7	0.692	0.117	0.694
SVM, kernel=”poly” degree = 3 , gamma=1	0.727	0.705	0.705	0.709	0.152	0.716
SVM, kernel=”poly”, degree = 3, gamma=10	0.688	0.739	0.738	0.688	0.133	0.713
SVM, kernel=”sigmoid”, gamma=”auto”	0.529	0.68	0.677	0.581	0.064	0.605
SVM, kernel=”sigmoid”, gamma=1	0.75	0.68	0.681	0.687	0.11	0.715
SVM, kernel=”sigmoid”, gamma=10	0.5	0.621	0.619	0.487	0.034	0.56
MLPC, activation= “tanh” , hidden layer=(100,) (default)	0.588	0.719	0.716	0.636	0.097	0.654
MLPC, activation= “tanh”, hidden layer=(32,16,4)	0.786	0.72	0.721	0.73	0.145	0.753
MLPC, activation= “tanh”, hidden layer=(16,4)	0.8	0.715	0.716	0.743	0.152	0.757
MLPC, activation= “relu”, hidden layer=(100,) (default)	0.643	0.697	0.696	0.668	0.095	0.67
MLPC, activation= “relu”, hidden layer=(32,16,4)	0.714	0.711	0.711	0.697	0.121	0.713
MLPC, activation= “relu”, hidden layer=(16,4)	0.6	0.704	0.702	0.644	0.089	0.652
Random forest, number of trees = (n_estimator = 50), max_depth = “None”, criterion = “gini”	0.588	0.695	0.693	0.636	0.087	0.642
Random forest, number of trees = (n_estimator = 50), max_depth=16, criterion = “gini”	0.625	0.702	0.7	0.654	0.098	0.663
Random forest, number of trees = (n-estimator = 50), max_depth=32, criterion = “gini”	0.615	0.684	0.683	0.649	0.08	0.65
Random forest, number of trees = (n-estimator = 50), max_depth = “None”, criterion=”entropy”	0.6	0.685	0.683	0.64	0.094	0.643
Random forest, number of trees = (n-estimator = 50), criterion = “entropy”, max_depth=16	0.733	0.709	0.709	0.711	0.129	0.721
Random forest, number of trees = (n-estimator = 50), criterion= ”entropy”, max_depth=32	0.6	0.697	0.696	0.643	0.086	0.649
Random forest, number of trees = (n-estimator = 100), max_depth = “None”, criterion = “gini”	0.722	0.724	0.724	0.706	0.145	0.723
Random forest, number of trees = (n-estimator = 100), max_depth=16, criterion= “gini”	0.789	0.705	0.707	0.734	0.161	0.747
Random forest,number of trees = (n-estimator = 100), max_depth=32, criterion= “gini”	0.625	0.701	0.699	0.656	0.098	0.663
Random forest, number of trees = (n-estimator = 100), max_depth = “None”, criterion= “entropy”	0.733	0.709	0.709	0.709	0.129	0.721
Random forest, number of trees = (n-estimator = 100), criterion = “entropy”, max_depth=16	0.714	0.706	0.707	0.702	0.119	0.71
Random forest, number of trees = (n-estimator = 100), criterion = “entropy”, max_depth=32	0.75	0.715	0.715	0.713	0.123	0.732
Random forest, n-estimator = 150, max_depth=”None”, criterion = “gini”	0.714	0.713	0.713	0.7	0.148	0.713
Random forest, n-estimator = 150, max_depth=16, criterion = “gini”	0.643	0.706	0.705	0.668	0.099	0.675
Random forest, n-estimator = 150, max_depth=32, criterion = “gini”	0.733	0.667	0.669	0.71	0.114	0.7
Random forest, n-estimator = 150, criterion = “entropy”, max_depth = “None”	0.706	0.703	0.703	0.697	0.127	0.704
Random forest, n-estimator = 150, criterion = “entropy”, max_depth=16	0.773	0.681	0.683	0.724	0.156	0.727
Random forest, n-estimator = 150, criterion = “entropy”, max_depth=32	0.75	0.659	0.66	0.726	0.103	0.704

## Sheet: CD86_only_training_results
Classifiers and parameters	Sensitivity	Specificity	Accuracy	F-Score	MCC	AUC
SVM, kernel=”rbf”, gamma=”auto”	0.875	0.472	0.484	0.716	0.118	0.674
SVM, kernel=”rbf”, gamma=1	0.75	0.449	0.454	0.675	0.048	0.6
SVM, kernel=”rbf”, gamma=10	0.9	0.476	0.487	0.725	0.116	0.688
SVM, kernel=”poly”, degree = 3 , gamma=”auto”	0.88	0.48	0.493	0.722	0.124	0.68
SVM, kernel=”poly” degree = 3 , gamma=1	0.857	0.468	0.478	0.714	0.103	0.663
SVM, kernel=”poly”, degree = 3, gamma=10	0.8	0.465	0.471	0.692	0.071	0.632
SVM, kernel=”sigmoid”, gamma=”auto”	0.375	0.603	0.599	0.432	-0.006	0.489
SVM, kernel=”sigmoid”, gamma=1	0.474	0.569	0.567	0.482	0.013	0.522
SVM, kernel=”sigmoid”, gamma=10	0.643	0.362	0.367	0.553	0.001	0.502
MLPC, activation= “tanh” , hidden layer=(100,) (default)	0.818	0.493	0.498	0.7	0.072	0.656
MLPC, activation= “tanh”, hidden layer=(32,16,4)	0.8	0.486	0.491	0.692	0.077	0.643
MLPC, activation= “tanh”, hidden layer=(16,4)	0.818	0.492	0.496	0.7	0.071	0.655
MLPC, activation= “relu”, hidden layer=(100,) (default)	0.857	0.471	0.484	0.716	0.12	0.664
MLPC, activation= “relu”, hidden layer=(32,16,4)	0.833	0.456	0.465	0.706	0.085	0.645
MLPC, activation= “relu”, hidden layer=(16,4)	0.864	0.471	0.482	0.714	0.109	0.667
Random forest, number of trees = (n_estimator = 50), max_depth = “None”, criterion = “gini”	0.765	0.452	0.458	0.678	0.062	0.608
Random forest, number of trees = (n_estimator = 50), max_depth=16, criterion = “gini”	0.933	0.483	0.491	0.739	0.112	0.708
Random forest, number of trees = (n-estimator = 50), max_depth=32, criterion = “gini”	0.571	0.467	0.469	0.594	0.012	0.519
Random forest, number of trees = (n-estimator = 50), max_depth = “None”, criterion=”entropy”	0.75	0.474	0.479	0.671	0.062	0.612
Random forest, number of trees = (n-estimator = 50), criterion = “entropy”, max_depth=16	0.692	0.491	0.494	0.645	0.046	0.591
Random forest, number of trees = (n-estimator = 50), criterion= ”entropy”, max_depth=32	0.733	0.511	0.515	0.663	0.065	0.622
Random forest, number of trees = (n-estimator = 100), max_depth = “None”, criterion = “gini”	0.857	0.481	0.49	0.719	0.107	0.669
Random forest, number of trees = (n-estimator = 100), max_depth=16, criterion= “gini”	0.882	0.466	0.474	0.722	0.1	0.674
Random forest,number of trees = (n-estimator = 100), max_depth=32, criterion= “gini”	0.929	0.488	0.495	0.736	0.108	0.708
Random forest, number of trees = (n-estimator = 100), max_depth = “None”, criterion= “entropy”	0.667	0.453	0.457	0.638	0.035	0.56
Random forest, number of trees = (n-estimator = 100), criterion = “entropy”, max_depth=16	0.842	0.467	0.476	0.706	0.093	0.654
Random forest, number of trees = (n-estimator = 100), criterion = “entropy”, max_depth=32	0.857	0.473	0.479	0.715	0.086	0.665
Random forest, n-estimator = 150, max_depth=”None”, criterion = “gini”	0.846	0.472	0.478	0.712	0.08	0.659
Random forest, n-estimator = 150, max_depth=16, criterion = “gini”	0.812	0.469	0.476	0.696	0.078	0.641
Random forest, n-estimator = 150, max_depth=32, criterion = “gini”	0.938	0.468	0.477	0.732	0.113	0.703
Random forest, n-estimator = 150, criterion = “entropy”, max_depth = “None”	1	0.498	0.511	0.755	0.158	0.749
Random forest, n-estimator = 150, criterion = “entropy”, max_depth=16	0.842	0.507	0.515	0.704	0.105	0.674
Random forest, n-estimator = 150, criterion = “entropy”, max_depth=32	0.818	0.463	0.468	0.703	0.065	0.641

## Sheet: ITAV_only_training_results
Classifiers and parameters	Sensitivity	Specificity	Accuracy	F-Score	MCC	AUC
SVM, kernel=”rbf”, gamma=”auto”	0.92	0.334	0.344	0.705	0.068	0.629
SVM, kernel=”rbf”, gamma=1	0.905	0.332	0.347	0.698	0.08	0.619
SVM, kernel=”rbf”, gamma=10	0.917	0.331	0.34	0.7	0.064	0.624
SVM, kernel=”poly”, degree = 3 , gamma=”auto”	0.846	0.311	0.319	0.676	0.042	0.578
SVM, kernel=”poly” degree = 3 , gamma=1	0.955	0.328	0.345	0.715	0.098	0.641
SVM, kernel=”poly”, degree = 3, gamma=10	0.846	0.318	0.335	0.681	0.062	0.582
SVM, kernel=”sigmoid”, gamma=”auto”	0.833	0.307	0.319	0.675	0.045	0.57
SVM, kernel=”sigmoid”, gamma=1	0.5	0.402	0.405	0.485	-0.032	0.451
SVM, kernel=”sigmoid”, gamma=10	0.75	0.303	0.309	0.552	0.014	0.526
MLPC, activation= “tanh” , hidden layer=(100,) (default)	0.952	0.286	0.303	0.71	0.084	0.619
MLPC, activation= “tanh”, hidden layer=(32,16,4)	0.958	0.345	0.363	0.722	0.108	0.652
MLPC, activation= “tanh”, hidden layer=(16,4)	0.9	0.314	0.322	0.696	0.051	0.607
MLPC, activation= “relu”, hidden layer=(100,) (default)	0.875	0.349	0.359	0.691	0.065	0.612
MLPC, activation= “relu”, hidden layer=(32,16,4)	0.8	0.311	0.32	0.663	0.032	0.556
MLPC, activation= “relu”, hidden layer=(16,4)	0.952	0.327	0.344	0.711	0.095	0.64
Random forest, number of trees = (n_estimator = 50), max_depth = “None”, criterion = “gini”	0.8	0.34	0.355	0.663	0.051	0.57
Random forest, number of trees = (n_estimator = 50), max_depth=16, criterion = “gini”	1	0.326	0.34	0.722	0.1	0.663
Random forest, number of trees = (n-estimator = 50), max_depth=32, criterion = “gini”	0.846	0.327	0.335	0.684	0.046	0.586
Random forest, number of trees = (n-estimator = 50), max_depth = “None”, criterion=”entropy”	0.962	0.328	0.348	0.717	0.109	0.645
Random forest, number of trees = (n-estimator = 50), criterion = “entropy”, max_depth=16	0.864	0.332	0.346	0.685	0.067	0.598
Random forest, number of trees = (n-estimator = 50), criterion= ”entropy”, max_depth=32	0.947	0.315	0.33	0.713	0.086	0.631
Random forest, number of trees = (n-estimator = 100), max_depth = “None”, criterion = “gini”	0.857	0.343	0.356	0.681	0.067	0.6
Random forest, number of trees = (n-estimator = 100), max_depth=16, criterion= “gini”	0.933	0.309	0.32	0.705	0.071	0.621
Random forest,number of trees = (n-estimator = 100), max_depth=32, criterion= “gini”	0.957	0.342	0.359	0.716	0.105	0.649
Random forest, number of trees = (n-estimator = 100), max_depth = “None”, criterion= “entropy”	0.895	0.332	0.345	0.692	0.073	0.613
Random forest, number of trees = (n-estimator = 100), criterion = “entropy”, max_depth=16	0.885	0.332	0.35	0.693	0.081	0.608
Random forest, number of trees = (n-estimator = 100), criterion = “entropy”, max_depth=32	0.947	0.348	0.362	0.707	0.094	0.648
Random forest, n-estimator = 150, max_depth=”None”, criterion = “gini”	0.786	0.3	0.308	0.662	0.024	0.543
Random forest, n-estimator = 150, max_depth=16, criterion = “gini”	0.944	0.299	0.313	0.71	0.078	0.622
Random forest, n-estimator = 150, max_depth=32, criterion = “gini”	0.955	0.345	0.362	0.711	0.103	0.65
Random forest, n-estimator = 150, criterion = “entropy”, max_depth = “None”	0.824	0.36	0.369	0.674	0.055	0.592
Random forest, n-estimator = 150, criterion = “entropy”, max_depth=16	0.889	0.324	0.33	0.694	0.048	0.606
Random forest, n-estimator = 150, criterion = “entropy”, max_depth=32	0.8	0.319	0.325	0.669	0.028	0.56

## Sheet: DSG2_only_training_results
Classifiers and parameters	Sensitivity	Specificity	Accuracy	F-Score	MCC	AUC
SVM, kernel=”rbf”, gamma=”auto”	0.24	0.849	0.836	0.34	0.033	0.542
SVM, kernel=”rbf”, gamma=1	0.222	0.846	0.833	0.328	0.028	0.534
SVM, kernel=”rbf”, gamma=10	0.917	0.184	0.194	0.668	0.031	0.55
SVM, kernel=”poly”, degree = 3 , gamma=”auto”	0.632	0.308	0.315	0.581	-0.02	0.47
SVM, kernel=”poly” degree = 3 , gamma=1	0.211	0.86	0.845	0.316	0.03	0.535
SVM, kernel=”poly”, degree = 3, gamma=10	0.2	0.856	0.84	0.305	0.024	0.528
SVM, kernel=”sigmoid”, gamma=”auto”	0.217	0.824	0.807	0.321	0.018	0.521
SVM, kernel=”sigmoid”, gamma=1	0.778	0.242	0.254	0.583	0.007	0.51
SVM, kernel=”sigmoid”, gamma=10	0.611	0.27	0.278	0.529	-0.039	0.441
MLPC, activation= “tanh” , hidden layer=(100,) (default)	0.235	0.836	0.824	0.342	0.028	0.536
MLPC, activation= “tanh”, hidden layer=(32,16,4)	0.231	0.843	0.834	0.342	0.025	0.537
MLPC, activation= “tanh”, hidden layer=(16,4)	0.8	0.228	0.238	0.631	0.009	0.514
MLPC, activation= “relu”, hidden layer=(100,) (default)	0.286	0.846	0.831	0.395	0.057	0.566
MLPC, activation= “relu”, hidden layer=(32,16,4)	0.235	0.853	0.84	0.341	0.035	0.544
MLPC, activation= “relu”, hidden layer=(16,4)	0.182	0.851	0.833	0.282	0.015	0.516
Random forest, number of trees = (n_estimator = 50), max_depth = “None”, criterion = “gini”	0.316	0.817	0.806	0.422	0.052	0.567
Random forest, number of trees = (n_estimator = 50), max_depth=16, criterion = “gini”	0.176	0.843	0.829	0.276	0.008	0.51
Random forest, number of trees = (n-estimator = 50), max_depth=32, criterion = “gini”	0.125	0.857	0.842	0.209	-0.007	0.491
Random forest, number of trees = (n-estimator = 50), max_depth = “None”, criterion=”entropy”	0.231	0.841	0.831	0.34	0.024	0.536
Random forest, number of trees = (n-estimator = 50), criterion = “entropy”, max_depth=16	0.25	0.85	0.841	0.36	0.033	0.55
Random forest, number of trees = (n-estimator = 50), criterion= ”entropy”, max_depth=32	0.333	0.862	0.848	0.433	0.088	0.598
Random forest, number of trees = (n-estimator = 100), max_depth = “None”, criterion = “gini”	0.882	0.296	0.308	0.667	0.056	0.589
Random forest, number of trees = (n-estimator = 100), max_depth=16, criterion= “gini”	0.143	0.764	0.753	0.229	-0.029	0.453
Random forest,number of trees = (n-estimator = 100), max_depth=32, criterion= “gini”	0.2	0.886	0.869	0.303	0.041	0.543
Random forest, number of trees = (n-estimator = 100), max_depth = “None”, criterion= “entropy”	0.273	0.843	0.828	0.38	0.051	0.558
Random forest, number of trees = (n-estimator = 100), criterion = “entropy”, max_depth=16	0.733	0.284	0.292	0.616	0.005	0.509
Random forest, number of trees = (n-estimator = 100), criterion = “entropy”, max_depth=32	0.2	0.874	0.862	0.303	0.03	0.537
Random forest, n-estimator = 150, max_depth=”None”, criterion = “gini”	0.706	0.296	0.304	0.605	0.001	0.501
Random forest, n-estimator = 150, max_depth=16, criterion = “gini”	0.118	0.864	0.848	0.199	-0.008	0.491
Random forest, n-estimator = 150, max_depth=32, criterion = “gini”	0.333	0.856	0.841	0.436	0.09	0.595
Random forest, n-estimator = 150, criterion = “entropy”, max_depth = “None”	0.81	0.317	0.33	0.641	0.043	0.563
Random forest, n-estimator = 150, criterion = “entropy”, max_depth=16	0.5	0.745	0.738	0.532	0.09	0.622
Random forest, n-estimator = 150, criterion = “entropy”, max_depth=32	0.278	0.859	0.846	0.382	0.057	0.568

## Sheet: MSR1_only_training_results
Classifiers and parameters	Sensitivity	Specificity	Accuracy	F-Score	MCC	AUC
SVM, kernel=”rbf”, gamma=”auto”	0.364	0.783	0.778	0.478	0.041	0.573
SVM, kernel=”rbf”, gamma=1	0.476	0.636	0.632	0.547	0.037	0.556
SVM, kernel=”rbf”, gamma=10	0.52	0.675	0.67	0.581	0.071	0.597
SVM, kernel=”poly”, degree = 3 , gamma=”auto”	0.2	0.791	0.78	0.311	-0.003	0.495
SVM, kernel=”poly” degree = 3 , gamma=1	0.6	0.623	0.622	0.607	0.062	0.611
SVM, kernel=”poly”, degree = 3, gamma=10	0.278	0.76	0.749	0.399	0.013	0.519
SVM, kernel=”sigmoid”, gamma=”auto”	0.647	0.255	0.263	0.478	-0.032	0.451
SVM, kernel=”sigmoid”, gamma=1	0.364	0.677	0.672	0.463	0.01	0.52
SVM, kernel=”sigmoid”, gamma=10	0.286	0.751	0.743	0.358	0.011	0.518
MLPC, activation= “tanh” , hidden layer=(100,) (default)	0.5	0.68	0.677	0.567	0.046	0.59
MLPC, activation= “tanh”, hidden layer=(32,16,4)	0.667	0.732	0.731	0.668	0.12	0.699
MLPC, activation= “tanh”, hidden layer=(16,4)	0.722	0.55	0.554	0.663	0.08	0.636
MLPC, activation= “relu”, hidden layer=(100,) (default)	0.4	0.812	0.804	0.509	0.072	0.606
MLPC, activation= “relu”, hidden layer=(32,16,4)	0.6	0.523	0.524	0.609	0.038	0.561
MLPC, activation= “relu”, hidden layer=(16,4)	0.625	0.543	0.545	0.62	0.057	0.584
Random forest, number of trees = (n_estimator = 50), max_depth = “None”, criterion = “gini”	0.542	0.675	0.671	0.596	0.078	0.608
Random forest, number of trees = (n_estimator = 50), max_depth=16, criterion = “gini”	0.389	0.69	0.683	0.49	0.025	0.539
Random forest, number of trees = (n-estimator = 50), max_depth=32, criterion = “gini”	0.333	0.731	0.721	0.448	0.023	0.532
Random forest, number of trees = (n-estimator = 50), max_depth = “None”, criterion=”entropy”	0.48	0.651	0.645	0.551	0.047	0.565
Random forest, number of trees = (n-estimator = 50), criterion = “entropy”, max_depth=16	0.679	0.582	0.586	0.656	0.096	0.63
Random forest, number of trees = (n-estimator = 50), criterion= ”entropy”, max_depth=32	0.471	0.642	0.638	0.544	0.033	0.556
Random forest, number of trees = (n-estimator = 100), max_depth = “None”, criterion = “gini”	0.619	0.678	0.676	0.629	0.1	0.648
Random forest, number of trees = (n-estimator = 100), max_depth=16, criterion= “gini”	0.636	0.541	0.544	0.628	0.058	0.589
Random forest,number of trees = (n-estimator = 100), max_depth=32, criterion= “gini”	0.583	0.717	0.715	0.61	0.08	0.65
Random forest, number of trees = (n-estimator = 100), max_depth = “None”, criterion= “entropy”	0.414	0.653	0.644	0.507	0.026	0.533
Random forest, number of trees = (n-estimator = 100), criterion = “entropy”, max_depth=16	0.778	0.546	0.551	0.681	0.095	0.662
Random forest, number of trees = (n-estimator = 100), criterion = “entropy”, max_depth=32	0.571	0.705	0.702	0.607	0.095	0.638
Random forest, n-estimator = 150, max_depth=”None”, criterion = “gini”	0.75	0.683	0.685	0.692	0.142	0.716
Random forest, n-estimator = 150, max_depth=16, criterion = “gini”	0.5	0.793	0.785	0.581	0.115	0.646
Random forest, n-estimator = 150, max_depth=32, criterion = “gini”	0.75	0.697	0.698	0.693	0.149	0.723
Random forest, n-estimator = 150, criterion = “entropy”, max_depth = “None”	0.5	0.636	0.633	0.564	0.039	0.568
Random forest, n-estimator = 150, criterion = “entropy”, max_depth=16	0.357	0.749	0.742	0.466	0.032	0.553
Random forest, n-estimator = 150, criterion = “entropy”, max_depth=32	0.533	0.69	0.687	0.585	0.065	0.612

## Sheet: MARCO_only_training_results
Classifiers and parameters	Sensitivity	Specificity	Accuracy	F-Score	MCC	AUC
SVM, kernel=”rbf”, gamma=”auto”	0.37	0.829	0.818	0.485	0.078	0.598
SVM, kernel=”rbf”, gamma=1	0.154	0.816	0.806	0.253	-0.01	0.485
SVM, kernel=”rbf”, gamma=10	0.438	0.819	0.812	0.538	0.091	0.628
SVM, kernel=”poly”, degree = 3 , gamma=”auto”	0.353	0.819	0.809	0.471	0.063	0.586
SVM, kernel=”poly” degree = 3 , gamma=1	0.312	0.791	0.781	0.429	0.035	0.552
SVM, kernel=”poly”, degree = 3, gamma=10	0.235	0.814	0.802	0.351	0.018	0.525
SVM, kernel=”sigmoid”, gamma=”auto”	0.444	0.806	0.798	0.545	0.092	0.625
SVM, kernel=”sigmoid”, gamma=1	0.227	0.879	0.862	0.344	0.052	0.553
SVM, kernel=”sigmoid”, gamma=10	0.368	0.791	0.781	0.477	0.059	0.58
MLPC, activation= “tanh” , hidden layer=(100,) (default)	0.286	0.786	0.778	0.405	0.023	0.536
MLPC, activation= “tanh”, hidden layer=(32,16,4)	0.462	0.805	0.8	0.555	0.083	0.633
MLPC, activation= “tanh”, hidden layer=(16,4)	0.462	0.805	0.8	0.553	0.083	0.633
MLPC, activation= “relu”, hidden layer=(100,) (default)	0.5	0.833	0.825	0.586	0.136	0.667
MLPC, activation= “relu”, hidden layer=(32,16,4)	0.692	0.79	0.789	0.697	0.146	0.741
MLPC, activation= “relu”, hidden layer=(16,4)	0.429	0.818	0.812	0.535	0.082	0.623
Random forest, number of trees = (n_estimator = 50), max_depth = “None”, criterion = “gini”	0.5	0.805	0.797	0.578	0.123	0.653
Random forest, number of trees = (n_estimator = 50), max_depth=16, criterion = “gini”	0.35	0.779	0.769	0.466	0.048	0.565
Random forest, number of trees = (n-estimator = 50), max_depth=32, criterion = “gini”	0.421	0.845	0.835	0.53	0.109	0.633
Random forest, number of trees = (n-estimator = 50), max_depth = “None”, criterion=”entropy”	0.357	0.812	0.804	0.473	0.056	0.585
Random forest, number of trees = (n-estimator = 50), criterion = “entropy”, max_depth=16	0.467	0.814	0.808	0.551	0.096	0.641
Random forest, number of trees = (n-estimator = 50), criterion= ”entropy”, max_depth=32	0.316	0.773	0.763	0.428	0.032	0.545
Random forest, number of trees = (n-estimator = 100), max_depth = “None”, criterion = “gini”	0.381	0.807	0.796	0.498	0.075	0.594
Random forest, number of trees = (n-estimator = 100), max_depth=16, criterion= “gini”	0.5	0.818	0.808	0.584	0.142	0.659
Random forest,number of trees = (n-estimator = 100), max_depth=32, criterion= “gini”	0.353	0.764	0.756	0.467	0.039	0.558
Random forest, number of trees = (n-estimator = 100), max_depth = “None”, criterion= “entropy”	0.524	0.824	0.817	0.593	0.142	0.674
Random forest, number of trees = (n-estimator = 100), criterion = “entropy”, max_depth=16	0.273	0.813	0.806	0.394	0.025	0.543
Random forest, number of trees = (n-estimator = 100), criterion = “entropy”, max_depth=32	0.625	0.815	0.812	0.65	0.155	0.72
Random forest, n-estimator = 150, max_depth=”None”, criterion = “gini”	0.588	0.821	0.817	0.643	0.15	0.705
Random forest, n-estimator = 150, max_depth=16, criterion = “gini”	0.318	0.799	0.786	0.44	0.047	0.559
Random forest, n-estimator = 150, max_depth=32, criterion = “gini”	0.526	0.795	0.789	0.599	0.118	0.661
Random forest, n-estimator = 150, criterion = “entropy”, max_depth = “None”	0.6	0.781	0.779	0.644	0.1	0.69
Random forest, n-estimator = 150, criterion = “entropy”, max_depth=16	0.231	0.815	0.806	0.348	0.015	0.523
Random forest, n-estimator = 150, criterion = “entropy”, max_depth=32	0.375	0.786	0.774	0.486	0.066	0.58

## Sheet: HOPITOR_vs_eightReceptor_training_results
Classifiers and parameters	Sensitivity	Specificity	Accuracy	F-Score	MCC	AUC
SVM, kernel=”rbf”, gamma=”auto”	0.5	0.841	0.836	0.623	0.111	0.671
SVM, kernel=”rbf”, gamma=1	0.733	0.826	0.824	0.778	0.193	0.779
SVM, kernel=”rbf”, gamma=10	0.765	0.83	0.829	0.794	0.22	0.797
SVM, kernel=”poly”, degree = 3 , gamma=”auto”	0.833	0.855	0.855	0.841	0.228	0.844
SVM, kernel=”poly” degree = 3 , gamma=1	0.65	0.851	0.846	0.733	0.21	0.75
SVM, kernel=”poly”, degree = 3, gamma=10	0.556	0.843	0.836	0.667	0.157	0.699
SVM, kernel=”sigmoid”, gamma=”auto”	0.35	0.525	0.521	0.424	-0.039	0.438
SVM, kernel=”sigmoid”, gamma=1	0.412	0.478	0.477	0.448	-0.031	0.445
SVM, kernel=”sigmoid”, gamma=10	0.522	0.481	0.482	0.491	0.001	0.501
MLPC, activation= “tanh” , hidden layer=(100,) (default)	0.538	0.872	0.867	0.654	0.15	0.705
MLPC, activation= “tanh”, hidden layer=(32,16,4)	0.667	0.86	0.853	0.741	0.258	0.763
MLPC, activation= “tanh”, hidden layer=(16,4)	0.684	0.892	0.888	0.76	0.266	0.788
MLPC, activation= “relu”, hidden layer=(100,) (default)	0.882	0.854	0.855	0.853	0.286	0.868
MLPC, activation= “relu”, hidden layer=(32,16,4)	0.667	0.856	0.852	0.744	0.194	0.761
MLPC, activation= “relu”, hidden layer=(16,4)	0.765	0.829	0.828	0.788	0.219	0.797
Random forest, number of trees = (n_estimator = 50), max_depth = “None”, criterion = “gini”	0.625	0.828	0.824	0.712	0.163	0.726
Random forest, number of trees = (n_estimator = 50), max_depth=16, criterion = “gini”	0.733	0.818	0.817	0.77	0.188	0.776
Random forest, number of trees = (n-estimator = 50), max_depth=32, criterion = “gini”	0.625	0.796	0.792	0.7	0.142	0.71
Random forest, number of trees = (n-estimator = 50), max_depth = “None”, criterion=”entropy”	0.706	0.845	0.842	0.757	0.211	0.776
Random forest, number of trees = (n-estimator = 50), criterion = “entropy”, max_depth=16	0.875	0.82	0.822	0.842	0.244	0.848
Random forest, number of trees = (n-estimator = 50), criterion= ”entropy”, max_depth=32	0.654	0.842	0.836	0.729	0.23	0.748
Random forest, number of trees = (n-estimator = 100), max_depth = “None”, criterion = “gini”	0.7	0.834	0.833	0.754	0.155	0.767
Random forest, number of trees = (n-estimator = 100), max_depth=16, criterion= “gini”	0.8	0.81	0.809	0.808	0.233	0.805
Random forest,number of trees = (n-estimator = 100), max_depth=32, criterion= “gini”	0.75	0.83	0.828	0.785	0.251	0.79
Random forest, number of trees = (n-estimator = 100), max_depth = “None”, criterion= “entropy”	0.75	0.824	0.823	0.788	0.204	0.787
Random forest, number of trees = (n-estimator = 100), criterion = “entropy”, max_depth=16	0.706	0.81	0.808	0.758	0.184	0.758
Random forest, number of trees = (n-estimator = 100), criterion = “entropy”, max_depth=32	0.611	0.855	0.85	0.706	0.189	0.733
Random forest, n-estimator = 150, max_depth=”None”, criterion = “gini”	0.733	0.801	0.8	0.77	0.176	0.767
Random forest, n-estimator = 150, max_depth=16, criterion = “gini”	0.538	0.858	0.853	0.649	0.14	0.698
Random forest, n-estimator = 150, max_depth=32, criterion = “gini”	0.882	0.83	0.831	0.848	0.262	0.856
Random forest, n-estimator = 150, criterion = “entropy”, max_depth = “None”	0.667	0.812	0.808	0.733	0.189	0.739
Random forest, n-estimator = 150, criterion = “entropy”, max_depth=16	0.714	0.817	0.814	0.765	0.211	0.766
Random forest, n-estimator = 150, criterion = “entropy”, max_depth=32	0.818	0.84	0.84	0.824	0.202	0.829

## Sheet: VHPPI_vs_eightReceptor_training_results
Classifiers and parameters	Sensitivity	Specificity	Accuracy	F-Score	MCC	AUC
SVM, kernel=”rbf”, gamma=”auto”	0.6	0.767	0.764	0.671	0.115	0.684
SVM, kernel=”rbf”, gamma=1	0.667	0.749	0.747	0.71	0.139	0.708
SVM, kernel=”rbf”, gamma=10	0.857	0.691	0.696	0.793	0.186	0.774
SVM, kernel=”poly”, degree = 3 , gamma=”auto”	0.632	0.672	0.671	0.677	0.097	0.652
SVM, kernel=”poly” degree = 3 , gamma=1	0.789	0.712	0.714	0.764	0.165	0.751
SVM, kernel=”poly”, degree = 3, gamma=10	0.812	0.727	0.729	0.777	0.166	0.77
SVM, kernel=”sigmoid”, gamma=”auto”	0.556	0.556	0.556	0.544	0.033	0.556
SVM, kernel=”sigmoid”, gamma=1	0.684	0.362	0.369	0.478	0.014	0.523
SVM, kernel=”sigmoid”, gamma=10	0.474	0.337	0.34	0.415	-0.06	0.405
MLPC, activation= “tanh” , hidden layer=(100,) (default)	0.619	0.737	0.733	0.677	0.126	0.678
MLPC, activation= “tanh”, hidden layer=(32,16,4)	0.562	0.704	0.702	0.648	0.081	0.633
MLPC, activation= “tanh”, hidden layer=(16,4)	0.875	0.711	0.714	0.802	0.177	0.793
MLPC, activation= “relu”, hidden layer=(100,) (default)	0.846	0.702	0.704	0.788	0.149	0.774
MLPC, activation= “relu”, hidden layer=(32,16,4)	0.706	0.757	0.756	0.734	0.152	0.731
MLPC, activation= “relu”, hidden layer=(16,4)	0.583	0.757	0.752	0.664	0.132	0.67
Random forest, number of trees = (n_estimator = 50), max_depth = “None”, criterion = “gini”	0.818	0.688	0.689	0.779	0.125	0.753
Random forest, number of trees = (n_estimator = 50), max_depth=16, criterion = “gini”	0.682	0.701	0.7	0.713	0.134	0.691
Random forest, number of trees = (n-estimator = 50), max_depth=32, criterion = “gini”	0.833	0.69	0.693	0.786	0.164	0.762
Random forest, number of trees = (n-estimator = 50), max_depth = “None”, criterion=”entropy”	1	0.67	0.675	0.852	0.163	0.835
Random forest, number of trees = (n-estimator = 50), criterion = “entropy”, max_depth=16	0.842	0.703	0.707	0.79	0.178	0.773
Random forest, number of trees = (n-estimator = 50), criterion= ”entropy”, max_depth=32	0.692	0.737	0.736	0.722	0.121	0.714
Random forest, number of trees = (n-estimator = 100), max_depth = “None”, criterion = “gini”	0.788	0.73	0.732	0.762	0.224	0.759
Random forest, number of trees = (n-estimator = 100), max_depth=16, criterion= “gini”	0.7	0.697	0.697	0.717	0.132	0.698
Random forest,number of trees = (n-estimator = 100), max_depth=32, criterion= “gini”	0.833	0.723	0.725	0.788	0.18	0.778
Random forest, number of trees = (n-estimator = 100), max_depth = “None”, criterion= “entropy”	0.722	0.723	0.722	0.734	0.144	0.722
Random forest, number of trees = (n-estimator = 100), criterion = “entropy”, max_depth=16	0.762	0.726	0.727	0.755	0.171	0.744
Random forest, number of trees = (n-estimator = 100), criterion = “entropy”, max_depth=32	0.611	0.68	0.678	0.671	0.091	0.646
Random forest, n-estimator = 150, max_depth=”None”, criterion = “gini”	0.733	0.687	0.688	0.733	0.121	0.71
Random forest, n-estimator = 150, max_depth=16, criterion = “gini”	0.727	0.73	0.73	0.742	0.118	0.729
Random forest, n-estimator = 150, max_depth=32, criterion = “gini”	0.714	0.727	0.727	0.727	0.091	0.721
Random forest, n-estimator = 150, criterion = “entropy”, max_depth = “None”	0.833	0.667	0.67	0.776	0.127	0.75
Random forest, n-estimator = 150, criterion = “entropy”, max_depth=16	0.8	0.748	0.749	0.777	0.192	0.774
Random forest, n-estimator = 150, criterion = “entropy”, max_depth=32	0.75	0.761	0.76	0.755	0.182	0.755

[truncated: 2 more sheets: DENOVO_vs_eightReceptor_training_results, HVPPI_vs_eightReceptor_training_results]
